# Supplementary material for: DNA methylation affects photoperiodic tuberization in potato (Solanum tuberosum L.) by mediating the expression of genes related to the photoperiod and GA pathways
Source: Hortic Res. 2021 Sep 1;8:181. doi: 10.1038/s41438-021-00619-7 (PMC8408180; doi:10.1038/s41438-021-00619-7)
Supplement: Supplementary file 4 — Supplementary Table S8 [file 41438_2021_619_MOESM4_ESM.xlsx]

## Sheet: Table S8
Supplementary Table S8: 21 reported tuberization regulation genes in potato (genomic coordinates are based on Solanum tuberosum genome PGSC v.4.04).
No.	Gene name	Gene ID	Transcript	Description	Effect on tuberization	Pathway	Reference
1	SP6A	PGSC0003DMG400023365	PGSC0003DMT400060057	Flowering locus T protein	Induction	Photoperiod	Control of flowering and storage organ formation in potato by FLOWERING LOCUS T
2	StMADS1	PGSC0003DMG400004081	PGSC0003DMT400010451	Agamous-like MADS-box protein AGL8 homolog	Induction	Photoperiod/CKs	Suppression of a vegetative MADS box gene of potato activates axillary meristem development
3	StMADS13	PGSC0003DMG400024625	PGSC0003DMT400063313	MADS box protein	Induction	Photoperiod	Genome-wide survey of potato MADS-box genes reveals that StMADS1 and StMADS13 are putative downstream targets of tuberigen StSP6A.
4	StMADS18	PGSC0003DMG400028358	PGSC0003DMT400072888	MADS-box transcription factor MADS-MC	Induction	Photoperiod	unpublished
5	StBEL5	PGSC0003DMG400005930	PGSC0003DMT400015183	BEL5 protein	Induction	Photoperiod/GAs	Dynamics of a mobile RNA of potato involved in a long-distance signaling pathway
6	StGA2ox1	PGSC0003DMG400021095	PGSC0003DMT400054348	Gibberellin 2-oxidase 1	Induction	GAs	StGA2ox1 is induced prior to stolon swelling and controls GA levels during potato tuber development
7	StCDF1	PGSC0003DMG400018408	PGSC0003DMT400047370	Zinc finger protein	Induction	Photoperiod	Naturally occurring allele diversity allows potato cultivation in northern latitudes
8	StTFL1	PGSC0003DMG400007111	PGSC0003DMT400018307	Protein SELF-PRUNING	Induction	unknown	Cloning and characterization of a potato TFL1 gene involved in tuberization regulation
9	StPOTLX-1	PGSC0003DMG400020999	PGSC0003DMT400054145	Lipoxygenase	Induction	JA	Lipoxygenase is involved in the control of potato tuber development
10	StPOTH1	PGSC0003DMG400013493	PGSC0003DMT400035095	POTH1	Induction	Photoperiod/GAs	Overexpression of a Knotted-like homeobox gene of potato alters vegetative development by decreasing gibberellin accumulation
11	StFDL1	PGSC0003DMG400023897	PGSC0003DMT400061403	Self-pruning G-box protein	Induction	Photoperiod	Potato Tuber Induction is Regulated by Interactions Between Components of a Tuberigen Complex
12	StCOL1	PGSC0003DMG402010056	PGSC0003DMT400026065	CONSTANS	Repression	Photoperiod	Control of flowering and storage organ formation in potato by FLOWERING LOCUS T/Potato CONSTANS is involved in photoperiodic tuberization in a graft-transmissible manner
13	StPHYF	PGSC0003DMG400017396	PGSC0003DMT400044822	Phytochrome F	Repression	Photoperiod	Phytochrome F plays critical roles in potato photoperiodic tuberization
14	StPHYB	PGSC0003DMG400024017	PGSC0003DMT400061712	Phytochrome B	Repression	Photoperiod	Phytochrome B affects the levels of a graft-transmissible signal involved in tuberization
15	StBEL11	PGSC0003DMG400019635	PGSC0003DMT400050527	BEL5 protein	Repression	Photoperiod/GAs	Multiple Mobile mRNA Signals Regulate Tuber Development in Potato.
16	StBEL29	PGSC0003DMG400021323	PGSC0003DMT400054945	BEL29 protein	Repression	Photoperiod/GAs	Multiple Mobile mRNA Signals Regulate Tuber Development in Potato.
17	StGI1	PGSC0003DMG400001110	PGSC0003DMT400002842	Protein GIGANTEA	Repression	Photoperiod	Naturally occurring allele diversity allows potato cultivation in northern latitudes
18	StFKF1	PGSC0003DMG400019971	PGSC0003DMT400051416	Circadian clock-associated FKF1	Repression	Photoperiod	Naturally occurring allele diversity allows potato cultivation in northern latitudes
19	StGA20ox1	PGSC0003DMG400024249	PGSC0003DMT400062314	Gibberellin 20-oxidase-1	Repression	GAs	Changes in GA 20-oxidase gene expression strongly affect stem length, tuber induction and tuber yield of potato plants
20	StPHOR1	PGSC0003DMG400000791	PGSC0003DMT400002079	Photoperiod responsive protein	Repression	GAs	Gibberellins signal nuclear import of PHOR1, a photoperiod-responsive protein with homology to Drosophila armadillo
21	StSUT4	PGSC0003DMG400009213	PGSC0003DMT400023804	Sucrose transport protein	Repression	Photoperiod/Suc/GAs	Sucrose transporter StSUT4 from potato affects flowering, tuberization, and shade avoidance response
