# Supplementary material for: DNA methylation affects photoperiodic tuberization in potato (Solanum tuberosum L.) by mediating the expression of genes related to the photoperiod and GA pathways
Source: Hortic Res. 2021 Sep 1;8:181. doi: 10.1038/s41438-021-00619-7 (PMC8408180; doi:10.1038/s41438-021-00619-7)
Supplement: Supplementary file 5 — Supplementary Table S9 [file 41438_2021_619_MOESM5_ESM.xlsx]

## Sheet: Table S9
Supplementary Table S9: 332 sequenced photoperiod response genes (genomic coordinates are based on Solanum tuberosum genome PGSC v.4.04).
No.	Chromsome	Start position	End position	Annotation ID	Annotation
1	ST4.03ch01	386015	393114	ID=PGSC0003DMG400022774	CONSTANS
2	ST4.03ch01	530784	537380	ID=PGSC0003DMG400019971	Circadian
3	ST4.03ch01	2498796	2506473	ID=PGSC0003DMG400021346	Transcription
4	ST4.03ch01	2954443	2960120	ID=PGSC0003DMG400021323	BEL29
5	ST4.03ch01	3910390	3923736	ID=PGSC0003DMG400016363	Transcription
6	ST4.03ch01	7504844	7507641	ID=PGSC0003DMG400011709	CEN
7	ST4.03ch01	7521637	7525111	ID=PGSC0003DMG400011707	CEN
8	ST4.03ch01	8194757	8202863	ID=PGSC0003DMG400030009	Leucine-rich
9	ST4.03ch01	37064007	37068009	ID=PGSC0003DMG400013089	Gibberellin
10	ST4.03ch01	41851128	41861190	ID=PGSC0003DMG400006555	ATCUL3/ATCUL3A/CUL3/CUL3A
11	ST4.03ch01	43191763	43197447	ID=PGSC0003DMG400026779	PAS/LOV
12	ST4.03ch01	44164290	44166835	ID=PGSC0003DMG400046736	Type
13	ST4.03ch01	44701628	44705151	ID=PGSC0003DMG400026690	CONSTANS
14	ST4.03ch01	45316650	45318988	ID=PGSC0003DMG400037461	Type
15	ST4.03ch01	45486714	45489157	ID=PGSC0003DMG400036527	Type
16	ST4.03ch01	45612417	45614803	ID=PGSC0003DMG400044988	Type
17	ST4.03ch01	45620657	45623640	ID=PGSC0003DMG400024024	Type
18	ST4.03ch01	45753365	45762834	ID=PGSC0003DMG400024017	Phytochrome
19	ST4.03ch01	57794443	57797789	ID=PGSC0003DMG400011316	MADS-box
20	ST4.03ch01	58148287	58150947	ID=PGSC0003DMG400011345	Flowering
21	ST4.03ch01	58167219	58169799	ID=PGSC0003DMG400011346	Flowering
22	ST4.03ch01	60331887	60334296	ID=PGSC0003DMG400040076	Type
23	ST4.03ch01	60363849	60366394	ID=PGSC0003DMG400037342	Type
24	ST4.03ch01	62003011	62009359	ID=PGSC0003DMG400008989	CONSTANS
25	ST4.03ch01	62990492	62995946	ID=PGSC0003DMG400009021	Gibberellin
26	ST4.03ch01	63034282	63039003	ID=PGSC0003DMG400005216	Galactinol
27	ST4.03ch01	64817874	64827057	ID=PGSC0003DMG401006771	MADS-box
28	ST4.03ch01	67244732	67252341	ID=PGSC0003DMG400031111	SIGB
29	ST4.03ch01	71412937	71415700	ID=PGSC0003DMG400000009	Transcription
30	ST4.03ch01	71420222	71427490	ID=PGSC0003DMG400000136	PMADS4
31	ST4.03ch01	71462509	71466702	ID=PGSC0003DMG400000011	Gibberellin
32	ST4.03ch01	74822199	74827610	ID=PGSC0003DMG400027518	GRF
33	ST4.03ch01	75507655	75513302	ID=PGSC0003DMG400022507	With
34	ST4.03ch01	75668936	75671403	ID=PGSC0003DMG400022464	SVP-like
35	ST4.03ch01	75676724	75679191	ID=PGSC0003DMG400037739	SVP-like
36	ST4.03ch01	75681108	75683572	ID=PGSC0003DMG400022462	SVP-like
37	ST4.03ch01	75698473	75700940	ID=PGSC0003DMG400044662	SVP-like
38	ST4.03ch01	75718828	75721178	ID=PGSC0003DMG400035140	MADS-box
39	ST4.03ch01	76032925	76037841	ID=PGSC0003DMG400028559	Gibberellin
40	ST4.03ch01	76139209	76143774	ID=PGSC0003DMG401028564	FIO1
41	ST4.03ch01	76143774	76147394	ID=PGSC0003DMG402028564	FIO1
42	ST4.03ch01	78962520	78964828	ID=PGSC0003DMG400018242	Type
43	ST4.03ch01	79599667	79615846	ID=PGSC0003DMG400013099	Conserved
44	ST4.03ch01	80998384	81000843	ID=PGSC0003DMG400023784	Plantacyanin
45	ST4.03ch01	82325827	82331252	ID=PGSC0003DMG400033579	CONSTANS
46	ST4.03ch01	82399439	82409299	ID=PGSC0003DMG400033570	MADS
47	ST4.03ch01	85360089	85366806	ID=PGSC0003DMG400025931	GTP-binding
48	ST4.03ch01	86353505	86361354	ID=PGSC0003DMG400030961	BEL30
49	ST4.03ch01	86950296	86953032	ID=PGSC0003DMG400001667	SAUR
50	ST4.03ch02	13953351	13962179	ID=PGSC0003DMG400011810	PHAVOLUTA-like
51	ST4.03ch02	14860994	14863299	ID=PGSC0003DMG400046652	MADS-box
52	ST4.03ch02	19962326	19965689	ID=PGSC0003DMG400023897	Self-pruning
53	ST4.03ch02	24951023	24960857	ID=PGSC0003DMG400026563	MADS-box
54	ST4.03ch02	25587000	25592776	ID=PGSC0003DMG400025129	Zinc
55	ST4.03ch02	27193995	27204856	ID=PGSC0003DMG400009436	Heavy
56	ST4.03ch02	28161959	28170756	ID=PGSC0003DMG400010340	MRNA
57	ST4.03ch02	28849164	28856771	ID=PGSC0003DMG400021194	Jumonji
58	ST4.03ch02	29584314	29588298	ID=PGSC0003DMG400021095	Gibberellin
59	ST4.03ch02	30471507	30478797	ID=PGSC0003DMG400003072	Phytochrome
60	ST4.03ch02	33694033	33700331	ID=PGSC0003DMG401029709	Squamosa
61	ST4.03ch02	34038089	34042358	ID=PGSC0003DMG400029719	Rnf5
62	ST4.03ch02	34257806	34262530	ID=PGSC0003DMG400022434	RNA
63	ST4.03ch02	35971528	35978098	ID=PGSC0003DMG400002068	Gibberellin
64	ST4.03ch02	39090264	39093172	ID=PGSC0003DMG400003652	Self-pruning
65	ST4.03ch02	41431292	41439630	ID=PGSC0003DMG401026400	CRS1
66	ST4.03ch02	42509285	42515913	ID=PGSC0003DMG400021403	GRF
67	ST4.03ch02	43560825	43571544	ID=PGSC0003DMG400004008	PHCLF2
68	ST4.03ch02	45087023	45093647	ID=PGSC0003DMG402010056	CONSTANS
69	ST4.03ch02	45097374	45102578	ID=PGSC0003DMG401010056	CONSTANS
70	ST4.03ch02	45340112	45346702	ID=PGSC0003DMG400001378	MADS-box
71	ST4.03ch02	45352007	45358495	ID=PGSC0003DMG400001377	MADS-box
72	ST4.03ch02	45754231	45759822	ID=PGSC0003DMG400001353	EID1-like
73	ST4.03ch02	46142998	46148444	ID=PGSC0003DMG400001330	Zinc
74	ST4.03ch02	46263503	46269790	ID=PGSC0003DMG400001321	ATCUL3/ATCUL3A/CUL3/CUL3A
75	ST4.03ch02	46321283	46325422	ID=PGSC0003DMG400001319	Electron
76	ST4.03ch02	46325422	46327073	ID=PGSC0003DMG400039980	Zinc
77	ST4.03ch03	8256905	8268587	ID=PGSC0003DMG400034096	EZ2
78	ST4.03ch03	9776298	9779441	ID=PGSC0003DMG400029174	GNS1/SUR4
79	ST4.03ch03	13263973	13266449	ID=PGSC0003DMG400046651	Isoform
80	ST4.03ch03	14264390	14267279	ID=PGSC0003DMG400001110	Protein
81	ST4.03ch03	17012498	17014857	ID=PGSC0003DMG400016914	Self-pruning
82	ST4.03ch03	19102112	19109113	ID=PGSC0003DMG400010378	Ubiquitin
83	ST4.03ch03	32064113	32073988	ID=PGSC0003DMG401018450	Ubiquitin
84	ST4.03ch03	32074671	32085004	ID=PGSC0003DMG402018450	Ubiquitin
85	ST4.03ch03	35979544	35981846	ID=PGSC0003DMG400038163	Type
86	ST4.03ch03	38777112	38794840	ID=PGSC0003DMG400014823	Xyloglucan
87	ST4.03ch03	41462794	41466887	ID=PGSC0003DMG400024249	Gibberellin
88	ST4.03ch03	41567973	41571745	ID=PGSC0003DMG402024252	MADS-box
89	ST4.03ch03	41577383	41584244	ID=PGSC0003DMG401024252	SOC1
90	ST4.03ch03	42490175	42493430	ID=PGSC0003DMG400014322	CEN
91	ST4.03ch03	45825505	45830316	ID=PGSC0003DMG402018519	Impaired
92	ST4.03ch03	46177186	46183940	ID=PGSC0003DMG400003212	GRF
93	ST4.03ch03	46247039	46251632	ID=PGSC0003DMG400003220	AtGRF7
94	ST4.03ch03	46393146	46400285	ID=PGSC0003DMG400000584	Pseudo-response
95	ST4.03ch03	50534042	50536506	ID=PGSC0003DMG400015260	CONSTANS
96	ST4.03ch03	50558294	50565194	ID=PGSC0003DMG402015259	CONSTANS
97	ST4.03ch03	51131926	51137036	ID=PGSC0003DMG400015177	CONSTANS
98	ST4.03ch03	51319232	51329435	ID=PGSC0003DMG400015167	Zinc
99	ST4.03ch03	53031298	53038916	ID=PGSC0003DMG400018082	Ubiquitin
100	ST4.03ch03	54878384	54887641	ID=PGSC0003DMG400024625	MADS
101	ST4.03ch03	54895515	54902975	ID=PGSC0003DMG400024626	MADS-box
102	ST4.03ch03	55733633	55742670	ID=PGSC0003DMG400019518	Pseudo
103	ST4.03ch03	55864548	55868778	ID=PGSC0003DMG400019525	MADS-box
104	ST4.03ch03	55881564	55886296	ID=PGSC0003DMG400019528	Dof
105	ST4.03ch03	57595364	57599639	ID=PGSC0003DMG402014164	Conserved
106	ST4.03ch03	58415831	58418650	ID=PGSC0003DMG400005745	Calcium-binding
107	ST4.03ch03	58657224	58660750	ID=PGSC0003DMG400005654	MFT
108	ST4.03ch03	59434795	59438223	ID=PGSC0003DMG400005698	Gibberellin
109	ST4.03ch03	60956172	60968163	ID=PGSC0003DMG400002498	WD-repeat
110	ST4.03ch04	1910128	1912634	ID=PGSC0003DMG400005968	Type
111	ST4.03ch04	5451682	5459225	ID=PGSC0003DMG401025427	GRF1-interacting
112	ST4.03ch04	9329763	9332406	ID=PGSC0003DMG400046449	Zinc
113	ST4.03ch04	20855443	20858615	ID=PGSC0003DMG400030053	Type
114	ST4.03ch04	23825227	23828363	ID=PGSC0003DMG400034827	Type
115	ST4.03ch04	28231462	28233779	ID=PGSC0003DMG400036006	MADS-box
116	ST4.03ch04	52110872	52113228	ID=PGSC0003DMG400036414	MADS-box
117	ST4.03ch04	52326361	52332720	ID=PGSC0003DMG400044568	MADS-box
118	ST4.03ch04	54605655	54615362	ID=PGSC0003DMG402031196	GTP-binding
119	ST4.03ch04	55382980	55388974	ID=PGSC0003DMG400019698	BRI1
120	ST4.03ch04	58873191	58878822	ID=PGSC0003DMG400000791	Photoperiod
121	ST4.03ch04	61665507	61671554	ID=PGSC0003DMG400031151	Protein
122	ST4.03ch04	61676628	61681091	ID=PGSC0003DMG400031150	Protein
123	ST4.03ch04	64092002	64100864	ID=PGSC0003DMG400030817	Phyb1
124	ST4.03ch04	64958661	64968188	ID=PGSC0003DMG400009363	MADS16
125	ST4.03ch04	65532307	65539392	ID=PGSC0003DMG400006387	CONSTANS
126	ST4.03ch04	67584062	67587082	ID=PGSC0003DMG400003310	F-box
127	ST4.03ch04	67629129	67632587	ID=PGSC0003DMG400003316	Tuber-specific
128	ST4.03ch04	67891131	67893922	ID=PGSC0003DMG400007951	DRE
129	ST4.03ch04	70929392	70936843	ID=PGSC0003DMG400009940	Endoplasmin
130	ST4.03ch04	71636682	71640344	ID=PGSC0003DMG400009907	WD40
131	ST4.03ch05	81985	89504	ID=PGSC0003DMG400028346	Integrin-linked
132	ST4.03ch05	756295	764364	ID=PGSC0003DMG400028359	MADS-box
133	ST4.03ch05	765418	773401	ID=PGSC0003DMG400028358	MADS-box
134	ST4.03ch05	2108568	2117353	ID=PGSC0003DMG401000817	Phytochrome
135	ST4.03ch05	3398406	3402749	ID=PGSC0003DMG403030532	Wall-associated
136	ST4.03ch05	3854942	3862025	ID=PGSC0003DMG400030511	Repressor
137	ST4.03ch05	4537880	4542736	ID=PGSC0003DMG400018408	Zinc
138	ST4.03ch05	9323497	9326042	ID=PGSC0003DMG400035463	Type
139	ST4.03ch05	14356614	14365165	ID=PGSC0003DMG400034307	Histidine
140	ST4.03ch05	14663987	14672873	ID=PGSC0003DMG400021899	MADS-box
141	ST4.03ch05	16833679	16839305	ID=PGSC0003DMG400025414	Zinc
142	ST4.03ch05	19105798	19110361	ID=PGSC0003DMG400027427	Fibronectin
143	ST4.03ch05	19369489	19375214	ID=PGSC0003DMG400027429	CONSTANS
144	ST4.03ch05	19662013	19664364	ID=PGSC0003DMG400043591	MADS-box
145	ST4.03ch05	34264831	34267331	ID=PGSC0003DMG400018835	CONSTANS
146	ST4.03ch05	38908497	38911506	ID=PGSC0003DMG400038060	MADS-box
147	ST4.03ch05	38977115	38979717	ID=PGSC0003DMG400035194	Type
148	ST4.03ch05	39100622	39103656	ID=PGSC0003DMG400045326	Type
149	ST4.03ch05	42735399	42739599	ID=PGSC0003DMG400001263	CONSTANS-like
150	ST4.03ch05	43357329	43364227	ID=PGSC0003DMG400013695	P18
151	ST4.03ch05	43410054	43412578	ID=PGSC0003DMG400039358	Type
152	ST4.03ch05	43418172	43422058	ID=PGSC0003DMG400041221	Type
153	ST4.03ch05	48612702	48621309	ID=PGSC0003DMG400027206	Gibberellin
154	ST4.03ch05	48657260	48664675	ID=PGSC0003DMG400027211	Phytochrome
155	ST4.03ch05	49043450	49046718	ID=PGSC0003DMG400013116	Tom
156	ST4.03ch05	49151694	49159166	ID=PGSC0003DMG400015748	ATCES1
157	ST4.03ch05	51153982	51156688	ID=PGSC0003DMG400023483	Self-pruning
158	ST4.03ch05	51318128	51321774	ID=PGSC0003DMG400023365	SP6A
159	ST4.03ch05	51417059	51419661	ID=PGSC0003DMG400041411	Type
160	ST4.03ch05	51591739	51596108	ID=PGSC0003DMG400023461	Chlorophyll
161	ST4.03ch06	773965	779115	ID=PGSC0003DMG400021991	GID1-like
162	ST4.03ch06	2037519	2048215	ID=PGSC0003DMG400014705	Phytochrome-interacting
163	ST4.03ch06	4434580	4438135	ID=PGSC0003DMG400002144	NbPCL1
164	ST4.03ch06	8760350	8763057	ID=PGSC0003DMG400047062	Type
165	ST4.03ch06	10342031	10344519	ID=PGSC0003DMG400040743	Agamous-like
166	ST4.03ch06	21246092	21250343	ID=PGSC0003DMG400041741	RNA
167	ST4.03ch06	26070331	26072919	ID=PGSC0003DMG400001221	EARLY
168	ST4.03ch06	26241794	26244345	ID=PGSC0003DMG400001218	Type
169	ST4.03ch06	26353567	26355902	ID=PGSC0003DMG400006620	EARLY
170	ST4.03ch06	26361428	26363811	ID=PGSC0003DMG400039436	EARLY
171	ST4.03ch06	29162317	29164649	ID=PGSC0003DMG400037603	Type
172	ST4.03ch06	32186098	32190264	ID=PGSC0003DMG400024313	HD
173	ST4.03ch06	35335837	35339244	ID=PGSC0003DMG400045842	MIKC
174	ST4.03ch06	36541515	36545842	ID=PGSC0003DMG400027963	Ga20
175	ST4.03ch06	36655761	36661368	ID=PGSC0003DMG400025279	MADS-box
176	ST4.03ch06	39993719	39998175	ID=PGSC0003DMG400016280	Auxin/indole-3-acetic
177	ST4.03ch06	40245881	40249690	ID=PGSC0003DMG400016268	Chlorophyllase
178	ST4.03ch06	45130502	45137482	ID=PGSC0003DMG401016772	Syntaxin
179	ST4.03ch06	48019310	48023190	ID=PGSC0003DMG400026500	Type
180	ST4.03ch06	48531046	48542820	ID=PGSC0003DMG402004858	TATA
181	ST4.03ch06	49356388	49359996	ID=PGSC0003DMG400016537	Gibberellin
182	ST4.03ch06	49522127	49526846	ID=PGSC0003DMG400016516	Gibberellin
183	ST4.03ch06	51190112	51199207	ID=PGSC0003DMG400004081	Agamous-like
184	ST4.03ch06	51537785	51546828	ID=PGSC0003DMG400033048	Sensory
185	ST4.03ch06	51597497	51602151	ID=PGSC0003DMG400033046	Dof
186	ST4.03ch06	51711261	51715053	ID=PGSC0003DMG400033102	Phytochrome
187	ST4.03ch06	51798496	51806149	ID=PGSC0003DMG400033039	Ubiquitin
188	ST4.03ch06	51987342	51997053	ID=PGSC0003DMG400033066	EARLY
189	ST4.03ch06	52394041	52399947	ID=PGSC0003DMG402027084	Anthranilate
190	ST4.03ch06	52927791	52937206	ID=PGSC0003DMG400027061	Phytochrome-associated
191	ST4.03ch06	54708882	54714896	ID=PGSC0003DMG400005930	BEL5
192	ST4.03ch06	54886568	54889836	ID=PGSC0003DMG400034493	FRIGIDA
193	ST4.03ch06	54942161	54946260	ID=PGSC0003DMG400007111	SP
194	ST4.03ch06	55059699	55064041	ID=PGSC0003DMG400044295	Protein
195	ST4.03ch06	57211675	57217008	ID=PGSC0003DMG400030357	ELF4
196	ST4.03ch06	57440666	57445726	ID=PGSC0003DMG400030375	ATCHX14
197	ST4.03ch06	58836026	58846589	ID=PGSC0003DMG400020065	Poly(RC)-binding
198	ST4.03ch06	59029077	59037300	ID=PGSC0003DMG400020053	Copalyl
199	ST4.03ch07	1953668	1965196	ID=PGSC0003DMG400027450	ATCNGC17
200	ST4.03ch07	2274710	2278328	ID=PGSC0003DMG400027475	CONSTANS
201	ST4.03ch07	4621738	4627267	ID=PGSC0003DMG400030928	EIN3-binding
202	ST4.03ch07	5330801	5338729	ID=PGSC0003DMG400010972	SET
203	ST4.03ch07	5371094	5378651	ID=PGSC0003DMG400010980	SET
204	ST4.03ch07	5763114	5770723	ID=PGSC0003DMG400022994	Set
205	ST4.03ch07	5893645	5897770	ID=PGSC0003DMG400022981	SET
206	ST4.03ch07	7576647	7579290	ID=PGSC0003DMG400034382	Zinc
207	ST4.03ch07	37391701	37397898	ID=PGSC0003DMG400016078	Vernalization
208	ST4.03ch07	38046167	38049451	ID=PGSC0003DMG400019570	ELF4
209	ST4.03ch07	41200874	41203581	ID=PGSC0003DMG400040157	MADS-box
210	ST4.03ch07	43585512	43598264	ID=PGSC0003DMG400017396	Phytochrome
211	ST4.03ch07	44314895	44322697	ID=PGSC0003DMG400006146	CONSTANS
212	ST4.03ch07	47363697	47368540	ID=PGSC0003DMG401026197	MADS-box
213	ST4.03ch07	47436818	47446958	ID=PGSC0003DMG403026197	MIKC*
214	ST4.03ch07	48333982	48342549	ID=PGSC0003DMG400018330	Protein
215	ST4.03ch07	48500972	48505212	ID=PGSC0003DMG400018369	DNA
216	ST4.03ch07	49794510	49797201	ID=PGSC0003DMG400009399	Glutaredoxin-C9
217	ST4.03ch07	51026282	51037001	ID=PGSC0003DMG400017295	TAGL1
218	ST4.03ch07	56709790	56716111	ID=PGSC0003DMG400022114	Ent-kaurene
219	ST4.03ch08	1648642	1655633	ID=PGSC0003DMG400029247	Patatin
220	ST4.03ch08	2051883	2055826	ID=PGSC0003DMG400026311	CONSTANS
221	ST4.03ch08	6044342	6051086	ID=PGSC0003DMG400020999	Lipoxygenase
222	ST4.03ch08	10721699	10726267	ID=PGSC0003DMG400019037	Gibberellin
223	ST4.03ch08	37229227	37236555	ID=PGSC0003DMG400013826	Early
224	ST4.03ch08	40703456	40709461	ID=PGSC0003DMG401007392	MADS-box
225	ST4.03ch08	40835499	40838631	ID=PGSC0003DMG400007375	Chlorophyll
226	ST4.03ch08	53767699	53777641	ID=PGSC0003DMG400022748	MADS
227	ST4.03ch08	55112010	55118955	ID=PGSC0003DMG400012329	BEL14
228	ST4.03ch08	55640651	55650670	ID=PGSC0003DMG400012163	Ubiquitin
229	ST4.03ch09	1016755	1020084	ID=PGSC0003DMG400002168	Glutathione
230	ST4.03ch09	3142568	3146963	ID=PGSC0003DMG400040097	SP9D
231	ST4.03ch09	3725996	3730484	ID=PGSC0003DMG400002679	GRF
232	ST4.03ch09	3941320	3948552	ID=PGSC0003DMG402002721	Enolase
233	ST4.03ch09	6380512	6382946	ID=PGSC0003DMG400036125	MADS-box
234	ST4.03ch09	9952602	9955126	ID=PGSC0003DMG400045988	GRF
235	ST4.03ch09	13843854	13846532	ID=PGSC0003DMG400036003	Gibberellin
236	ST4.03ch09	13855408	13859040	ID=PGSC0003DMG400039968	Gibberellin
237	ST4.03ch09	20086848	20091453	ID=PGSC0003DMG400004171	ATCHX24
238	ST4.03ch09	22510883	22513904	ID=PGSC0003DMG400040776	Gibberellin
239	ST4.03ch09	24432261	24435008	ID=PGSC0003DMG400009785	Protein
240	ST4.03ch09	38857675	38861722	ID=PGSC0003DMG400035778	Set
241	ST4.03ch09	44129132	44132845	ID=PGSC0003DMG400014071	Ntc12
242	ST4.03ch09	45449532	45461120	ID=PGSC0003DMG400018950	Phytochrome-interacting
243	ST4.03ch09	46707109	46709912	ID=PGSC0003DMG400042481	Circadian
244	ST4.03ch09	47406514	47414749	ID=PGSC0003DMG400012892	MRNA
245	ST4.03ch09	48889765	48892408	ID=PGSC0003DMG400034876	Zinc
246	ST4.03ch09	49533698	49544622	ID=PGSC0003DMG400019909	Poly(RC)-binding
247	ST4.03ch09	51439682	51444078	ID=PGSC0003DMG400003849	GID1-like
248	ST4.03ch09	52023565	52028713	ID=PGSC0003DMG400011378	CONSTANS-like
249	ST4.03ch09	52382311	52386783	ID=PGSC0003DMG402011367	Glutathione
250	ST4.03ch09	52621427	52625950	ID=PGSC0003DMG400011401	Phytochrome
251	ST4.03ch09	53310007	53319471	ID=PGSC0003DMG400031808	ATP
252	ST4.03ch09	53642182	53647943	ID=PGSC0003DMG400030087	With
253	ST4.03ch09	56396443	56402966	ID=PGSC0003DMG400017172	Cryptochrome
254	ST4.03ch09	56905821	56910285	ID=PGSC0003DMG400017198	Proton
255	ST4.03ch10	123380	132053	ID=PGSC0003DMG402011297	Pseudo-response
256	ST4.03ch10	146113	149195	ID=PGSC0003DMG400011294	MYB
257	ST4.03ch10	396666	404499	ID=PGSC0003DMG400011254	Gibberellin
258	ST4.03ch10	1722497	1731523	ID=PGSC0003DMG400025027	ATCNGC4
259	ST4.03ch10	2521566	2526810	ID=PGSC0003DMG400021254	Rhamnose
260	ST4.03ch10	2669819	2673833	ID=PGSC0003DMG400021287	Chlorophyll
261	ST4.03ch10	4669797	4675532	ID=PGSC0003DMG400022824	Squamosa
262	ST4.03ch10	4678132	4689101	ID=PGSC0003DMG400022809	Frigida-essential
263	ST4.03ch10	5024824	5032006	ID=PGSC0003DMG400005527	GRF
264	ST4.03ch10	5505611	5509601	ID=PGSC0003DMG400007693	Gene
265	ST4.03ch10	5915607	5927093	ID=PGSC0003DMG400019379	Ubiquitin
266	ST4.03ch10	7781167	7787953	ID=PGSC0003DMG400031514	Chromo
267	ST4.03ch10	16197979	16203207	ID=PGSC0003DMG400041097	Gibberellin
268	ST4.03ch10	16226195	16229759	ID=PGSC0003DMG400038209	Gibberellin
269	ST4.03ch10	16297995	16300315	ID=PGSC0003DMG400035501	Agamous-like
270	ST4.03ch10	17063231	17065828	ID=PGSC0003DMG400038099	Ntc12
271	ST4.03ch10	17086813	17089585	ID=PGSC0003DMG400042158	Ntc12
272	ST4.03ch10	18118135	18126850	ID=PGSC0003DMG400015766	Phytochrome
273	ST4.03ch10	38697247	38707939	ID=PGSC0003DMG400010263	MADS-box
274	ST4.03ch10	40051497	40054178	ID=PGSC0003DMG400044654	Homeobox
275	ST4.03ch10	48824795	48832506	ID=PGSC0003DMG400031232	GRF
276	ST4.03ch10	54070993	54073592	ID=PGSC0003DMG400041963	Soul
277	ST4.03ch10	55686381	55692676	ID=PGSC0003DMG400028259	GRF
278	ST4.03ch10	56601356	56605005	ID=PGSC0003DMG400028120	Phytochrome
279	ST4.03ch10	57810655	57815557	ID=PGSC0003DMG400023729	MADS9
280	ST4.03ch10	58315421	58319888	ID=PGSC0003DMG400008160	BOP/NPR1/NIM1-like
281	ST4.03ch10	58974986	58982597	ID=PGSC0003DMG400011433	Promoter-binding
282	ST4.03ch11	2316625	2324465	ID=PGSC0003DMG400016203	MADS-box
283	ST4.03ch11	2604150	2609485	ID=PGSC0003DMG400016148	Homeodomain
284	ST4.03ch11	3238883	3243809	ID=PGSC0003DMG400016179	Flowering
285	ST4.03ch11	3248174	3252562	ID=PGSC0003DMG400016180	Flowering
286	ST4.03ch11	3749246	3758229	ID=PGSC0003DMG400007432	Amine
287	ST4.03ch11	4294001	4296491	ID=PGSC0003DMG400027332	Self-pruning
288	ST4.03ch11	4315736	4318455	ID=PGSC0003DMG400027330	Self-pruning
289	ST4.03ch11	7063683	7065144	ID=PGSC0003DMG400025560	Photoperiod-response
290	ST4.03ch11	16126866	16138240	ID=PGSC0003DMG400025525	TAGL11
291	ST4.03ch11	16990875	16996488	ID=PGSC0003DMG401018787	TAGL12
292	ST4.03ch11	17005051	17007864	ID=PGSC0003DMG402018787	TAGL12
293	ST4.03ch11	32146587	32155105	ID=PGSC0003DMG400022867	MADS
294	ST4.03ch11	40024123	40026641	ID=PGSC0003DMG400044576	Type
295	ST4.03ch11	40770945	40779427	ID=PGSC0003DMG400019635	BEL5
296	ST4.03ch11	41777980	41780333	ID=PGSC0003DMG400038207	Agamous-like
297	ST4.03ch11	41978913	41986842	ID=PGSC0003DMG400019676	Cell
298	ST4.03ch11	42410551	42418462	ID=PGSC0003DMG400025519	Early
299	ST4.03ch11	42587624	42595702	ID=PGSC0003DMG401018585	Embryonic
300	ST4.03ch11	43820639	43827372	ID=PGSC0003DMG400027384	Calmodulin
301	ST4.03ch12	596737	608412	ID=PGSC0003DMG400015319	Ubiquitin
302	ST4.03ch12	3501332	3506213	ID=PGSC0003DMG400000330	Vernalization
303	ST4.03ch12	6435851	6450579	ID=PGSC0003DMG400013893	COP1
304	ST4.03ch12	10344869	10347366	ID=PGSC0003DMG400044231	Type
305	ST4.03ch12	10439142	10441801	ID=PGSC0003DMG400035476	Type
306	ST4.03ch12	10456590	10459198	ID=PGSC0003DMG400034608	Type
307	ST4.03ch12	10472059	10474718	ID=PGSC0003DMG400045649	Type
308	ST4.03ch12	11630459	11633118	ID=PGSC0003DMG400044285	Type
309	ST4.03ch12	18943287	18946393	ID=PGSC0003DMG400042340	CONSTANS
310	ST4.03ch12	29451906	29460287	ID=PGSC0003DMG400013940	MADS-box
311	ST4.03ch12	30178916	30183781	ID=PGSC0003DMG400045292	Conserved
312	ST4.03ch12	31562400	31564741	ID=PGSC0003DMG400038955	Type
313	ST4.03ch12	33850715	33856265	ID=PGSC0003DMG400003357	CONSTANS
314	ST4.03ch12	44041844	44044497	ID=PGSC0003DMG400002280	Zinc
315	ST4.03ch12	44044497	44046897	ID=PGSC0003DMG400046625	Gene
316	ST4.03ch12	45472259	45477104	ID=PGSC0003DMG400040006	PKA
317	ST4.03ch12	49293897	49303048	ID=PGSC0003DMG400014443	Protein
318	ST4.03ch12	49622830	49626982	ID=PGSC0003DMG400028632	Flavonoid
319	ST4.03ch12	49921283	49923864	ID=PGSC0003DMG400037579	Type
320	ST4.03ch12	52578471	52583357	ID=PGSC0003DMG400011596	ELF4
321	ST4.03ch12	54721764	54732694	ID=PGSC0003DMG400018791	Protein
322	ST4.03ch12	55089841	55093326	ID=PGSC0003DMG400008546	Miraculin
323	ST4.03ch12	55308460	55314424	ID=PGSC0003DMG400008545	Cryptochrome
324	ST4.03ch12	55491383	55494047	ID=PGSC0003DMG400017759	MADS-box
325	ST4.03ch12	55553242	55564042	ID=PGSC0003DMG400017760	MADS-box
326	ST4.03ch12	57453332	57459059	ID=PGSC0003DMG400029408	Catalase
327	ST4.03ch12	57720725	57729451	ID=PGSC0003DMG400029303	Early
328	ST4.03ch12	58152725	58156118	ID=PGSC0003DMG400029365	CONSTANS
329	ST4.03ch12	59704934	59707982	ID=PGSC0003DMG400004597	Conserved
330	ST4.03ch12	60005868	60013562	ID=PGSC0003DMG400004697	4Fe-4S
331	ST4.03ch12	60195693	60202901	ID=PGSC0003DMG400004634	Sentrin/sumo-specific
332	ST4.03ch12	60247655	60250116	ID=PGSC0003DMG400004638	Flowering
