# Supplementary material for: DNA methylation affects photoperiodic tuberization in potato (Solanum tuberosum L.) by mediating the expression of genes related to the photoperiod and GA pathways
Source: Hortic Res. 2021 Sep 1;8:181. doi: 10.1038/s41438-021-00619-7 (PMC8408180; doi:10.1038/s41438-021-00619-7)
Supplement: Supplementary file 7 — Supplementary Table S11 [file 41438_2021_619_MOESM7_ESM.xlsx]

## Sheet: Table S11
Supplementary Table S11: 52 of the 500 differentially methylated genes in E26 also differentially expressed in treatment and control at different timepoints of E26.
Gene ID	Methylation regulation	Chr	Start	End	Description	Zeb_7d vs 0d	Zeb_21d vs 0d	CK_7d vs 0d	CK_21d vs 0d	CK_28d vs 0d	Zeb vs CK_0d	Zeb vs CK_7d
PGSC0003DMG400000781	hyper	chr04	59061534	59064271	Extensin					down		up
PGSC0003DMG400004942	hyper	chr04	66640793	66644140	UPA17					down		down
PGSC0003DMG400009347	hyper	chr04	64918145	64920001	DNA binding protein					down		down
PGSC0003DMG402026272	hyper	chr08	1767864	1773624	Endosomal P24A protein					down
PGSC0003DMG400020565	hyper	chr06	2829289	2834213	EPIDERMAL PATTERNING FACTOR 6				down	down
PGSC0003DMG400032136	hyper	chr01	1465983	1469402	Conserved gene of unknown function					up		down
PGSC0003DMG400028530	hyper	chr06	49871138	49874489	Eukaryotic translation initiation factor 3 subunit					up
PGSC0003DMG400025860	hyper	chr01	83914615	83916464	Conserved gene of unknown function		up		up	up
PGSC0003DMG400016694	hyper	chr03	5459552	5461733	Conserved gene of unknown function				up	up		up
PGSC0003DMG400016576	hyper	chr04	54437007	54442095	ATGCN5		up		up	up		down
PGSC0003DMG400043383	hyper	chr00	25116287	25116604	Conserved gene of unknown function				down
PGSC0003DMG400009424	hyper	chr02	27005262	27006425	Conserved gene of unknown function	up
PGSC0003DMG400019963	hyper	chr03	44510100	44517723	ATP binding protein		down				down	up
PGSC0003DMG400030811	hyper	chr04	63977765	63978764	Phosphate-induced protein			down	down
PGSC0003DMG400025104	hyper	chr05	1621844	1623273	AGP19 (ARABINOGALACTAN-PROTEIN 19)		down
PGSC0003DMG400003820	hyper	chr09	50738225	50742637	Oligopeptide transporter	up	up					up
PGSC0003DMG400017246	hyper	chr09	56079326	56081254	1-aminocyclopropane-1-carboxylate oxidase homolog	up	up
PGSC0003DMG400019363	hyper	chr09	47746287	47753349	Ribosome-recycling factor, chloroplastic				up
PGSC0003DMG400006045	hyper	chr11	7894628	7895588	RING-H2 finger protein ATL1L		up
PGSC0003DMG400026446	hyper	chr12	51021521	51022463	Conserved gene of unknown function	up	up
PGSC0003DMG400028846	hyper	chr12	53186985	53188411	Avr9/Cf-9 rapidly elicited protein 132				down
PGSC0003DMG400029335	hyper	chr12	57122052	57126218	Plant synaptotagmin			up			down	down
PGSC0003DMG400011497	hyper	chr04	6230160	6232158	Light-dependent short hypocotyls 1							up
PGSC0003DMG400011295	hyper	chr10	134766	136876	Thylakoid membrane phosphoprotein 14 kDa, chloroplastic							down
PGSC0003DMG400021198	hypo	chr02	28737078	28744386	Subtilase family protein					down
PGSC0003DMG400011359	hypo	chr09	52144963	52149205	Phototropic-responsive NPH3 family protein					down
PGSC0003DMG400033629	hypo	chr08	42396191	42400495	Conserved gene of unknown function				down	down
PGSC0003DMG400014415	hypo	chr10	1111435	1113798	Extracellular ligand-gated ion channel			down	down	down
PGSC0003DMG400015977	hypo	chr03	1468725	1471357	CBL-interacting protein kinase 07					up
PGSC0003DMG401022475	hypo	chr01	75443290	75445226	Phototropin-2				up	up
PGSC0003DMG400004417	hypo	chr09	15651795	15661884	chromo' domain containing protein				up	up
PGSC0003DMG400025034	hypo	chr10	1904647	1907440	Thioredoxin			up	up	up
PGSC0003DMG400007177	hypo	chr10	59460851	59465575	Peptidylprolyl isomerase			up	up	up
PGSC0003DMG400000759	hypo	chr02	23928184	23934453	Geraniol 10-hydroxylase			down				down
PGSC0003DMG400008640	hypo	chr03	13686731	13688511	Aldose 1-epimerase family protein	down
PGSC0003DMG400013416	hypo	chr03	760745	761695	Chlorophyll a-b binding protein 3C, chloroplastic		up
PGSC0003DMG402025057	hypo	chr04	61377642	61382462	Short-chain dehydrogenase/reductase family protein				up
PGSC0003DMG400007463	hypo	chr04	606171	611721	Phospholipid-transporting ATPase 9	up
PGSC0003DMG400030842	hypo	chr04	64229941	64235677	PTP-1				down
PGSC0003DMG401023446	hypo	chr05	51911710	51912633	2-oxoisovalerate dehydrogenase				up
PGSC0003DMG400023490	hypo	chr05	50999727	51008690	Pleiotropic drug resistance protein 2		up
PGSC0003DMG400029080	hypo	chr06	31563825	31570351	LOB domain-containing protein		down
PGSC0003DMG401010883	hypo	chr06	5992670	5994150	R2r3-myb transcription factor	up	up					up
PGSC0003DMG400007375	hypo	chr08	40836499	40837631	Chlorophyll a/b-binding protein PS II-Type I		up
PGSC0003DMG400023587	hypo	chr04	8062416	8065975	Conserved gene of unknown function							up
PGSC0003DMG400020612	hypo	chr04	51317121	51326442	Succinate dehydrogenase							up
PGSC0003DMG400005327	hypo	chr06	1324971	1328658	Auxin-responsive protein IAA16							down
PGSC0003DMG400019774	hypo	chr06	42023443	42029000	Cytochrome P450 hydroxylase							up
PGSC0003DMG400011030	hypo	chr10	53809593	53810724	UDP-glucuronosyltransferase							up
PGSC0003DMG400021682	hypo	chr10	3954302	3957191	Beta-expansin 3							down
PGSC0003DMG400008056	hypo	chr11	41375287	41376376	Gene of unknown function							down
PGSC0003DMG400000307	hypo	chr12	4434785	4438452	Protein ABIL5							down
