# Supplementary material for: DNA methylation affects photoperiodic tuberization in potato (Solanum tuberosum L.) by mediating the expression of genes related to the photoperiod and GA pathways
Source: Hortic Res. 2021 Sep 1;8:181. doi: 10.1038/s41438-021-00619-7 (PMC8408180; doi:10.1038/s41438-021-00619-7)
Supplement: Supplementary file 8 — Dataset 1 [file 41438_2021_619_MOESM8_ESM.xlsx]

## Sheet: Data Set 1(CCGG)
Tag	Position	Sequence	DNA methylation levels of CCGG(CG) sites						Element	GeneName	GeneID
			E20CK	E20SD	E26CK	E26SD	E108CK	E108SD
chr01-12-21880	21864	AGGTTAAATGTACCCCGGATCAGTCAAACCCC	16.48	13.34	12.08	8.86	4.19	3.38	intergenic_region	Defensin	PGSC0003DMG400015133
chr01-18-30451	30435	TTGTCAAATGTCGCCCGGATCAGGTAAACCAT	0	3.33	0.73	0.42	0.38	0	intergenic_region	Defensin	PGSC0003DMG400015133
chr01-19-34570	34554	AGGTCAAATCTACCCCGGATCAGGTAAACCAC	16.83	20.38	13.18	12.66	11.81	3.38	intergenic_region	Defensin	PGSC0003DMG400015133
chr01-22-35712	35696	AGGTCAAAAGTTCCCCGGATCAGGTAAGCCCC	8.06	5.93	3.66	3.8	10.67	6.08	intergenic_region	Defensin	PGSC0003DMG400015133
chr01-28-39603	39587	GGGGCTTACCAGATCCGGAGATCATTTGACCT	3.51	2.96	3.66	1.69	0.38	1.35	intergenic_region	Defensin	PGSC0003DMG400015133
chr01-29-39968	39952	GGGGTTTACCAGATCCGGGGCACATTTGACAT	2.1	3.33	1.83	0	1.52	0	intergenic_region	Defensin	PGSC0003DMG400015133
chr01-40-55874	55858	TGGGTTTACTTGATCCGGGGAACATTTGACTT	5.61	10.75	3.66	2.95	7.24	0.68	intergenic_region	Defensin	PGSC0003DMG400015133
chr01-42-58239	58223	GGGGTTTACCTGATCCGGCGGAAATTTGACCT	2.45	1.11	0.73	0	0	2.7	intergenic_region	Defensin	PGSC0003DMG400015133
chr01-44-58783	58767	GGGGTTTACCTAATCCGGCGTAGATTTGACCT	981.74	963.37	1354.26	1308.57	838.29	675.43	intergenic_region	Defensin	PGSC0003DMG400015133
chr01-48-63273	63257	ATGTCAAATCTCCCCCGGATCAGGTAAACCCC	0	1.85	0	0	1.14	0	intergenic_region	Defensin	PGSC0003DMG400015133
chr01-55-67014	66998	GAGGCAAATGTGCTCCGGATCAGGTAAACCCC	5.61	15.19	0.73	0	0.76	1.35	intergenic_region	Defensin	PGSC0003DMG400015133
chr01-56-67624	67608	GACTTTTAGATGATCCGGAATTCCGACATAAT	1.75	0.37	0	0	0.38	0	intergenic_region	Defensin	PGSC0003DMG400015133
chr01-57-69187	69171	AGGTCAACTGTGTCCCGGATCAAGTAAACCCA	0.7	0	0	0.84	0	0	intergenic_region	Defensin	PGSC0003DMG400015133
chr01-58-70279	70263	AGGTCAAATCTCCCCCGGAGCAGGTAATCCCC	0.7	0.74	0.37	0	0.38	0.68	intergenic_region	Defensin	PGSC0003DMG400015133
chr01-59-70643	70627	AGGTCAAATGTGCCCCGGATCTGGTAAACCTC	2.1	0	0	0	7.62	5.4	intergenic_region	Defensin	PGSC0003DMG400015133
chr01-61-72048	72032	ATGTCAAATCTCCCCCGGATTAGGTAAATCCC	0	0	0	0	0.38	0	intergenic_region	Defensin	PGSC0003DMG400015133
chr01-62-72602	72586	AGGTCAAATGTGCCCCGGATCTGGTAAATCCC	0.35	0	0	0	1.91	1.35	intergenic_region	Defensin	PGSC0003DMG400015133
chr01-65-74228	74212	AGGTTAAATGTGCCCCGGATCAAGTAAACCCC	18.23	20.01	12.08	13.51	53.35	33.77	intergenic_region	Defensin	PGSC0003DMG400015133
chr01-66-74590	74574	GGTTCAAATGTGCCCCGGATCAAGTAAACCCA	3.16	5.19	4.03	4.64	1.52	0	intergenic_region	Defensin	PGSC0003DMG400015133
chr01-69-75316	75300	AGGTCAAATCTTCCCCGGATATGGTAAACCCC	13.32	10.37	5.49	5.49	16.38	7.43	intergenic_region	Defensin	PGSC0003DMG400015133
chr01-71-76551	76535	AGGTGAAATATTCCCCGGATCAGGTAATCCCC	0	0	0	0	0.38	0	intergenic_region	Defensin	PGSC0003DMG400015133
chr01-72-77456	77440	GGTTAAAATCTGCCCCGGATCAGGTAAACCCC	0.35	4.45	0.37	3.8	0	0	intergenic_region	Defensin	PGSC0003DMG400015133
chr01-73-78229	78213	AGGTGAAATCTGCCCCGGATAAGGTAAATCCC	168.3	207.49	161.05	101.31	171.47	61.46	intergenic_region	Defensin	PGSC0003DMG400015133
chr01-74-78774	78758	AGGTCAAATCTGCCCCGGATCAGGTAACCCCT	7.01	9.26	6.95	5.07	10.67	6.08	intergenic_region	Defensin	PGSC0003DMG400015133
chr01-78-81251	81235	AGGTCAAATCTTCCCCGGATCAGGTAAACCTC	9.82	5.93	3.66	0.84	8	6.08	intergenic_region	Defensin	PGSC0003DMG400015133
chr01-79-81797	81781	AGGTCAAATCTTCCCCGGATATGGTAACCCCC	0	0	0	0	0.38	0	intergenic_region	Defensin	PGSC0003DMG400015133
chr01-80-82130	82114	GCCAATTATCCCTCCCGGCCAAAACGTCCTAC	0	0	0.37	0	0	0	intergenic_region	Defensin	PGSC0003DMG400015133
chr01-85-85426	85410	AGGTCAAATATCCCCCGGATCTGGTAAACCCC	0	0	0	0.84	0	0.68	intergenic_region	Defensin	PGSC0003DMG400015133
chr01-86-88737	88721	TGTTCAGACGACTCCCGGAGCAGGGAAACCCA	12.62	3.71	6.95	4.64	2.29	4.05	intergenic_region	Defensin	PGSC0003DMG400015133
chr01-88-89558	89542	AGGAAAAACGACCCCCGGAGCAGGTAAACCCC	1.4	1.85	1.83	0	0.76	0.68	intergenic_region	Defensin	PGSC0003DMG400015133
chr01-89-89660	89644	TGCAAAAAGTTTTCCCGGACGTCCGTTAAGAC	0.35	1.11	0	0	0	0.68	intergenic_region	Defensin	PGSC0003DMG400015133
chr01-92-91922	91906	AGGTCAAACGACCCCCGGAGCAGATAAACCAC	30.85	29.27	12.44	12.66	15.24	10.13	intergenic_region	Defensin	PGSC0003DMG400015133
chr01-97-96162	96146	AGGTTAAACGAACCCCGGAGCAGGTAAACCCT	19.99	25.2	12.08	12.66	11.81	10.81	intergenic_region	Defensin	PGSC0003DMG400015133
chr01-101-98596	98580	GGTGATCTGGAATTCCGGGATCATTTTTGCTA	4.21	5.19	1.83	5.49	2.67	4.05	intergenic_region	Defensin	PGSC0003DMG400015133
chr01-102-99042	99026	AATATAAAAGACCTCCGGAGTAGGTAAACCCC	0	0.74	0	0	1.52	0	intergenic_region	Defensin	PGSC0003DMG400015133
chr01-104-100355	100339	GGGTCAAAGGATCCCCGGAGCAGGTAAACCCC	1.4	2.96	0	0	2.29	4.73	intergenic_region	Defensin	PGSC0003DMG400015133
chr01-106-101093	101077	AGGTCAAAAGTTCCCCGGAGAAGGTAAACCCC	4.91	2.96	0	0	16.77	5.4	intergenic_region	Defensin	PGSC0003DMG400015133
chr01-107-101275	101259	AGGTCAAACGACATCCGGAGCAGGTAAACCCC	0	0.37	0	0	1.91	0.68	intergenic_region	Defensin	PGSC0003DMG400015133
chr01-111-104852	104836	AAGTCAAACTAACACCGGAGCAGGTAAACCCC	1.4	0.74	0	0	0	0	intergenic_region	Defensin	PGSC0003DMG400015133
chr01-112-105974	105958	AGGTCAAACCACCCCCGGAGCAGGTAAACCCC	2.1	0.37	5.12	2.11	2.67	2.03	intergenic_region	Defensin	PGSC0003DMG400015133
chr01-113-107914	107898	AGGTCAAACGACCCCCGGAGCAGGTACACCCC	2.8	3.33	1.83	0.84	3.81	5.4	intergenic_region	Defensin	PGSC0003DMG400015133
chr01-116-109593	109577	ATGTCAACCGACCCCCGGAGCAAGTAATGTCA	1.4	2.96	0.73	0	1.91	0	intergenic_region	Defensin	PGSC0003DMG400015133
chr01-120-113892	113876	AGGTCAAACCACCCCCGGAGCAGGTAAAACCC	1.05	1.48	1.46	0.84	0	0.68	intergenic_region	Defensin	PGSC0003DMG400015133
chr01-121-114686	114670	TCTTTTTTGGTGATCCGGAATTCCGACTTAAT	2.1	1.11	2.93	0.84	0	0	intergenic_region	Defensin	PGSC0003DMG400015133
chr01-122-115530	115514	AGTTCAAACGACCCCCGGAGAAGGTAAATCCC	19.63	21.12	9.52	8.02	8	2.7	intergenic_region	Defensin	PGSC0003DMG400015133
chr01-123-115713	115697	AGGTCAAACGATCCCCGGAAACGGTAAACCCC	6.31	4.08	0.37	0.84	8	7.43	intergenic_region	Defensin	PGSC0003DMG400015133
chr01-124-115896	115880	AGGTCAAACGATCCCCGGAGCAGGTTAACTCC	31.21	28.16	16.84	15.2	17.15	12.83	intergenic_region	Defensin	PGSC0003DMG400015133
chr01-125-116143	116127	GACTTTTTGGTGATCCGGAATTCCTACCTCAT	0.7	1.48	2.56	0.42	0.76	0	intergenic_region	Defensin	PGSC0003DMG400015133
chr01-126-116444	116428	AGGACAAACGAGCCCCGGATCAGGTAAACCCC	9.82	9.63	7.32	4.64	1.91	4.05	intergenic_region	Defensin	PGSC0003DMG400015133
chr01-127-116626	116610	AGTTCAAACAACCCCCGGAGTAGGTAAACCCC	4.56	9.26	1.83	1.27	4.19	2.7	intergenic_region	Defensin	PGSC0003DMG400015133
chr01-128-117537	117521	AGGACAAATTAACCCCGGAGAAGGTAAACCTC	13.67	23.71	10.61	10.13	6.1	2.7	intergenic_region	Defensin	PGSC0003DMG400015133
chr01-130-118082	118066	AGGTCAAACGATCCCCGGAGAAAGTACGCTCC	8.77	10.75	0	0	8	10.13	intergenic_region	Defensin	PGSC0003DMG400015133
chr01-131-118448	118432	AGGTCCAAAGACCCCCGGAGCAGGTAAACCCC	2.1	2.96	0	0	4.19	3.38	intergenic_region	Defensin	PGSC0003DMG400015133
chr01-132-118979	118963	AGTTCAAACGAACCCCGGAGTAGGTAAAATCC	4.56	4.45	4.39	2.95	1.91	1.35	intergenic_region	Defensin	PGSC0003DMG400015133
chr01-133-119708	119692	AGGTCAAACAATCCCCGGAGTAGGTAAATCCC	22.09	24.08	13.91	10.13	19.81	14.18	intergenic_region	Defensin	PGSC0003DMG400015133
chr01-135-120801	120785	AGGTCAAACGATCCCCGGATCAGGTAAACACC	23.84	34.46	21.23	19.84	16	22.29	intergenic_region	Defensin	PGSC0003DMG400015133
chr01-136-120983	120967	AGGTTAAACGAACCCCGGAGTAGGTAAACTCC	19.28	20.75	13.91	8.44	7.24	6.08	intergenic_region	Defensin	PGSC0003DMG400015133
chr01-137-121162	121146	TGGTCAAACAATCCCCGGAGCAGGTAAACCCT	14.02	12.6	5.49	6.33	4.57	2.7	intergenic_region	Defensin	PGSC0003DMG400015133
chr01-138-121229	121213	TGTTTTTTGGTAATCCGGAATTCCGACCTTAT	0	0	0.37	0	0	0	intergenic_region	Defensin	PGSC0003DMG400015133
chr01-139-121527	121511	AGGTCAAACGTTTCCCGGAGAAGGTAAACGCC	21.74	19.27	16.84	20.26	6.1	3.38	intergenic_region	Defensin	PGSC0003DMG400015133
chr01-141-122322	122306	GGTGATTCGGAATTCCGGCCTTATTTTTGCTG	2.45	7.04	1.83	0.84	1.52	1.35	intergenic_region	Defensin	PGSC0003DMG400015133
chr01-142-122794	122778	GGTTAAAACGAACCCCGGAGCAAGTAAACCCC	6.66	9.26	3.29	5.91	3.05	3.38	intergenic_region	Defensin	PGSC0003DMG400015133
chr01-143-122977	122961	AGGTCAAACAAGCCCCGGAGTAGGTAAACCCG	24.89	24.45	17.57	15.2	6.48	7.43	intergenic_region	Defensin	PGSC0003DMG400015133
chr01-149-125200	125184	TAGGATCTGAGAGTCCGGATGCACGACGGGTT	1.75	1.11	4.76	2.53	0	0	intergenic_region	Defensin	PGSC0003DMG400015133
chr01-150-128370	128354	ATTGTTGTAACACCCCGGAAACTAGTAGACAA	6.31	11.12	9.52	4.22	2.67	3.38	intergenic_region	Defensin	PGSC0003DMG400015133
chr01-151-132505	132489	CTGTTGAGAGGAGACCGGCATCCCAAAATTCA	0.35	0	0	1.69	0.38	0	intergenic_region	Defensin	PGSC0003DMG400015133
chr01-152-135323	135307	ACATCAAACCATATCCGGAAGTTAACAAAATC	3.16	6.3	5.86	3.38	8.38	8.78	intergenic_region	Defensin	PGSC0003DMG400015133
chr01-153-137676	137660	GTTCCAGGAGAGGGCCGGACCTCAAGGGGTGT	15.78	13.71	24.52	25.33	21.34	33.1	intergenic_region	Defensin	PGSC0003DMG400015133
chr01-154-137915	137899	GTGTTTTTGCTTCACCGGATTTGGACCTAAAA	3.16	3.33	3.29	2.95	24.01	4.05	intergenic_region	Defensin	PGSC0003DMG400015133
chr01-155-144108	144092	ATCTTTTCTCGGCTCCGGTCAAAGTGTCCGGA	3.16	2.22	0.73	0	1.14	0	intergenic_region	Defensin	PGSC0003DMG400015133
chr01-156-144304	144288	CGCACTAGGCAATCCCGGTGAGACGAGCTCAA	2.8	1.85	4.76	2.11	2.67	2.03	intergenic_region	Defensin	PGSC0003DMG400015133
chr01-157-147628	147612	CAGTGAAGACACTTCCGGGAGGAAGGAGATGG	28.05	19.27	13.18	21.53	10.29	12.16	downstream|intergenic_region	Defensin|Defensin	PGSC0003DMG400015133|PGSC0003DMG400015133
chr01-160-153405	153389	AAAGAAATTAATTACCGGTAGAAAAAATCAGC	0.35	0	0.73	0.42	0	0	splice_region|5_prime_UTR	Defensin|Defensin	PGSC0003DMG400015133|PGSC0003DMG400015133
chr01-167-166281	166265	TGCGATTTACGTCCCCGGTGTAGTTTGCAGAA	15.43	2.22	5.12	4.64	5.72	5.4	upstream|intergenic_region	Defensin_J1-2|Defensin_J1-2-Glutamate_decarboxylase_isoform3	PGSC0003DMG400015132|PGSC0003DMG400015132-PGSC0003DMG400022764
chr01-168-229169	229153	TTGGGTGGATTGTCCCGGCCTACACTATGCCA	0	0	0	0.84	0.38	0.68	exon	Glutamate_decarboxylase_isoform3	PGSC0003DMG400022764
chr01-169-230254	230238	TCGAGAGTGTTTTACCGGCGTTATGTGACATG	5.96	1.11	5.12	0.84	2.67	3.38	downstream|intergenic_region	Glutamate_decarboxylase_isoform3|Glutamate_decarboxylase_isoform3-Gene_of_unknown_function	PGSC0003DMG400022764|PGSC0003DMG400022764-PGSC0003DMG400022799
chr01-170-234377	234361	GTCCACACATTCACCCGGGCATTCTTATCTTT	6.66	3.33	6.95	13.09	3.81	11.48	downstream|intergenic_region	Glutamate_decarboxylase_isoform3|Glutamate_decarboxylase_isoform3-Gene_of_unknown_function	PGSC0003DMG400022764|PGSC0003DMG400022764-PGSC0003DMG400022799
chr01-171-235222	235206	ATGTTGAATATCCACCGGATAAAAGAATTAAA	0	0.37	0	0	0	0	intergenic_region	Glutamate_decarboxylase_isoform3-Gene_of_unknown_function	PGSC0003DMG400022764-PGSC0003DMG400022799
chr01-174-242654	242638	TGGGCTAGTGAAGCCCGGAGGGCTAGAGGGAG	0	0	0	0	0	0.68	intergenic_region	Glutamate_decarboxylase_isoform3-Gene_of_unknown_function	PGSC0003DMG400022764-PGSC0003DMG400022799
chr01-175-242718	242702	CTAATGAGGCCGACCCGGCCCGTAAGGCATCC	0.7	0	0	0	0	0	intergenic_region	Glutamate_decarboxylase_isoform3-Gene_of_unknown_function	PGSC0003DMG400022764-PGSC0003DMG400022799
chr01-176-242789	242773	AGGACCAGGATTGTCCGGCAAGACGGTAGTCG	1.75	1.48	2.2	0.84	1.14	2.7	intergenic_region	Glutamate_decarboxylase_isoform3-Gene_of_unknown_function	PGSC0003DMG400022764-PGSC0003DMG400022799
chr01-180-255865	255849	GCAGTTCTATGCGCCCGGAGAAATCCAGCACA	38.57	23.71	36.6	27.44	49.54	33.77	exon	Plasmalemma_Na+/H+_antiporter	PGSC0003DMG400022786
chr01-181-255934	255918	TATGTAATAAGCTTCCGGTGGACAAAACTTGT	0.35	1.48	0.73	0	0.76	1.35	exon	Plasmalemma_Na+/H+_antiporter	PGSC0003DMG400022786
chr01-182-258663	258647	GCGACTGATATGCACCGGCTTGAGGGGAAGTA	22.44	8.15	23.79	13.93	26.29	18.24	intron	Plasmalemma_Na+/H+_antiporter	PGSC0003DMG400022786
chr01-183-260663	260647	CAAGAATTATCATGCCGGATACATTTTCAGAG	1.75	0	4.39	1.69	3.43	0.68	intron	Plasmalemma_Na+/H+_antiporter	PGSC0003DMG400022786
chr01-184-269371	269355	TGCACCTTCCCCAGCCGGTTCGTACATTGATC	80.64	100.04	51.24	46.43	68.59	81.05	exon|5_prime_UTR|upstream|upstream	Protein_kinase|Protein_kinase|Plasmalemma_Na+/H+_antiporter|Protein_kinase	PGSC0003DMG400022766|PGSC0003DMG400022766|PGSC0003DMG400022786|PGSC0003DMG400022766
chr01-185-270964	270948	CGAATTACATGGCTCCGGAACAGTGGGAACCT	12.27	8.52	20.86	16.88	8.76	10.81	exon|upstream	Protein_kinase|Protein_kinase	PGSC0003DMG400022766|PGSC0003DMG400022766
chr01-186-272028	272012	GGTGAAGATCTTATCCGGAAATGCATATAATT	0.35	0.37	0.37	0.42	0.76	0.68	upstream|upstream|intron	Transmembrane_transporter|Protein_kinase|Protein_kinase	PGSC0003DMG400022767|PGSC0003DMG400022766|PGSC0003DMG400022766
chr01-187-273263	273247	AATGTTGAAACTCCCCGGTTTGAATGGCCTAA	2.1	0.74	0.73	0.42	0.38	0	exon|upstream	Protein_kinase|Transmembrane_transporter	PGSC0003DMG400022766|PGSC0003DMG400022767
chr01-188-277885	277869	TGTCCTCCTTTTAACCGGCTTCCTTGCCACGA	5.26	1.48	6.59	8.86	15.24	8.11	exon|downstream	Transmembrane_transporter|Protein_kinase	PGSC0003DMG400022767|PGSC0003DMG400022766
chr01-190-279128	279112	GAATCTGGTCTGGACCGGGTGTCTCTTCTGTG	0.35	2.22	0	0	0	0	exon|upstream	Transmembrane_transporter|UPF0497_membrane_protein_PIMP1	PGSC0003DMG400022767|PGSC0003DMG400022768
chr01-193-291048	291032	CCTCTTCACATATTCCGGACATAACAATAATA	0.35	1.48	1.46	4.22	3.05	0.68	downstream|intergenic_region	UPF0497_membrane_protein_PIMP1|UPF0497_membrane_protein_PIMP1-Conserved_gene_of_unknown_function	PGSC0003DMG400022768|PGSC0003DMG400022768-PGSC0003DMG400022787
chr01-194-292606	292590	AACCACTTCTGCATCCGGATCTAACATAATCA	1.05	1.11	0.37	0.42	1.91	0.68	intergenic_region	UPF0497_membrane_protein_PIMP1-Conserved_gene_of_unknown_function	PGSC0003DMG400022768-PGSC0003DMG400022787
chr01-195-293549	293533	GCTCAAACATAGCTCCGGCATATAGACTAAAG	5.61	2.59	2.2	0.84	6.48	5.4	intergenic_region	UPF0497_membrane_protein_PIMP1-Conserved_gene_of_unknown_function	PGSC0003DMG400022768-PGSC0003DMG400022787
chr01-197-296712	296696	TAAGAGACAAATGGCCGGGCCCGGGTGGGAAG	2.1	0	0.73	0	1.14	1.35	downstream|intergenic_region	Conserved_gene_of_unknown_function|UPF0497_membrane_protein_PIMP1-Conserved_gene_of_unknown_function	PGSC0003DMG400022787|PGSC0003DMG400022768-PGSC0003DMG400022787
chr01-198-300350	300334	TGCATTTACAAGAACCGGAGTTGGAACATATT	0	0	1.83	1.27	1.52	0.68	exon|upstream|intron	Conserved_gene_of_unknown_function|Clathrin_assembly_protein|Conserved_gene_of_unknown_function	PGSC0003DMG400022787|PGSC0003DMG400022769|PGSC0003DMG400022787
chr01-199-300405	300389	GTTTACCTTGTATACCGGACCAAAACCACCTT	4.91	7.78	4.76	5.07	1.14	0.68	exon|upstream	Conserved_gene_of_unknown_function|Clathrin_assembly_protein	PGSC0003DMG400022787|PGSC0003DMG400022769
chr01-202-307316	307300	ATTCTGGATCAGAACCGGAAATAGAAGAGAAT	1.4	1.11	2.2	4.22	0.76	0.68	exon|downstream	PLE|Clathrin_assembly_protein	PGSC0003DMG400022788|PGSC0003DMG400022769
chr01-203-307376	307360	CAAAGTTGAGAGGGCCGGTAGAGAGCCTTGTC	0	0.37	0	0	0	0	exon|downstream	PLE|Clathrin_assembly_protein	PGSC0003DMG400022788|PGSC0003DMG400022769
chr01-204-309980	309964	TGATATTAGAATACCCGGAAATCTCACTAGTT	0	0	0	0	0.76	0	exon|upstream|downstream	PLE|PLE|Clathrin_assembly_protein	PGSC0003DMG400022788|PGSC0003DMG400022788|PGSC0003DMG400022769
chr01-205-343464	343448	TGCTGGTCCCAATACCGGCAAAAGGAGGAGGG	5.26	5.93	5.49	2.95	0.76	2.7	downstream|intron	Oxidoreductase|Oxidoreductase	PGSC0003DMG400022790|PGSC0003DMG400022790
chr01-206-343876	343860	ACAGAATGTATATTCCGGTCATCAGCCGTGTA	8.06	1.85	18.3	18.57	11.43	12.16	exon|upstream|downstream	Oxidoreductase|Dolichol-phosphate_mannosyltransferase|Oxidoreductase	PGSC0003DMG400022790|PGSC0003DMG400022770|PGSC0003DMG400022790
chr01-207-347367	347351	TTGCTCACCGAATTCCGGACAGATTATTTGTA	0	0	0	0	0	1.35	upstream|upstream|upstream|intron	UDP-glucose_flavonoid_3-O-glucosyltransferase|Dolichol-phosphate_mannosyltransferase|Oxidoreductase|Oxidoreductase	PGSC0003DMG400022771|PGSC0003DMG400022770|PGSC0003DMG400022790|PGSC0003DMG400022790
chr01-208-349714	349698	TCTGGTAGTCACTGCCGGTTTTTTCAAGAAGT	9.12	11.49	12.44	6.75	0	0	upstream|upstream|upstream|downstream|intron	Oxidoreductase|UDP-glucose_flavonoid_3-O-glucosyltransferase|Dolichol-phosphate_mannosyltransferase|Xyloglucan_endotransglucosylase/hydrolase_13|Dolichol-phosphate_mannosyltransferase	PGSC0003DMG400022790|PGSC0003DMG400022771|PGSC0003DMG400022770|PGSC0003DMG400022791|PGSC0003DMG400022770
chr01-209-349902	349886	TCAAATGTTTACAGCCGGCTTAATCTTTGGTT	0	0.37	0.73	0	1.14	0.68	exon|upstream|upstream|downstream|intron	UDP-glucose_flavonoid_3-O-glucosyltransferase|Oxidoreductase|Dolichol-phosphate_mannosyltransferase|Xyloglucan_endotransglucosylase/hydrolase_13|Dolichol-phosphate_mannosyltransferase	PGSC0003DMG400022771|PGSC0003DMG400022790|PGSC0003DMG400022770|PGSC0003DMG400022791|PGSC0003DMG400022770
chr01-210-351800	351784	AGACATCAACTATTCCGGAGAGCTATACCTGG	12.27	5.19	15.37	10.13	6.1	4.73	exon|upstream|downstream|downstream	Dolichol-phosphate_mannosyltransferase|Oxidoreductase|UDP-glucose_flavonoid_3-O-glucosyltransferase|Xyloglucan_endotransglucosylase/hydrolase_13	PGSC0003DMG400022770|PGSC0003DMG400022790|PGSC0003DMG400022771|PGSC0003DMG400022791
chr01-211-353981	353965	AACTTTGATCTGCTCCGGCGGTGTTGTTTACC	0.7	0	0.37	0	0	0	exon|downstream|downstream	Xyloglucan_endotransglucosylase/hydrolase_13|UDP-glucose_flavonoid_3-O-glucosyltransferase|Dolichol-phosphate_mannosyltransferase	PGSC0003DMG400022791|PGSC0003DMG400022771|PGSC0003DMG400022770
chr01-212-354079	354063	ATCAATCACGCACTCCGGAGGAGGGACCTTGT	0	0	0	0	1.91	1.35	exon|downstream|downstream	Xyloglucan_endotransglucosylase/hydrolase_13|UDP-glucose_flavonoid_3-O-glucosyltransferase|Dolichol-phosphate_mannosyltransferase	PGSC0003DMG400022791|PGSC0003DMG400022771|PGSC0003DMG400022770
chr01-213-354180	354164	GGTCAAGGGTGATACCGGTAGGGATCGATGGA	45.58	32.61	17.57	13.09	27.05	27.02	exon|downstream|downstream	Xyloglucan_endotransglucosylase/hydrolase_13|UDP-glucose_flavonoid_3-O-glucosyltransferase|Dolichol-phosphate_mannosyltransferase	PGSC0003DMG400022791|PGSC0003DMG400022771|PGSC0003DMG400022770
chr01-214-359648	359632	CTTCAAAACAAGTACCGGATATTGAATGAGAA	2.45	1.85	1.46	3.38	4.57	0	upstream|intergenic_region	Xyloglucan_endotransglucosylase/hydrolase_13|Xyloglucan_endotransglucosylase/hydrolase_13-ZFP4__ZINC_FINGER_PROTEIN_4_	PGSC0003DMG400022791|PGSC0003DMG400022791-PGSC0003DMG400022772
chr01-217-374926	374910	GAGGTACATTCCTCCCGGACGGGGGTTTGATC	2.1	2.22	2.93	0.42	0	2.7	upstream|upstream|intron	Protein_OBERON_3|ZFP4__ZINC_FINGER_PROTEIN_4_|ZFP4__ZINC_FINGER_PROTEIN_4_	PGSC0003DMG400022773|PGSC0003DMG400022772|PGSC0003DMG400022772
chr01-218-375821	375805	TCTATTGGTAAATTCCGGTTCTGCCATGAGTT	0	0	0	0	1.52	4.73	5_prime_UTR|upstream|intron	ZFP4__ZINC_FINGER_PROTEIN_4_|Protein_OBERON_3|ZFP4__ZINC_FINGER_PROTEIN_4_	PGSC0003DMG400022772|PGSC0003DMG400022773|PGSC0003DMG400022772
chr01-219-375924	375908	AGGTTAGTCAAGGACCGGAAGTCATCACCGCG	45.58	37.05	51.24	46.43	53.35	74.3	5_prime_UTR|upstream	ZFP4__ZINC_FINGER_PROTEIN_4_|Protein_OBERON_3	PGSC0003DMG400022772|PGSC0003DMG400022773
chr01-220-375996	375980	GCACTGCGTTTTTTCCGGAGCAGCATGAAGCC	0	0.74	0.37	0	1.91	2.03	5_prime_UTR|upstream	ZFP4__ZINC_FINGER_PROTEIN_4_|Protein_OBERON_3	PGSC0003DMG400022772|PGSC0003DMG400022773
chr01-221-376619	376603	GGAGATGTTTTGGCCCGGGAGCTTCCGCCAAG	0.35	0	0	0	1.14	0.68	exon|upstream	ZFP4__ZINC_FINGER_PROTEIN_4_|Protein_OBERON_3	PGSC0003DMG400022772|PGSC0003DMG400022773
chr01-222-379273	379257	GTTCCTCTCCTTAGCCGGTTTGAACCGGGTTC	0	0	0	0	1.14	0	upstream|downstream|intergenic_region	Protein_OBERON_3|ZFP4__ZINC_FINGER_PROTEIN_4_|ZFP4__ZINC_FINGER_PROTEIN_4_-Protein_OBERON_3	PGSC0003DMG400022773|PGSC0003DMG400022772|PGSC0003DMG400022772-PGSC0003DMG400022773
chr01-223-382333	382317	ACCTAATAACAATGCCGGAAGGGATATATGAG	8.77	12.6	5.12	8.02	0	0	exon|upstream	Protein_OBERON_3|CONSTANS_interacting_protein_6	PGSC0003DMG400022773|PGSC0003DMG400022774
chr01-224-383554	383538	TTGGGGACCCAACACCGGGTAAACCTAGAGTT	0.7	3.33	1.46	0.84	0	0	upstream|intron	CONSTANS_interacting_protein_6|Protein_OBERON_3	PGSC0003DMG400022774|PGSC0003DMG400022773
chr01-227-389870	389854	ACCTAATAACAATGCCGGAAAGGATATATGAG	18.93	12.6	10.61	9.29	28.96	20.26	exon|upstream|downstream	CONSTANS_interacting_protein_6|CONSTANS_interacting_protein_6|Cytochrome_B561	PGSC0003DMG400022774|PGSC0003DMG400022774|PGSC0003DMG400022792
chr01-228-390300	390284	TCTCAAAGGACCCTCCGGGACAACCGAGATGC	4.91	5.56	12.44	10.13	26.67	30.39	exon|upstream|downstream	CONSTANS_interacting_protein_6|CONSTANS_interacting_protein_6|Cytochrome_B561	PGSC0003DMG400022774|PGSC0003DMG400022774|PGSC0003DMG400022792
chr01-229-391161	391145	TCCACATCCCACAACCGGTATGGGACACTTAG	1.4	1.11	1.1	0.84	2.29	1.35	upstream|downstream|intron	CONSTANS_interacting_protein_6|Cytochrome_B561|CONSTANS_interacting_protein_6	PGSC0003DMG400022774|PGSC0003DMG400022792|PGSC0003DMG400022774
chr01-230-393257	393241	GTCGATGATCGTGCCCGGGGGTATAAGAAGGT	9.47	11.12	11.71	8.44	0	0	exon|3_prime_UTR|downstream	Cytochrome_B561|Cytochrome_B561|CONSTANS_interacting_protein_6	PGSC0003DMG400022792|PGSC0003DMG400022792|PGSC0003DMG400022774
chr01-232-399145	399129	ATGAACAATGGGGGCCGGGATTACAAGCATAC	2.45	4.82	3.66	3.38	0	1.35	upstream|downstream|intron	Cytochrome_B561|Cytochrome_B561|Cytochrome	PGSC0003DMG400022792|PGSC0003DMG400022800|PGSC0003DMG400022793
chr01-234-412732	412716	TGGCTCTATGTTGCCCGGACTCTTAAAAAATA	10.52	15.19	5.49	2.95	3.05	0.68	downstream|downstream|intergenic_region	Clathrin_assembly_protein|Conserved_gene_of_unknown_function|Clathrin_assembly_protein-Conserved_gene_of_unknown_function	PGSC0003DMG400041999|PGSC0003DMG400022794|PGSC0003DMG400041999-PGSC0003DMG400022794
chr01-235-419478	419462	TTTTTAGTTCTACTCCGGCTCATGCTAGTGAG	5.61	3.71	3.66	2.95	8.38	4.05	exon|upstream	Zinc_finger_protein|Conserved_gene_of_unknown_function	PGSC0003DMG400022776|PGSC0003DMG400022794
chr01-236-425705	425689	TCACCCAAACAACTCCGGGGTAAAGTGGAGAC	0	1.11	0.37	0.84	1.14	0	downstream|intergenic_region	Conserved_gene_of_unknown_function|Conserved_gene_of_unknown_function-Alpha_alpha-trehalose-phosphate_synthase_[UDP-forming]_6	PGSC0003DMG400022777|PGSC0003DMG400022777-PGSC0003DMG400022778
chr01-237-432935	432919	TATTATGACCGTAGCCGGGATAATGTCTGATC	0	1.48	1.1	0.84	0.38	0.68	exon	Alpha_alpha-trehalose-phosphate_synthase_[UDP-forming]_6	PGSC0003DMG400022778
chr01-238-433432	433416	TGGAAGTGATCAACCCGGAAGATGACTTTGTG	3.86	0.74	0.37	0	0	0	exon	Alpha_alpha-trehalose-phosphate_synthase_[UDP-forming]_6	PGSC0003DMG400022778
chr01-239-434763	434747	GTCAGTGCTAGAAGCCGGAAGACGCTAGCGGA	5.26	4.08	1.1	1.69	1.14	0	exon	Alpha_alpha-trehalose-phosphate_synthase_[UDP-forming]_6	PGSC0003DMG400022778
chr01-240-435370	435354	GTCGGATCCTCCATCCGGCACGAGTGCAACTG	15.08	5.56	18.3	17.73	24.39	15.53	3_prime_UTR|intron	Alpha_alpha-trehalose-phosphate_synthase_[UDP-forming]_6|Alpha_alpha-trehalose-phosphate_synthase_[UDP-forming]_6	PGSC0003DMG400022778|PGSC0003DMG400022778
chr01-241-436002	435986	GTATGATTTCTATGCCGGGGAGAGGGACCAAC	2.8	3.71	1.1	0.42	2.29	4.05	3_prime_UTR|intron	Alpha_alpha-trehalose-phosphate_synthase_[UDP-forming]_6|Alpha_alpha-trehalose-phosphate_synthase_[UDP-forming]_6	PGSC0003DMG400022778|PGSC0003DMG400022778
chr01-242-436365	436349	GCTTGTACTGTTGGCCGGAAGCCCAGCAAGGC	32.26	31.49	40.26	42.21	41.91	33.1	exon|3_prime_UTR	Alpha_alpha-trehalose-phosphate_synthase_[UDP-forming]_6|Alpha_alpha-trehalose-phosphate_synthase_[UDP-forming]_6	PGSC0003DMG400022778|PGSC0003DMG400022778
chr01-243-437417	437401	AATACTATACGGATCCGGCTCCTCTTCATTTC	0.35	0	0	0	0.38	0	downstream|intergenic_region	Alpha_alpha-trehalose-phosphate_synthase_[UDP-forming]_6|Alpha_alpha-trehalose-phosphate_synthase_[UDP-forming]_6-Conserved_gene_of_unknown_function	PGSC0003DMG400022778|PGSC0003DMG400022778-PGSC0003DMG400022779
chr01-244-450232	450216	GGTGTTGTCCTTCTCCGGACCTCGCACAAGTG	38.57	29.64	32.58	39.68	38.1	37.82	upstream|intron	Conserved_gene_of_unknown_function|Conserved_gene_of_unknown_function	PGSC0003DMG401022780|PGSC0003DMG400022779
chr01-245-452254	452238	TGCATCCTCGGTTCCCGGATTTTTATCCGAGA	1.05	2.96	0.37	1.69	0.76	1.35	exon|upstream	Conserved_gene_of_unknown_function|Conserved_gene_of_unknown_function	PGSC0003DMG400022779|PGSC0003DMG401022780
chr01-246-452313	452297	ACCCGACGGGCCCACCGGTGCCGGTGCATACC	8.77	10.75	4.03	2.95	0.76	0	exon|upstream	Conserved_gene_of_unknown_function|Conserved_gene_of_unknown_function	PGSC0003DMG400022779|PGSC0003DMG401022780
chr01-250-460498	460482	AAGATCCTGGAACTCCGGATGCATAGTAGGAT	0	0	0.37	0	0	0	exon|downstream	Loganic_acid_methyltransferase|Conserved_gene_of_unknown_function	PGSC0003DMG400022795|PGSC0003DMG402022780
chr01-251-464729	464713	TTGAATAACTAATTCCGGTGTTATTATTCCAA	0	0	1.1	0	0	0	upstream|upstream|intergenic_region	Loganic_acid_methyltransferase|Aspartokinase|Loganic_acid_methyltransferase-Aspartokinase	PGSC0003DMG400022795|PGSC0003DMG400022782|PGSC0003DMG400022795-PGSC0003DMG400022782
chr01-252-472843	472827	GGTCTGGCCCTTACCCGGACCCCGTGCATAGC	6.31	16.3	15.37	14.35	18.67	21.61	downstream|intron	Aspartate-semialdehyde_dehydrogenase|Aspartokinase	PGSC0003DMG400022796|PGSC0003DMG400022782
chr01-253-472875	472859	GGGAGCTGAGTTCACCGGGATGCTGTCAATGT	1.05	6.3	8.78	19.84	0.38	5.4	downstream|intron	Aspartate-semialdehyde_dehydrogenase|Aspartokinase	PGSC0003DMG400022796|PGSC0003DMG400022782
chr01-255-474569	474553	CTGTGATTTATTAACCGGAATTCCTAGCCACC	6.31	3.33	4.03	2.11	4.95	3.38	downstream|intron	Aspartate-semialdehyde_dehydrogenase|Aspartokinase	PGSC0003DMG400022796|PGSC0003DMG400022782
chr01-256-479151	479135	CCATTGCAGCAGCACCGGCACCACTAGCTGCC	42.07	35.2	65.88	59.1	64.78	58.76	exon|upstream|downstream	Aspartate-semialdehyde_dehydrogenase|SEC14_cytosolic_factor_/_phosphoglyceride_transfer_family_protein|Aspartokinase	PGSC0003DMG400022796|PGSC0003DMG400022783|PGSC0003DMG400022782
chr01-257-480066	480050	CATCCATATGCACACCGGTGCTATAAATTGAT	10.17	7.78	5.86	3.38	9.53	3.38	upstream|downstream|intron	SEC14_cytosolic_factor_/_phosphoglyceride_transfer_family_protein|Aspartokinase|Aspartate-semialdehyde_dehydrogenase	PGSC0003DMG400022783|PGSC0003DMG400022782|PGSC0003DMG400022796
chr01-260-486219	486203	GGGTCATATCTTCACCGGAGCAGAGTTTCATT	16.83	5.93	5.12	3.8	19.81	9.46	upstream|downstream|downstream|intron	Aspartate-semialdehyde_dehydrogenase|Aspartate_semialdehyde_dehydrogenase|SEC14_cytosolic_factor_/_phosphoglyceride_transfer_family_protein|SEC14_cytosolic_factor_/_phosphoglyceride_transfer_family_protein	PGSC0003DMG400022796|PGSC0003DMG403022797|PGSC0003DMG401022797|PGSC0003DMG400022783
chr01-261-486337	486321	TGTGTGGTTGGTCACCGGTTTCATATTTTCCC	22.44	18.53	24.16	22.37	19.81	29.04	upstream|downstream|downstream|intron	Aspartate-semialdehyde_dehydrogenase|Aspartate_semialdehyde_dehydrogenase|SEC14_cytosolic_factor_/_phosphoglyceride_transfer_family_protein|SEC14_cytosolic_factor_/_phosphoglyceride_transfer_family_protein	PGSC0003DMG400022796|PGSC0003DMG403022797|PGSC0003DMG401022797|PGSC0003DMG400022783
chr01-262-487138	487122	CATTTTTGAAGAGTCCGGGCCACATAGGGAGT	12.27	22.97	12.08	9.29	2.67	2.7	downstream|downstream|intron	Aspartate_semialdehyde_dehydrogenase|SEC14_cytosolic_factor_/_phosphoglyceride_transfer_family_protein|SEC14_cytosolic_factor_/_phosphoglyceride_transfer_family_protein	PGSC0003DMG403022797|PGSC0003DMG401022797|PGSC0003DMG400022783
chr01-263-489600	489584	CCCTCCATACTCCTCCGGTAAGACATCTTCAC	35.06	44.46	20.86	19.42	16.38	16.21	exon|3_prime_UTR|downstream	SEC14_cytosolic_factor_/_phosphoglyceride_transfer_family_protein|Aspartate_semialdehyde_dehydrogenase|SEC14_cytosolic_factor_/_phosphoglyceride_transfer_family_protein	PGSC0003DMG401022797|PGSC0003DMG403022797|PGSC0003DMG400022783
chr01-264-490371	490355	GATCAGACACACACCCGGCAATATGTTTGAAG	5.96	5.56	4.39	4.22	6.1	4.05	5_prime_UTR|3_prime_UTR|downstream|intron	SEC14_cytosolic_factor_/_phosphoglyceride_transfer_family_protein|Aspartate_semialdehyde_dehydrogenase|SEC14_cytosolic_factor_/_phosphoglyceride_transfer_family_protein|SEC14_cytosolic_factor_/_phosphoglyceride_transfer_family_protein	PGSC0003DMG401022797|PGSC0003DMG403022797|PGSC0003DMG400022783|PGSC0003DMG401022797
chr01-265-494322	494306	CCCTCCATACTCCTCCGGTAAGACGTCTTCAC	108.69	122.27	33.67	35.88	34.67	33.1	exon|upstream|upstream|intron	SEC14_cytosolic_factor_/_phosphoglyceride_transfer_family_protein|Aspartate_semialdehyde_dehydrogenase|SEC14_cytosolic_factor_/_phosphoglyceride_transfer_family_protein|SEC14_cytosolic_factor_/_phosphoglyceride_transfer_family_protein	PGSC0003DMG402022797|PGSC0003DMG403022797|PGSC0003DMG401022797|PGSC0003DMG401022797
chr01-266-494738	494722	GCTCCCTATGTGACCCGGACTTCTAAAAAATG	5.61	10	12.08	13.51	30.1	20.94	upstream|upstream|intron	Aspartate_semialdehyde_dehydrogenase|SEC14_cytosolic_factor_/_phosphoglyceride_transfer_family_protein|SEC14_cytosolic_factor_/_phosphoglyceride_transfer_family_protein	PGSC0003DMG403022797|PGSC0003DMG401022797|PGSC0003DMG402022797
chr01-267-499956	499940	CCCTCCATACTCCTCCGGTACGACGTCTTCAC	31.91	28.16	19.03	16.88	0	1.35	exon|upstream|intron	SEC14_cytosolic_factor_/_phosphoglyceride_transfer_family_protein|SEC14_cytosolic_factor_/_phosphoglyceride_transfer_family_protein|SEC14_cytosolic_factor_/_phosphoglyceride_transfer_family_protein	PGSC0003DMG401022797|PGSC0003DMG402022797|PGSC0003DMG401022797
chr01-275-513468	513452	TGAGGAGACTATTTCCGGATGATCATAATGGA	0	0	0.73	0.42	0	0	downstream|intergenic_region	Disease_resistance_protein|Disease_resistance_protein-Resistance_protein_PSH-RGH6	PGSC0003DMG402022784|PGSC0003DMG402022784-PGSC0003DMG400022785
chr01-276-513598	513582	CTGGACTGTAACATCCGGCAATTTGAAATAAC	1.05	4.82	0.37	1.69	1.91	5.4	downstream|intergenic_region	Disease_resistance_protein|Disease_resistance_protein-Resistance_protein_PSH-RGH6	PGSC0003DMG402022784|PGSC0003DMG402022784-PGSC0003DMG400022785
chr01-278-515326	515310	AGCCTCTTTGCATTCCGGAGTACTCAGTTATT	0	0	0	0	0.38	0	upstream|intergenic_region	Resistance_protein_PSH-RGH6|Disease_resistance_protein-Resistance_protein_PSH-RGH6	PGSC0003DMG400022785|PGSC0003DMG402022784-PGSC0003DMG400022785
chr01-279-515375	515359	TTTATTAGGATGTTCCGGGGTCTGTCCCAACA	0.7	0.74	0	0.42	0.38	0	upstream|intergenic_region	Resistance_protein_PSH-RGH6|Disease_resistance_protein-Resistance_protein_PSH-RGH6	PGSC0003DMG400022785|PGSC0003DMG402022784-PGSC0003DMG400022785
chr01-280-515709	515693	ACGGTAGGTACCCTCCGGAATTGGAGAAAATT	0.35	0	1.83	0.42	1.91	2.03	upstream|intergenic_region	Resistance_protein_PSH-RGH6|Disease_resistance_protein-Resistance_protein_PSH-RGH6	PGSC0003DMG400022785|PGSC0003DMG402022784-PGSC0003DMG400022785
chr01-281-515974	515958	AAACTCATGAGATTCCGGTCTGGAAGTTAATA	0	0	0	0	1.52	0	upstream|intergenic_region	Resistance_protein_PSH-RGH6|Disease_resistance_protein-Resistance_protein_PSH-RGH6	PGSC0003DMG400022785|PGSC0003DMG402022784-PGSC0003DMG400022785
chr01-282-516689	516673	CTTGCAAACGTTAACCGGATTGGAGCCCTCAT	4.21	0.74	2.2	2.53	1.52	2.7	upstream|intergenic_region	Resistance_protein_PSH-RGH6|Disease_resistance_protein-Resistance_protein_PSH-RGH6	PGSC0003DMG400022785|PGSC0003DMG402022784-PGSC0003DMG400022785
chr01-290-532070	532054	TAGATCCTGATCTTCCGGTTATATATGTGAAT	0.7	0	0	0	0	0	exon|downstream	Circadian_clock-associated_FKF1|Dynamin	PGSC0003DMG400019971|PGSC0003DMG400019972
chr01-291-535869	535853	CGGAGGTTCAATTGCCGGACTGCACTCTCCTT	34.01	21.49	47.58	63.32	45.72	43.9	exon|downstream	Circadian_clock-associated_FKF1|Dynamin	PGSC0003DMG400019971|PGSC0003DMG400019972
chr01-292-536028	536012	CCTAGGAGGCCATACCGGGGAGGACTGGGTTC	4.91	4.08	6.59	5.49	9.91	10.13	exon|downstream	Circadian_clock-associated_FKF1|Dynamin	PGSC0003DMG400019971|PGSC0003DMG400019972
chr01-294-537741	537725	TGATTATCTGAATACCGGTCTACGTTTGAAGC	14.73	7.04	8.78	15.2	1.91	0.68	splice_region&intron|upstream|downstream	Dynamin|Dynamin|Circadian_clock-associated_FKF1	PGSC0003DMG400019972|PGSC0003DMG400019972|PGSC0003DMG400019971
chr01-297-549943	549927	CCACATTTCATCTACCGGCCTTTTCCAGTGTT	12.62	17.04	8.05	10.98	4.57	2.7	3_prime_UTR|upstream	Myosin_heavy_chain__clone|Oxidoreductase	PGSC0003DMG400019974|PGSC0003DMG400019973
chr01-298-551294	551278	CCTCCCAGTGATTGCCGGCGTGAAGGACCATT	52.59	51.87	36.6	46.43	38.1	51.33	exon	Myosin_heavy_chain__clone	PGSC0003DMG400019974
chr01-299-551949	551933	TTCCGTTGATAATCCCGGACAGCATTAGCAGC	0.7	0	0.37	0	1.52	0.68	exon	Myosin_heavy_chain__clone	PGSC0003DMG400019974
chr01-305-562895	562879	AGCAGTCATCCTTCCCGGTTAAAATCTAACCC	2.8	2.59	2.93	4.22	2.29	0	intron	Ankyrin_repeat-containing_protein	PGSC0003DMG400019975
chr01-306-562976	562960	TCTACATCATTTTCCCGGAAACCTATCTAGCA	4.56	1.11	10.98	1.69	10.29	2.7	intron	Ankyrin_repeat-containing_protein	PGSC0003DMG400019975
chr01-307-568101	568085	ATGCAACAAGTCGGCCGGTAAAAGAGAATCAA	0	0	0	0.84	0	0	upstream|intergenic_region	Ankyrin_repeat-containing_protein|Ankyrin_repeat-containing_protein-Gene_of_unknown_function	PGSC0003DMG400019975|PGSC0003DMG400019975-PGSC0003DMG400033706
chr01-310-569382	569366	ATGTAGAAATGAAGCCGGTGGAGGCAAGAATT	0.7	1.48	2.2	0.42	1.91	0	upstream|downstream|intergenic_region	Ankyrin_repeat-containing_protein|Gene_of_unknown_function|Ankyrin_repeat-containing_protein-Gene_of_unknown_function	PGSC0003DMG400019975|PGSC0003DMG400033706|PGSC0003DMG400019975-PGSC0003DMG400033706
chr01-311-569497	569481	ATACACTAACTCTCCCGGTAGCCTTTCTCTAG	1.05	0.37	1.1	2.53	0	0.68	upstream|downstream|intergenic_region	Ankyrin_repeat-containing_protein|Gene_of_unknown_function|Ankyrin_repeat-containing_protein-Gene_of_unknown_function	PGSC0003DMG400019975|PGSC0003DMG400033706|PGSC0003DMG400019975-PGSC0003DMG400033706
chr01-315-577839	577823	GGTATGTTATTACACCGGAACCTCACTCTCTT	0.35	0	0	0	0.38	0	upstream|intergenic_region	Gene_of_unknown_function|Gene_of_unknown_function-Gene_of_unknown_function	PGSC0003DMG400033706|PGSC0003DMG400033706-PGSC0003DMG400038942
chr01-316-579952	579936	ATGCGCAAATGTCACCGGACAGAAAACAATTA	0	0	1.1	3.38	0	0	intergenic_region	Gene_of_unknown_function-Gene_of_unknown_function	PGSC0003DMG400033706-PGSC0003DMG400038942
chr01-326-594234	594218	TTTCATTTCGAGCACCGGAACCTCGTTTTGTT	0	0	0.37	0	0	0	intergenic_region	Gene_of_unknown_function-Gene_of_unknown_function	PGSC0003DMG400033706-PGSC0003DMG400038942
chr01-327-596098	596082	CCCTCAAAAAAACGCCGGTCACAGTCATCATA	0	0	2.56	0.84	0	0	intergenic_region	Gene_of_unknown_function-Gene_of_unknown_function	PGSC0003DMG400033706-PGSC0003DMG400038942
chr01-332-607700	607684	CCAAAAATGACCTTCCGGATCATTACAAAAAC	0.35	0	0	0	0.76	0.68	upstream|intergenic_region	Gene_of_unknown_function|Gene_of_unknown_function-Conserved_gene_of_unknown_function	PGSC0003DMG400038942|PGSC0003DMG400038942-PGSC0003DMG401030252
chr01-334-613985	613969	AGGCCCCCATAAGCCCGGAAGGTGCCAATCGG	4.21	3.33	3.66	2.53	1.14	2.03	downstream|intergenic_region	Conserved_gene_of_unknown_function|Gene_of_unknown_function-Conserved_gene_of_unknown_function	PGSC0003DMG401030252|PGSC0003DMG400038942-PGSC0003DMG401030252
chr01-335-616289	616273	GCACCATCATTCCTCCGGGAACAATCTCCTCA	17.88	5.93	0	0.42	14.48	17.56	exon	Conserved_gene_of_unknown_function	PGSC0003DMG401030252
chr01-336-621161	621145	AACATAGTACTTGGCCGGCCAGATATGTCACA	15.43	19.64	6.59	14.35	15.62	14.86	upstream|downstream|intergenic_region	Conserved_gene_of_unknown_function|Conserved_gene_of_unknown_function|Conserved_gene_of_unknown_function-Conserved_gene_of_unknown_function	PGSC0003DMG401030252|PGSC0003DMG402030252|PGSC0003DMG401030252-PGSC0003DMG402030252
chr01-338-626287	626271	TATCATAACTCCATCCGGGGCCATCCAAGCCC	5.96	3.33	12.44	7.18	10.67	10.81	intron	Conserved_gene_of_unknown_function	PGSC0003DMG402030252
chr01-340-629120	629104	TAATGGTTCTCCCACCGGATGGTTGGTATGGA	0.35	0	0	0	0	0	upstream|intergenic_region	Conserved_gene_of_unknown_function|Conserved_gene_of_unknown_function-Conserved_gene_of_unknown_function	PGSC0003DMG402030252|PGSC0003DMG402030252-PGSC0003DMG400030251
chr01-342-641233	641217	CACCTTGAACGTGACCGGCACTCAAGAACCAT	30.15	24.83	10.25	12.24	36.58	33.1	intergenic_region	Conserved_gene_of_unknown_function-Conserved_gene_of_unknown_function	PGSC0003DMG402030252-PGSC0003DMG400030251
chr01-355-714550	714534	TATGATATTCGACTCCGGGTACTCAACTCAAC	2.8	0	3.29	1.69	2.67	1.35	intergenic_region	Conserved_gene_of_unknown_function-Loganic_acid_methyltransferase	PGSC0003DMG400030251-PGSC0003DMG400031501
chr01-356-718379	718363	AGTATTTTTTTTTTCCGGATACAAATCATAAG	0	0	0	0.84	1.14	0	intergenic_region	Conserved_gene_of_unknown_function-Loganic_acid_methyltransferase	PGSC0003DMG400030251-PGSC0003DMG400031501
chr01-357-724242	724226	CCCACATTGGAGCCCCGGCTAAATTTTAGTAT	2.1	5.56	7.32	7.18	0	0	upstream|intergenic_region	Loganic_acid_methyltransferase|Conserved_gene_of_unknown_function-Loganic_acid_methyltransferase	PGSC0003DMG400031501|PGSC0003DMG400030251-PGSC0003DMG400031501
chr01-359-728450	728434	AAATTGATTTTCCTCCGGTACCAAGCACACAA	0	0	2.2	0.42	0	0	downstream|intergenic_region	Loganic_acid_methyltransferase|Loganic_acid_methyltransferase-Conserved_gene_of_unknown_function	PGSC0003DMG400031501|PGSC0003DMG400031501-PGSC0003DMG400009733
chr01-362-782788	782772	AGTTGAGAGTTTTTCCGGTTCCAGTCTTATGA	0	0	0	0.42	0	0	upstream|intergenic_region	Conserved_gene_of_unknown_function|Loganic_acid_methyltransferase-Conserved_gene_of_unknown_function	PGSC0003DMG400009733|PGSC0003DMG400031501-PGSC0003DMG400009733
chr01-363-784624	784608	TATAAATGTAACATCCGGCAATTTGAAATAAC	0.7	0.37	1.1	0	0	0	downstream|intergenic_region	Conserved_gene_of_unknown_function|Conserved_gene_of_unknown_function-Conserved_gene_of_unknown_function	PGSC0003DMG400009733|PGSC0003DMG400009733-PGSC0003DMG400009726
chr01-371-811372	811356	TGTCCAGAACATGGCCGGTAGGTACGGACGGC	2.45	0.74	6.95	5.91	6.1	5.4	5_prime_UTR|upstream|upstream|downstream	Calcium-binding_pollen_allergen|SET_domain_containing_protein|Calcium-binding_pollen_allergen|Conserved_gene_of_unknown_function	PGSC0003DMG400009730|PGSC0003DMG400009729|PGSC0003DMG400009730|PGSC0003DMG400009732
chr01-373-811957	811941	TCGCTGGATGAGTGCCGGAAAATGATCGGCGG	0	0	0	0	3.05	1.35	exon|upstream|downstream	Calcium-binding_pollen_allergen|SET_domain_containing_protein|Conserved_gene_of_unknown_function	PGSC0003DMG400009730|PGSC0003DMG400009729|PGSC0003DMG400009732
chr01-375-814011	813995	GGTGGTGGAGTTACCCGGTAGCTGGGCGGGTT	29.1	30.01	36.24	40.95	28.2	37.82	upstream|downstream|downstream|intron	SET_domain_containing_protein|Conserved_gene_of_unknown_function|Calcium-binding_pollen_allergen|SET_domain_containing_protein	PGSC0003DMG400009729|PGSC0003DMG400009731|PGSC0003DMG400009730|PGSC0003DMG400009729
chr01-376-814080	814064	TCGTGCAAGCTGGCCCGGACACCACCATTATT	0.7	0.37	0.37	0	0	0	upstream|downstream|downstream|intron	SET_domain_containing_protein|Conserved_gene_of_unknown_function|Calcium-binding_pollen_allergen|SET_domain_containing_protein	PGSC0003DMG400009729|PGSC0003DMG400009731|PGSC0003DMG400009730|PGSC0003DMG400009729
chr01-377-815825	815809	GTGAACAAAAGATGCCGGTTTCTACTGGAATT	1.4	4.45	2.93	2.11	1.14	0.68	exon|downstream	SET_domain_containing_protein|Calcium-binding_pollen_allergen	PGSC0003DMG400009729|PGSC0003DMG400009730
chr01-379-816122	816106	AAGGTATTTCACTGCCGGTGTTCTGTTCAATG	14.73	13.34	14.27	13.51	13.34	14.18	exon|downstream|intron	SET_domain_containing_protein|Calcium-binding_pollen_allergen|SET_domain_containing_protein	PGSC0003DMG400009729|PGSC0003DMG400009730|PGSC0003DMG400009729
chr01-380-817553	817537	CATAAGTAGAACTACCGGATAACTCTATTCAC	0	0	0.37	0.42	2.67	0.68	3_prime_UTR	SET_domain_containing_protein	PGSC0003DMG400009729
chr01-381-818464	818448	GGCCTCCACTACTACCGGTATTAGCACCAATA	1.4	0.37	0.37	2.11	0.38	0	downstream|intergenic_region	SET_domain_containing_protein|SET_domain_containing_protein-Nudix_hydrolase_17__mitochondrial	PGSC0003DMG400009729|PGSC0003DMG400009729-PGSC0003DMG400009728
chr01-382-825068	825052	AACATCTTCAAGGTCCGGCGAGCTGTGCGGTC	18.58	22.97	16.84	20.26	18.29	10.81	intergenic_region	SET_domain_containing_protein-Nudix_hydrolase_17__mitochondrial	PGSC0003DMG400009729-PGSC0003DMG400009728
chr01-383-825211	825195	CTGAGGCTGTTCCACCGGAGGTGATAGCTCCG	2.45	8.52	4.39	6.75	6.1	8.11	intergenic_region	SET_domain_containing_protein-Nudix_hydrolase_17__mitochondrial	PGSC0003DMG400009729-PGSC0003DMG400009728
chr01-386-833918	833902	TCATTGGGCAAATCCCGGAATCAAAATCCTAC	3.86	0.37	0	0.42	0	0	upstream|downstream|intergenic_region	Calcium_ion_binding_protein|Nudix_hydrolase_17__mitochondrial|Nudix_hydrolase_17__mitochondrial-Calcium_ion_binding_protein	PGSC0003DMG401009727|PGSC0003DMG400009728|PGSC0003DMG400009728-PGSC0003DMG401009727
chr01-387-839029	839013	CGACAATGCCTTAACCGGCGAGGAATTAGATG	6.31	5.19	0	0	0.38	0	exon	Calcium_ion_binding_protein	PGSC0003DMG401009727
chr01-392-997396	997380	GGTAGGATGGGGCACCGGGGATGAGTAAATCC	14.73	15.19	13.91	9.29	31.63	10.81	intron	CDC48-interacting_UBX-domain_protein	PGSC0003DMG400032118
chr01-393-998149	998133	TTGATTTGTTACATCCGGTGCTTGTTAAGAGA	0.7	0	0	0	0	0	exon	CDC48-interacting_UBX-domain_protein	PGSC0003DMG400032118
chr01-396-1009330	1009314	AGCTATCATGTTAACCGGATTCGAAAAAGAAT	4.21	7.78	2.2	6.33	0	0	upstream|intergenic_region	Jasmonate_ZIM-domain_protein_3|CDC48-interacting_UBX-domain_protein-Jasmonate_ZIM-domain_protein_3	PGSC0003DMG400032119|PGSC0003DMG400032118-PGSC0003DMG400032119
chr01-397-1011072	1011056	CCCTAGACATCAGTCCGGATATGTTGATTGAT	2.8	1.85	1.46	2.53	2.29	2.03	intron	Jasmonate_ZIM-domain_protein_3	PGSC0003DMG400032119
chr01-398-1011455	1011439	TAGGATAACAATATCCGGTGTTAGTAACAGGG	7.01	2.59	1.46	2.53	11.43	1.35	intron	Jasmonate_ZIM-domain_protein_3	PGSC0003DMG400032119
chr01-399-1013140	1013124	GCAGGTATGGCCTGCCGGAGTGGAAACTCAGA	15.43	5.56	5.49	10.13	6.86	4.05	upstream|downstream|downstream|intron	Gene_of_unknown_function|F-box_protein_family|Jasmonate_ZIM-domain_protein_3|Jasmonate_ZIM-domain_protein_3	PGSC0003DMG401032158|PGSC0003DMG402032158|PGSC0003DMG400032119|PGSC0003DMG400032119
chr01-403-1018434	1018418	CAATCCATTTTGCCCCGGTCCATCTCAGCCCA	14.73	15.56	10.61	18.15	6.86	6.08	3_prime_UTR|downstream|downstream|downstream|intron	F-box_protein_family|Jasmonate_ZIM-domain_protein_3|Gene_of_unknown_function|Dynein_light_chain_type_1_family_protein|F-box_protein_family	PGSC0003DMG402032158|PGSC0003DMG400032119|PGSC0003DMG401032158|PGSC0003DMG400032159|PGSC0003DMG402032158
chr01-404-1020027	1020011	AAGCCCAAAAGTACCCGGCACTAGGCAGAAAT	1.75	0.74	0	0.84	0	0	downstream|downstream|intron	Gene_of_unknown_function|Dynein_light_chain_type_1_family_protein|F-box_protein_family	PGSC0003DMG401032158|PGSC0003DMG400032159|PGSC0003DMG402032158
chr01-405-1022010	1021994	TCCAACCTAGCTCCCCGGCTTGGGTTGCTTTG	0.35	0	0.73	0.42	0	0	upstream|downstream|intron	F-box_protein_family|Gene_of_unknown_function|Dynein_light_chain_type_1_family_protein	PGSC0003DMG402032158|PGSC0003DMG401032158|PGSC0003DMG400032159
chr01-406-1022822	1022806	AGATCAAACAAAACCCGGAACGTAAAAGGTCC	0	0	0	0	2.29	2.7	upstream|downstream|intron	F-box_protein_family|Gene_of_unknown_function|Dynein_light_chain_type_1_family_protein	PGSC0003DMG402032158|PGSC0003DMG401032158|PGSC0003DMG400032159
chr01-409-1029902	1029886	CAGTGGACCAAGTTCCGGGATGATTAGCTTGA	2.1	2.59	0.37	0.42	0	0	exon|upstream	Conserved_gene_of_unknown_function|Conserved_gene_of_unknown_function	PGSC0003DMG400032160|PGSC0003DMG400032160
chr01-410-1029941	1029925	CCGGCACGGGGATGCCGGTCATTGGTTTTTCG	1.05	0.37	1.46	0	0	1.35	exon|upstream	Conserved_gene_of_unknown_function|Conserved_gene_of_unknown_function	PGSC0003DMG400032160|PGSC0003DMG400032160
chr01-412-1036751	1036735	TACTCTCATCGCTGCCGGTGCATATCTTTCCT	0	0	0.37	0	0	0	5_prime_UTR|upstream|downstream	Isoform_2_of_UPF0496_protein|Isoform_2_of_UPF0496_protein|Iaa-amino_acid_hydrolase_4	PGSC0003DMG400032120|PGSC0003DMG400032120|PGSC0003DMG402032161
chr01-416-1044118	1044102	CCAATCGAAAAACTCCGGCTGCTTCGCCGATT	5.61	3.71	9.15	17.73	0.76	2.7	5_prime_UTR|downstream|downstream|downstream|intron	Iaa-amino_acid_hydrolase_4|Isoform_2_of_UPF0496_protein|Iaa-amino_acid_hydrolase_4|PGSC0003DME400215547|Iaa-amino_acid_hydrolase_4	PGSC0003DMG402032161|PGSC0003DMG400032120|PGSC0003DMG401032161|GENE_PGSC0003DME400215547|PGSC0003DMG402032161
chr01-421-1055011	1054995	GCTACCTTTTTTGGCCGGAATCATCACACGAG	0	0	0.37	0.42	0	0	exon|upstream|downstream	Short_chain_alcohol_dehydrogenase|Short_chain_alcohol_dehydrogenase|Short_chain_alcohol_dehydrogenase	PGSC0003DMG400032163|PGSC0003DMG400032162|PGSC0003DMG400032164
chr01-422-1061926	1061910	CTCGAGTGATGATCCCGGCTAAAAAAGGTGTC	12.97	16.67	7.69	5.91	4.57	2.03	exon|upstream|upstream|downstream	Short_chain_alcohol_dehydrogenase|Short_chain_alcohol_dehydrogenase|Binding_protein|Ntp201	PGSC0003DMG400032121|PGSC0003DMG400032164|PGSC0003DMG400032122|PGSC0003DMG400032210
chr01-423-1061978	1061962	GACAGCTGTTGTAGCCGGGATGTCTTCACACA	35.06	48.17	13.18	10.13	12.96	20.26	exon|upstream|upstream|downstream	Short_chain_alcohol_dehydrogenase|Short_chain_alcohol_dehydrogenase|Binding_protein|Ntp201	PGSC0003DMG400032121|PGSC0003DMG400032164|PGSC0003DMG400032122|PGSC0003DMG400032210
chr01-424-1063981	1063965	TTCCATCTGAAAGACCGGAATTGGTTCATGGA	14.38	11.49	25.26	18.57	12.57	7.43	exon|upstream|downstream	Ntp201|Binding_protein|Short_chain_alcohol_dehydrogenase	PGSC0003DMG400032210|PGSC0003DMG400032122|PGSC0003DMG400032121
chr01-425-1064676	1064660	TGGACACATAGTACCCGGGGTACCATCTTGCC	4.21	0.37	0	0	0	0	exon|upstream|downstream	Ntp201|Binding_protein|Short_chain_alcohol_dehydrogenase	PGSC0003DMG400032210|PGSC0003DMG400032122|PGSC0003DMG400032121
chr01-427-1071410	1071394	ATGTAGGGGGTTTCCCGGATAATCAAATGAGG	2.45	1.11	2.2	1.69	0	0	3_prime_UTR|3_prime_UTR|downstream	Gene_of_unknown_function|Conserved_gene_of_unknown_function|Binding_protein	PGSC0003DMG401032165|PGSC0003DMG402032165|PGSC0003DMG400032122
chr01-428-1077608	1077592	GAGTGTTGGTCCTGCCGGATCCTGCAACCATT	14.02	10	27.82	37.15	35.82	39.85	upstream|intron	Conserved_gene_of_unknown_function|Lysyl-tRNA_synthetase	PGSC0003DMG402032165|PGSC0003DMG400032166
chr01-430-1084170	1084154	ATATGCAGACAACCCCGGTAGAGCAACTTATA	0	0	0	0	0.38	0	intron	Lysyl-tRNA_synthetase	PGSC0003DMG400032166
chr01-432-1084737	1084721	GCCATGATATTTGTCCGGCAATGGAAGCAATG	56.1	59.28	36.6	46.43	57.16	37.15	exon	Lysyl-tRNA_synthetase	PGSC0003DMG400032166
chr01-433-1087969	1087953	AATTGGAGAGTGGACCGGAAACCCAAACAGGG	0.7	0	2.2	0.42	0	0	intron	Lysyl-tRNA_synthetase	PGSC0003DMG400032166
chr01-437-1120305	1120289	CAATGTGCAAGGTCCCGGAAAGGGCCTATTGT	0	0	0	0	0	0.68	3_prime_UTR|downstream	Isocitrate_dehydrogenase_[NADP]|Conserved_gene_of_unknown_function	PGSC0003DMG400032124|PGSC0003DMG400032167
chr01-440-1125638	1125622	CTCGTCGTATAATACCGGTCCTCCTTCTCAGG	3.86	1.85	4.03	2.53	4.19	4.73	exon|downstream|intron	Conserved_gene_of_unknown_function|Conserved_gene_of_unknown_function|Conserved_gene_of_unknown_function	PGSC0003DMG400032167|PGSC0003DMG400032167|PGSC0003DMG400032167
chr01-441-1126277	1126261	ATGGATTGGATATGCCGGACTGAAATTTGAAG	1.05	2.22	3.29	3.8	5.33	1.35	downstream|intron	Conserved_gene_of_unknown_function|Conserved_gene_of_unknown_function	PGSC0003DMG400032167|PGSC0003DMG400032167
chr01-445-1143954	1143938	GATAAGATACAACACCGGGCAATAACAGCTAA	1.75	4.08	1.83	1.27	0	0	3_prime_UTR|downstream|downstream	5'-adenylylsulfate_reductase-like_5|Conserved_gene_of_unknown_function|5'-adenylylsulfate_reductase-like_5	PGSC0003DMG400032168|PGSC0003DMG400032211|PGSC0003DMG400032168
chr01-446-1144357	1144341	CACGAGCTACCAACCCGGGGAAGAAATATAGG	9.82	7.78	9.15	8.02	4.95	2.03	exon|downstream|downstream	5'-adenylylsulfate_reductase-like_5|Conserved_gene_of_unknown_function|5'-adenylylsulfate_reductase-like_5	PGSC0003DMG400032168|PGSC0003DMG400032211|PGSC0003DMG400032168
chr01-447-1155535	1155519	ACATATAGGATACACCGGTGCTAAAACCATGG	10.17	11.49	16.1	18.57	13.34	7.43	intron	Oxoglutarate_malate_translocator	PGSC0003DMG400032169
chr01-451-1167076	1167060	TACAGTTGCATTAACCGGTCCTAACAACTTCC	0	0	0	0.42	0	0	intergenic_region	Oxoglutarate_malate_translocator-Conserved_gene_of_unknown_function	PGSC0003DMG400032169-PGSC0003DMG400032127
chr01-452-1168044	1168028	ACTCCCCATTTCCTCCGGCATACAGGTGTCCA	11.57	3.71	20.5	10.55	0	0	intergenic_region	Oxoglutarate_malate_translocator-Conserved_gene_of_unknown_function	PGSC0003DMG400032169-PGSC0003DMG400032127
chr01-455-1172155	1172139	TCCGTTTTTATTATCCGGTAAGCATCTGCTCA	0	0	1.46	2.11	2.67	0	intergenic_region	Oxoglutarate_malate_translocator-Conserved_gene_of_unknown_function	PGSC0003DMG400032169-PGSC0003DMG400032127
chr01-464-1190145	1190129	TCCGTTTCCATTATCCGGTAAGCATCTGTGCA	0	0	0.37	0	0	0	intergenic_region	Oxoglutarate_malate_translocator-Conserved_gene_of_unknown_function	PGSC0003DMG400032169-PGSC0003DMG400032127
chr01-481-1212301	1212285	GTGGCAACATTTGACCGGGCACGGAGTTTAAT	0	0	0	0.42	0	0	intergenic_region	Oxoglutarate_malate_translocator-Conserved_gene_of_unknown_function	PGSC0003DMG400032169-PGSC0003DMG400032127
chr01-482-1218385	1218369	ATCACCAAGTAGTGCCGGCATTAATTAAAGCT	2.1	2.96	4.76	1.27	4.57	2.03	intergenic_region	Oxoglutarate_malate_translocator-Conserved_gene_of_unknown_function	PGSC0003DMG400032169-PGSC0003DMG400032127
chr01-485-1228394	1228378	TAAGCTATACTAATCCGGACAAGACTATTGAT	0	0	0	0	4.57	4.05	intergenic_region	Oxoglutarate_malate_translocator-Conserved_gene_of_unknown_function	PGSC0003DMG400032169-PGSC0003DMG400032127
chr01-486-1228741	1228725	AGATATTACCTTTTCCGGGCAGCGAAACTGAG	0	0	0	0	0.38	0	intergenic_region	Oxoglutarate_malate_translocator-Conserved_gene_of_unknown_function	PGSC0003DMG400032169-PGSC0003DMG400032127
chr01-490-1231186	1231170	TCCGTTATTATCATCCGGTAAGCATCTTCTCA	0	0	0	0	3.05	2.7	intergenic_region	Oxoglutarate_malate_translocator-Conserved_gene_of_unknown_function	PGSC0003DMG400032169-PGSC0003DMG400032127
chr01-495-1235533	1235517	AATTTTTAGTTTTACCGGTAAAAAAAAGGAAA	0.35	0.37	0	0	0	0	intergenic_region	Oxoglutarate_malate_translocator-Conserved_gene_of_unknown_function	PGSC0003DMG400032169-PGSC0003DMG400032127
chr01-497-1244963	1244947	AAAGGTCATAGTTACCGGCTGACGTCAAGTTA	0	0	0.73	0.42	0	0	intergenic_region	Oxoglutarate_malate_translocator-Conserved_gene_of_unknown_function	PGSC0003DMG400032169-PGSC0003DMG400032127
chr01-498-1248823	1248807	ATGATGCATATAAGCCGGATTTGAACTTCTAT	0	0	0.37	0.42	0.38	0	upstream|intergenic_region	Conserved_gene_of_unknown_function|Oxoglutarate_malate_translocator-Conserved_gene_of_unknown_function	PGSC0003DMG400032127|PGSC0003DMG400032169-PGSC0003DMG400032127
chr01-499-1263256	1263240	TCCATTATTATCATCCGGGAAGCATCCTCTCA	0	0	0	0	3.81	0.68	downstream|intergenic_region	Conserved_gene_of_unknown_function|Conserved_gene_of_unknown_function-HEAT_repeat_family_protein	PGSC0003DMG400032127|PGSC0003DMG400032127-PGSC0003DMG400032172
chr01-500-1263580	1263564	GGTCCTCTAGTGAGCCGGTCGATTAGCAAGTC	87.66	92.63	65.88	59.1	53.35	66.87	downstream|intergenic_region	Conserved_gene_of_unknown_function|Conserved_gene_of_unknown_function-HEAT_repeat_family_protein	PGSC0003DMG400032127|PGSC0003DMG400032127-PGSC0003DMG400032172
chr01-501-1263800	1263784	AAACAGGATAATCTCCGGTAATCAGGCAATCA	0	0	0.37	0	0	0	downstream|intergenic_region	Conserved_gene_of_unknown_function|Conserved_gene_of_unknown_function-HEAT_repeat_family_protein	PGSC0003DMG400032127|PGSC0003DMG400032127-PGSC0003DMG400032172
chr01-502-1264427	1264411	AATTCTTTCACATCCCGGATGTACTGGATTTG	0	0.37	0	0	0.38	0	downstream|intergenic_region	Conserved_gene_of_unknown_function|Conserved_gene_of_unknown_function-HEAT_repeat_family_protein	PGSC0003DMG400032127|PGSC0003DMG400032127-PGSC0003DMG400032172
chr01-504-1270405	1270389	CGAAGAAAAAGGCTCCGGGGATGATGAAGAAG	4.21	4.08	9.88	6.33	3.81	1.35	intergenic_region	Conserved_gene_of_unknown_function-HEAT_repeat_family_protein	PGSC0003DMG400032127-PGSC0003DMG400032172
chr01-507-1279036	1279020	GAGGAAAAAAAACACCGGATAATTTAAGTATG	5.61	9.26	3.29	1.27	6.48	4.05	downstream|downstream|intergenic_region	HEAT_repeat_family_protein|Importin_beta-3|Conserved_gene_of_unknown_function-HEAT_repeat_family_protein	PGSC0003DMG400032172|PGSC0003DMG400032173|PGSC0003DMG400032127-PGSC0003DMG400032172
chr01-508-1279657	1279641	AACAGATTAATCATCCGGCTTCGTGTTTCTTC	4.21	9.26	3.29	3.38	3.05	2.03	exon|downstream	HEAT_repeat_family_protein|Importin_beta-3	PGSC0003DMG400032172|PGSC0003DMG400032173
chr01-510-1286091	1286075	AGCACTGGCAACAACCGGCTGTGGTAGTGTAG	22.09	32.98	33.67	31.66	45.72	35.12	upstream|upstream|downstream|intergenic_region	HEAT_repeat_family_protein|Importin_beta-3|HEAT|Importin_beta-3-HEAT	PGSC0003DMG400032172|PGSC0003DMG400032173|PGSC0003DMG400032215|PGSC0003DMG400032173-PGSC0003DMG400032215
chr01-512-1290084	1290068	GAGTCAATCTCCGTCCGGCCTAAAGAAATCTT	0	0	2.2	2.95	0	0	upstream|intergenic_region	HEAT|HEAT-Conserved_gene_of_unknown_function	PGSC0003DMG400032215|PGSC0003DMG400032215-PGSC0003DMG400032128
chr01-513-1292553	1292537	ATGAGTATCGAAGACCGGACACTGAAAAATTA	0	0	0.37	0.42	0	0	upstream|intergenic_region	HEAT|HEAT-Conserved_gene_of_unknown_function	PGSC0003DMG400032215|PGSC0003DMG400032215-PGSC0003DMG400032128
chr01-514-1294658	1294642	CTTAGATTTGAACTCCGGGAATAGTTTTCTTT	0	0	0	0	0.38	0	intergenic_region	HEAT-Conserved_gene_of_unknown_function	PGSC0003DMG400032215-PGSC0003DMG400032128
chr01-515-1295817	1295801	GCGGACATATTTCGCCGGAGGAGGAAGATCTC	5.61	6.3	1.83	0	2.29	3.38	intergenic_region	HEAT-Conserved_gene_of_unknown_function	PGSC0003DMG400032215-PGSC0003DMG400032128
chr01-518-1297896	1297880	ATATCTAATAATTGCCGGACAATAAAGTAATT	1.05	0.37	0	0	1.52	0.68	upstream|intergenic_region	Conserved_gene_of_unknown_function|HEAT-Conserved_gene_of_unknown_function	PGSC0003DMG400032128|PGSC0003DMG400032215-PGSC0003DMG400032128
chr01-519-1298920	1298904	CAATAAAGCCTTTACCGGCATTAGTTAAATGC	0	0	0.73	1.69	0	0	upstream|intergenic_region	Conserved_gene_of_unknown_function|HEAT-Conserved_gene_of_unknown_function	PGSC0003DMG400032128|PGSC0003DMG400032215-PGSC0003DMG400032128
chr01-520-1299707	1299691	ATTATTTGACTCACCCGGGAAAATCGCTGCCA	0	0	0	0	0	2.03	upstream|intergenic_region	Conserved_gene_of_unknown_function|HEAT-Conserved_gene_of_unknown_function	PGSC0003DMG400032128|PGSC0003DMG400032215-PGSC0003DMG400032128
chr01-522-1301860	1301844	TTTACAGAGTTACCCCGGTACTTGTGCTAGTG	0	0	1.1	0.42	0	0	5_prime_UTR|intron	Conserved_gene_of_unknown_function|Conserved_gene_of_unknown_function	PGSC0003DMG400032128|PGSC0003DMG400032128
chr01-523-1302173	1302157	TTCTCCCATTTATTCCGGATTACACTTGAAGA	0.35	0	6.59	2.11	1.14	0	5_prime_UTR|intron	Conserved_gene_of_unknown_function|Conserved_gene_of_unknown_function	PGSC0003DMG400032128|PGSC0003DMG400032128
chr01-524-1302332	1302316	AGATTGATCGTTTTCCGGTTCAGGTGGACTAT	0	0	0	0	0.38	0	splice_region&intron|5_prime_UTR	Conserved_gene_of_unknown_function|Conserved_gene_of_unknown_function	PGSC0003DMG400032128|PGSC0003DMG400032128
chr01-526-1303721	1303705	TTTTCTATCAATATCCGGTGATCACGAAGAGA	0	0.37	0	0	0.38	0	upstream|downstream|intergenic_region	Carboxy-lyase|Conserved_gene_of_unknown_function|Conserved_gene_of_unknown_function-Carboxy-lyase	PGSC0003DMG400032129|PGSC0003DMG400032128|PGSC0003DMG400032128-PGSC0003DMG400032129
chr01-527-1312176	1312160	CGAATAAATTTTTACCGGCATGATCAATGATG	1.05	0.74	1.46	4.64	4.57	2.03	downstream|intron	Conserved_gene_of_unknown_function|Carboxy-lyase	PGSC0003DMG400032216|PGSC0003DMG400032129
chr01-530-1314639	1314623	ATACCAATAGTTCTCCGGTTCAGGGGCATCAA	0	0.37	0.37	0	0.38	1.35	exon|downstream	Conserved_gene_of_unknown_function|Carboxy-lyase	PGSC0003DMG400032216|PGSC0003DMG400032129
chr01-531-1315231	1315215	CCAATCTTAAACCTCCGGAAATCCCTGTACTT	0.35	0.74	1.1	0.84	0.38	0	exon|downstream	Conserved_gene_of_unknown_function|Carboxy-lyase	PGSC0003DMG400032216|PGSC0003DMG400032129
chr01-532-1317484	1317468	CCTTTGGGTTCTTTCCGGGGACGACCAGGAGG	0	0	0	0	6.1	8.11	upstream|downstream|intergenic_region	Conserved_gene_of_unknown_function|Carboxy-lyase|Conserved_gene_of_unknown_function-Late_blight_resistance_protein	PGSC0003DMG400032216|PGSC0003DMG400032129|PGSC0003DMG400032216-PGSC0003DMG400032217
chr01-533-1317845	1317829	CTGCTAGGCTATCACCGGCCTTTTGGTTTTCA	0	0	0.37	0	0	0	upstream|downstream|intergenic_region	Conserved_gene_of_unknown_function|Carboxy-lyase|Conserved_gene_of_unknown_function-Late_blight_resistance_protein	PGSC0003DMG400032216|PGSC0003DMG400032129|PGSC0003DMG400032216-PGSC0003DMG400032217
chr01-534-1318646	1318630	ATGTAGCAATAGTTCCGGGCATTGCCTCAATT	15.43	15.93	1.83	2.95	14.48	16.89	upstream|intergenic_region	Conserved_gene_of_unknown_function|Conserved_gene_of_unknown_function-Late_blight_resistance_protein	PGSC0003DMG400032216|PGSC0003DMG400032216-PGSC0003DMG400032217
chr01-537-1335212	1335196	ACTATTGATAGTTTCCGGCATTCAATTGTGTG	0	0.37	0	0	0	0	intergenic_region	Late_blight_resistance_protein-NL0E	PGSC0003DMG400032217-PGSC0003DMG400032130
chr01-538-1350211	1350195	ACTATTGATAGTTTCCGGCATTCACTTGTGTG	49.09	88.93	76.86	63.32	9.91	18.91	intergenic_region	Late_blight_resistance_protein-NL0E	PGSC0003DMG400032217-PGSC0003DMG400032130
chr01-539-1356101	1356085	GAAGGTAGACGGTACCGGTTGAATTAATCGAA	6.31	5.19	2.56	1.69	2.29	4.73	intergenic_region	Late_blight_resistance_protein-NL0E	PGSC0003DMG400032217-PGSC0003DMG400032130
chr01-540-1359870	1359854	ATGTAATAATTTCACCGGATCGCTCATTTCAC	11.22	21.86	5.86	5.49	20.2	12.83	intergenic_region	Late_blight_resistance_protein-NL0E	PGSC0003DMG400032217-PGSC0003DMG400032130
chr01-542-1362389	1362373	CTGATAAACAGAAACCGGACATAAACTTAAAT	17.88	27.42	28.55	24.06	16.38	17.56	intergenic_region	Late_blight_resistance_protein-NL0E	PGSC0003DMG400032217-PGSC0003DMG400032130
chr01-543-1365517	1365501	TTGCAATAATTTCTCCGGATCGCTCATTTCAC	1.4	1.48	4.39	2.95	1.14	0	intergenic_region	Late_blight_resistance_protein-NL0E	PGSC0003DMG400032217-PGSC0003DMG400032130
chr01-546-1376197	1376181	ATTTTTGAAAATTGCCGGTTTCGAGTCTAATT	1.05	0.37	0.73	0.42	0	0	downstream|intron	NL0E|Pentatricopeptide_repeat-containing_protein	PGSC0003DMG400032130|PGSC0003DMG400032177
chr01-550-1382741	1382725	TGTCAAGGAGCTTCCCGGTTTCCTTGTAGAAG	2.8	1.11	1.83	3.38	6.48	4.05	intergenic_region	Pentatricopeptide_repeat-containing_protein-Maintenance_of_killer_16__Mak16__protein	PGSC0003DMG400032177-PGSC0003DMG400032131
chr01-551-1382901	1382885	GGAGTAAGGACTTACCGGACCGAGGTACTTAA	1.05	1.11	0.37	0.42	0.38	0	intergenic_region	Pentatricopeptide_repeat-containing_protein-Maintenance_of_killer_16__Mak16__protein	PGSC0003DMG400032177-PGSC0003DMG400032131
chr01-552-1384774	1384758	GGACCTAACTAAATCCGGATTCACACTGGATA	0.35	0	1.46	0.42	0.76	0	intergenic_region	Pentatricopeptide_repeat-containing_protein-Maintenance_of_killer_16__Mak16__protein	PGSC0003DMG400032177-PGSC0003DMG400032131
chr01-554-1390633	1390617	TACCGTACAATGAGCCGGTCTTGCCTCACATA	0	0	0	0.84	0	0	intergenic_region	Pentatricopeptide_repeat-containing_protein-Maintenance_of_killer_16__Mak16__protein	PGSC0003DMG400032177-PGSC0003DMG400032131
chr01-558-1397878	1397862	GACCAATGTGGATACCGGACACCGGATGGGAA	0	0	0	0	1.14	0	upstream|intergenic_region	Maintenance_of_killer_16__Mak16__protein|Pentatricopeptide_repeat-containing_protein-Maintenance_of_killer_16__Mak16__protein	PGSC0003DMG400032131|PGSC0003DMG400032177-PGSC0003DMG400032131
chr01-559-1400181	1400165	CCTCTGGCTAATAGCCGGTACGCCACCATTCG	15.43	9.63	20.86	24.48	17.91	23.64	exon|upstream	Maintenance_of_killer_16__Mak16__protein|Serine/arginine-rich_protein	PGSC0003DMG400032131|PGSC0003DMG400032132
chr01-560-1407396	1407380	ACATGCTTTAACGACCGGTCGATCTCTACCTT	14.02	14.82	25.26	25.33	11.05	20.94	downstream|intron	Maintenance_of_killer_16__Mak16__protein|Serine/arginine-rich_protein	PGSC0003DMG400032131|PGSC0003DMG400032132
chr01-561-1409286	1409270	TTTGTTGTTAGAAACCGGCCTGTGCTTTTATT	0.35	0	0.37	0	0.38	0	5_prime_UTR|upstream|intron	Serine/arginine-rich_protein|Glucan_endo-1_3-beta-glucosidase_4|Serine/arginine-rich_protein	PGSC0003DMG400032132|PGSC0003DMG400032133|PGSC0003DMG400032132
chr01-562-1411052	1411036	GGAGGGAGCGTTCTCCGGTTAGGGGTCACAGC	19.99	20.75	24.16	30.81	26.67	35.8	exon|3_prime_UTR|upstream	Serine/arginine-rich_protein|Serine/arginine-rich_protein|Glucan_endo-1_3-beta-glucosidase_4	PGSC0003DMG400032132|PGSC0003DMG400032132|PGSC0003DMG400032133
chr01-565-1417142	1417126	AGCAGCTTATATGCCCGGAACAAATATTACGG	14.02	13.71	12.81	9.71	11.05	8.78	exon	Glucan_endo-1_3-beta-glucosidase_4	PGSC0003DMG400032133
chr01-566-1417721	1417705	TGTTTCAAATGATACCGGTCCACCTAGTCAAC	20.34	22.97	0	0	8.76	12.83	exon	Glucan_endo-1_3-beta-glucosidase_4	PGSC0003DMG400032133
chr01-568-1418987	1418971	AACATGTAAATTTACCGGAAGGTGAGATATCT	0.7	0.37	0.73	1.27	0.38	0	exon|downstream	Glucan_endo-1_3-beta-glucosidase_4|Glucan_endo-1_3-beta-glucosidase_4	PGSC0003DMG400032133|PGSC0003DMG400032133
chr01-569-1419270	1419254	GTGGGGTGTTCCCTCCGGCAGCATTTGGACCT	9.12	10.75	4.39	3.8	20.2	25.67	exon|downstream	Glucan_endo-1_3-beta-glucosidase_4|Glucan_endo-1_3-beta-glucosidase_4	PGSC0003DMG400032133|PGSC0003DMG400032133
chr01-570-1419324	1419308	CAACGATTCGATCACCGGTTATTGCTTACACA	6.31	4.08	0	0	2.29	2.03	exon|downstream	Glucan_endo-1_3-beta-glucosidase_4|Glucan_endo-1_3-beta-glucosidase_4	PGSC0003DMG400032133|PGSC0003DMG400032133
chr01-572-1423999	1423983	GACAACAACAATACCCGGTGTAGTCCACAAGT	21.04	30.38	16.84	15.62	21.72	20.26	downstream|intergenic_region	Glucan_endo-1_3-beta-glucosidase_4|Glucan_endo-1_3-beta-glucosidase_4-Extensin_Dif10	PGSC0003DMG400032133|PGSC0003DMG400032133-PGSC0003DMG400032222
chr01-573-1424369	1424353	TTCTTGCAGATAAGCCGGTTGTTCCTGGTATT	0	0	0.73	0.42	0	0	downstream|intergenic_region	Glucan_endo-1_3-beta-glucosidase_4|Glucan_endo-1_3-beta-glucosidase_4-Extensin_Dif10	PGSC0003DMG400032133|PGSC0003DMG400032133-PGSC0003DMG400032222
chr01-576-1428771	1428755	GACATGGCGAACTTCCGGTAGGCCCATTGCTC	66.62	103.75	98.82	109.75	76.21	74.3	upstream|intergenic_region	Extensin_Dif10|Glucan_endo-1_3-beta-glucosidase_4-Extensin_Dif10	PGSC0003DMG400032222|PGSC0003DMG400032133-PGSC0003DMG400032222
chr01-577-1429380	1429364	CATACTACAAGAAACCGGAAAAACATGCTGAA	0.35	0	0	0	1.14	0.68	upstream|intergenic_region	Extensin_Dif10|Glucan_endo-1_3-beta-glucosidase_4-Extensin_Dif10	PGSC0003DMG400032222|PGSC0003DMG400032133-PGSC0003DMG400032222
chr01-581-1436518	1436502	ACTACTACAAATCACCGGTAGTAGTAAAGTAT	21.39	40.76	0.37	0.42	6.1	4.05	upstream|downstream|intergenic_region	Extensin_Dif54|Extensin_Dif10|Extensin_Dif10-Extensin_Dif54	PGSC0003DMG400032223|PGSC0003DMG400032222|PGSC0003DMG400032222-PGSC0003DMG400032223
chr01-582-1439907	1439891	CATACTACAAGAAGCCGGAAAAACATGTTGAA	2.8	5.93	4.76	5.07	4.19	1.35	exon	Extensin_Dif54	PGSC0003DMG400032223
chr01-586-1449392	1449376	TAGTATAATTTGAACCGGATTGTTCATGTAAA	0.7	0	2.93	0.84	0	0	downstream|intergenic_region	Neutral_amino_acid_transport_protein|Extensin_Dif54-Neutral_amino_acid_transport_protein	PGSC0003DMG400032226|PGSC0003DMG400032223-PGSC0003DMG400032226
chr01-587-1449582	1449566	TGATCGGTTCCAGACCGGTTCGAATTTGACCC	0.7	0	0	1.69	0.38	0.68	upstream|downstream|intergenic_region	Uncharacterized_BCR__COG1963_family_protein|Neutral_amino_acid_transport_protein|Extensin_Dif54-Neutral_amino_acid_transport_protein	PGSC0003DMG400032135|PGSC0003DMG400032226|PGSC0003DMG400032223-PGSC0003DMG400032226
chr01-588-1449712	1449696	CCGCCACACTTGAACCGGGTCACTTGGAGAAT	3.86	3.33	5.49	2.11	2.29	2.7	upstream|downstream|intergenic_region	Uncharacterized_BCR__COG1963_family_protein|Neutral_amino_acid_transport_protein|Extensin_Dif54-Neutral_amino_acid_transport_protein	PGSC0003DMG400032135|PGSC0003DMG400032226|PGSC0003DMG400032223-PGSC0003DMG400032226
chr01-589-1450027	1450011	TCGTTGACATAGACCCGGAGGTATCGAAATGT	14.73	16.3	8.05	13.93	11.81	9.46	upstream|downstream|intergenic_region	Uncharacterized_BCR__COG1963_family_protein|Neutral_amino_acid_transport_protein|Extensin_Dif54-Neutral_amino_acid_transport_protein	PGSC0003DMG400032135|PGSC0003DMG400032226|PGSC0003DMG400032223-PGSC0003DMG400032226
chr01-590-1454614	1454598	GGGTAGCACTAGCACCGGAGAGGAGCCTCCTC	21.04	12.23	0	0	16.38	18.91	5_prime_UTR|upstream|upstream|downstream	Uncharacterized_BCR__COG1963_family_protein|Neutral_amino_acid_transport_protein|Uncharacterized_BCR__COG1963_family_protein|Amino_acid_transporter	PGSC0003DMG400032135|PGSC0003DMG400032226|PGSC0003DMG400032135|PGSC0003DMG400032227
chr01-591-1467395	1467379	TATGCTTATTAATACCGGAGTTTAAGAGGAAC	22.79	23.71	0	0	8.38	10.81	intron	Conserved_gene_of_unknown_function	PGSC0003DMG400032136
chr01-592-1468452	1468436	AAGCTCATCAAGCACCGGAAAAACTGCTCAGC	4.21	2.22	0	0	3.43	2.03	5_prime_UTR|intron	Conserved_gene_of_unknown_function|Conserved_gene_of_unknown_function	PGSC0003DMG400032136|PGSC0003DMG400032136
chr01-593-1468960	1468944	TATTGCATTCTTAGCCGGGGATAAGTCTGCAA	4.21	2.59	1.1	7.6	0	0	exon	Conserved_gene_of_unknown_function	PGSC0003DMG400032136
chr01-595-1481863	1481847	CAACTGAGTTATCACCGGTGCATAATGAAATC	35.06	44.46	36.6	28.28	14.1	12.83	upstream|intron	Dead_box_ATP-dependent_RNA_helicase|Serine/threonine-protein_phosphatase	PGSC0003DMG400032137|PGSC0003DMG400032180
chr01-596-1484065	1484049	CACTATAGCTTGTGCCGGAAACCATTATCAGA	10.87	4.82	4.03	2.53	13.72	10.81	upstream|intron	Dead_box_ATP-dependent_RNA_helicase|Serine/threonine-protein_phosphatase	PGSC0003DMG400032137|PGSC0003DMG400032180
chr01-597-1487128	1487112	GGCTGACTGATTTTCCGGGTTGTGGAATTTGC	0	0	0.37	0.42	0	0	upstream|intron	Serine/threonine-protein_phosphatase|Dead_box_ATP-dependent_RNA_helicase	PGSC0003DMG400032180|PGSC0003DMG400032137
chr01-598-1487397	1487381	CTGCAGCCGAGAATCCGGCTGGTGCTCCGTCT	2.1	0.74	7.32	4.64	5.33	3.38	exon|upstream	Dead_box_ATP-dependent_RNA_helicase|Serine/threonine-protein_phosphatase	PGSC0003DMG400032137|PGSC0003DMG400032180
chr01-599-1489680	1489664	CTAGACGAGGCTGACCGGATGCTTGACATGGG	1.05	2.22	9.88	4.22	3.43	2.7	exon|upstream	Dead_box_ATP-dependent_RNA_helicase|Serine/threonine-protein_phosphatase	PGSC0003DMG400032137|PGSC0003DMG400032180
chr01-600-1493561	1493545	GTTTGGTATCTACACCGGAGTTCGATTAAATC	4.56	2.96	1.46	0	4.57	1.35	downstream|intergenic_region	Dead_box_ATP-dependent_RNA_helicase|Dead_box_ATP-dependent_RNA_helicase-Protein_AFR	PGSC0003DMG400032137|PGSC0003DMG400032137-PGSC0003DMG400032138
chr01-601-1496260	1496244	ACAGATACTGAACACCGGATGCGGAAAAAAAA	0.35	0.37	0	0	0	0	upstream|downstream|intergenic_region	Protein_AFR|Dead_box_ATP-dependent_RNA_helicase|Dead_box_ATP-dependent_RNA_helicase-Protein_AFR	PGSC0003DMG400032138|PGSC0003DMG400032137|PGSC0003DMG400032137-PGSC0003DMG400032138
chr01-603-1504622	1504606	AAATTTGCATCCAGCCGGACATTAATCCTCAC	0.35	0	0.73	0.84	0	1.35	exon	Protein_AFR	PGSC0003DMG400032138
chr01-604-1505345	1505329	GTGAAGCCTATAACCCGGAAACCAATGGATGG	0.7	2.22	1.83	3.38	0.76	2.03	exon|downstream	Protein_AFR|Conserved_gene_of_unknown_function	PGSC0003DMG400032138|PGSC0003DMG400032181
chr01-606-1516109	1516093	CAATCCGATGTATCCCGGATAAGAAGGGTGGA	0	0.74	3.29	3.8	0.76	0.68	upstream|downstream|intergenic_region	Conserved_gene_of_unknown_function|Non-specific_lipid-transfer_protein|Conserved_gene_of_unknown_function-Non-specific_lipid-transfer_protein	PGSC0003DMG400032181|PGSC0003DMG400032182|PGSC0003DMG400032181-PGSC0003DMG400032182
chr01-607-1517788	1517772	ATGTCATGTACTTACCGGTGCACATAGATACA	12.27	8.15	10.25	11.82	8	12.16	exon&splice_region|upstream	Non-specific_lipid-transfer_protein|Conserved_gene_of_unknown_function	PGSC0003DMG400032182|PGSC0003DMG400032181
chr01-608-1517950	1517934	AGACTTCTTTTAAACCGGTGCAACAATCCGGT	0.35	0.37	0.73	0	0.76	0	exon|upstream	Non-specific_lipid-transfer_protein|Conserved_gene_of_unknown_function	PGSC0003DMG400032182|PGSC0003DMG400032181
chr01-614-1526999	1526983	CTATCACTGATTTGCCGGAACATCAAGGATGG	38.57	48.17	20.5	19.42	41.91	55.39	upstream|intron	Conserved_gene_of_unknown_function|Conserved_gene_of_unknown_function	PGSC0003DMG400032139|PGSC0003DMG400032139
chr01-615-1530058	1530042	AGGCCAAGTGACCACCGGTTACTCACCCTGTG	56.1	59.28	9.52	10.55	30.48	24.32	5_prime_UTR|upstream|downstream|intron	Conserved_gene_of_unknown_function|KH_domain_protein|Conserved_gene_of_unknown_function|Conserved_gene_of_unknown_function	PGSC0003DMG400032139|PGSC0003DMG400032140|PGSC0003DMG400032139|PGSC0003DMG400032139
chr01-616-1530602	1530586	AAACAGATCTGATGCCGGGCAAGGTATAGCTT	35.06	44.46	28.55	34.19	13.34	27.69	exon|upstream|downstream	Conserved_gene_of_unknown_function|KH_domain_protein|Conserved_gene_of_unknown_function	PGSC0003DMG400032139|PGSC0003DMG400032140|PGSC0003DMG400032139
chr01-617-1532695	1532679	AAATGAAGAGGACCCCGGACGGAGCAAAGGTA	2.8	2.96	1.46	1.69	1.14	2.03	upstream|downstream|intergenic_region	KH_domain_protein|Conserved_gene_of_unknown_function|Conserved_gene_of_unknown_function-KH_domain_protein	PGSC0003DMG400032140|PGSC0003DMG400032139|PGSC0003DMG400032139-PGSC0003DMG400032140
chr01-618-1536606	1536590	CAGGTTCATTGGTTCCGGTATTTCGAGTAGGA	30.5	12.23	26.35	25.33	31.25	26.34	exon|5_prime_UTR|upstream|downstream	KH_domain_protein|KH_domain_protein|KH_domain_protein|Conserved_gene_of_unknown_function	PGSC0003DMG400032140|PGSC0003DMG400032140|PGSC0003DMG400032140|PGSC0003DMG400032139
chr01-619-1539160	1539144	GATCAAAGAACATCCCGGGTACAATTTTATTG	3.51	3.33	1.46	1.69	5.33	2.7	exon|5_prime_UTR|downstream	KH_domain_protein|KH_domain_protein|Conserved_gene_of_unknown_function	PGSC0003DMG400032140|PGSC0003DMG400032140|PGSC0003DMG400032183
chr01-620-1542969	1542953	TGTTAAAGGACCAGCCGGGAAAGGAGTGATCT	4.56	5.93	8.05	3.38	3.81	3.38	exon|downstream	Conserved_gene_of_unknown_function|KH_domain_protein	PGSC0003DMG400032183|PGSC0003DMG400032140
chr01-622-1548246	1548230	CCATCTGTGATGACCCGGAGAACAATACATAT	0.35	0	1.1	0	0	0	upstream|intergenic_region	Conserved_gene_of_unknown_function|Conserved_gene_of_unknown_function-Conserved_gene_of_unknown_function	PGSC0003DMG400032183|PGSC0003DMG400032183-PGSC0003DMG400032228
chr01-625-1563164	1563148	GTGTGGGATCCATACCGGATTCTGGCGCCGCT	38.57	40.76	40.26	37.15	32.77	31.07	downstream|intergenic_region	Conserved_gene_of_unknown_function|Conserved_gene_of_unknown_function-Conserved_gene_of_unknown_function	PGSC0003DMG400032228|PGSC0003DMG400032183-PGSC0003DMG400032228
chr01-626-1576671	1576655	CGGTCAGGGAGATGCCGGTGATCGGCGGTAGT	22.79	27.05	22.33	26.17	20.58	36.47	exon	Dirigent_2	PGSC0003DMG400032229
chr01-627-1577867	1577851	GTATTACTTTGTATCCGGTCAAATAATGTAAT	0.35	0	0	0	0	0	downstream|intergenic_region	Dirigent_2|Dirigent_2-RRNA-processing_protein_EBP2	PGSC0003DMG400032229|PGSC0003DMG400032229-PGSC0003DMG400032141
chr01-628-1581668	1581652	ACGTGAAGATACTTCCGGAGTAGAAAATATCC	2.8	1.48	2.56	1.69	4.19	4.73	downstream|intergenic_region	Dirigent_2|Dirigent_2-RRNA-processing_protein_EBP2	PGSC0003DMG400032229|PGSC0003DMG400032229-PGSC0003DMG400032141
chr01-630-1587051	1587035	ATTCGCCTCTCTCCCCGGATTTCTCGCTCGCC	5.26	2.59	3.29	0.84	2.29	2.03	upstream|intergenic_region	RRNA-processing_protein_EBP2|Dirigent_2-RRNA-processing_protein_EBP2	PGSC0003DMG400032141|PGSC0003DMG400032229-PGSC0003DMG400032141
chr01-631-1589040	1589024	GTGAACACCCTTCGCCGGAAAATAATACTAGG	0	0.37	0	0	0	0	upstream|intergenic_region	RRNA-processing_protein_EBP2|Dirigent_2-RRNA-processing_protein_EBP2	PGSC0003DMG400032141|PGSC0003DMG400032229-PGSC0003DMG400032141
chr01-632-1589573	1589557	TTTTTGTTTTCCACCCGGTGTCAAGAGACCAC	1.75	3.71	1.1	0	1.52	3.38	upstream|intergenic_region	RRNA-processing_protein_EBP2|Dirigent_2-RRNA-processing_protein_EBP2	PGSC0003DMG400032141|PGSC0003DMG400032229-PGSC0003DMG400032141
chr01-634-1591274	1591258	GCCTGGTGCATCTCCCGGAGATCGTTCAGGTG	49.09	48.17	58.56	67.54	49.54	62.81	exon	RRNA-processing_protein_EBP2	PGSC0003DMG400032141
chr01-635-1592413	1592397	AAAGTAGTTTTGAACCGGAATATAGTTTAAGA	0.35	1.85	2.56	0.42	1.14	0.68	downstream|intergenic_region	RRNA-processing_protein_EBP2|RRNA-processing_protein_EBP2-Tap46	PGSC0003DMG400032141|PGSC0003DMG400032141-PGSC0003DMG400032187
chr01-636-1593058	1593042	GAATACCCTAAAGCCCGGGCAACTGGTACAGC	0.7	1.85	1.83	0.42	0.38	0.68	downstream|intergenic_region	RRNA-processing_protein_EBP2|RRNA-processing_protein_EBP2-Tap46	PGSC0003DMG400032141|PGSC0003DMG400032141-PGSC0003DMG400032187
chr01-637-1595516	1595500	CCAAGTGTCTTCATCCGGGCCATAACCCTTCC	0	0	0	0.42	0	0.68	downstream|intergenic_region	RRNA-processing_protein_EBP2|RRNA-processing_protein_EBP2-Tap46	PGSC0003DMG400032141|PGSC0003DMG400032141-PGSC0003DMG400032187
chr01-638-1596519	1596503	ACATTCCACCACAACCGGAATAGAGATCCAGG	0	0	0	0	0	0.68	downstream|intergenic_region	RRNA-processing_protein_EBP2|RRNA-processing_protein_EBP2-Tap46	PGSC0003DMG400032141|PGSC0003DMG400032141-PGSC0003DMG400032187
chr01-639-1604033	1604017	CCTAGCTTCACTCTCCGGCACAGTTTCGCCGT	5.96	5.19	9.88	10.55	8.38	7.43	downstream|intergenic_region	Tap46|RRNA-processing_protein_EBP2-Tap46	PGSC0003DMG400032187|PGSC0003DMG400032141-PGSC0003DMG400032187
chr01-640-1604264	1604248	CTCCGATAATTCCGCCGGAGAAACTTTCCGTT	0.35	0	0	0	0	0	downstream|intergenic_region	Tap46|RRNA-processing_protein_EBP2-Tap46	PGSC0003DMG400032187|PGSC0003DMG400032141-PGSC0003DMG400032187
chr01-642-1610557	1610541	GGCACACTACAATACCGGTGTCACCATCCAGG	0	0	3.29	4.22	0	0	upstream|intron	Casein_kinase|Tap46	PGSC0003DMG400032142|PGSC0003DMG400032187
chr01-647-1617360	1617344	GGGTCGCCGTCTTACCGGTGGAAATGAACGTG	2.8	0	1.46	4.22	3.43	2.03	exon	Casein_kinase	PGSC0003DMG400032142
chr01-648-1618045	1618029	TTTGACATTAGCCGCCGGGCTTTGGTCTAGTG	1.4	0.37	4.03	2.11	2.67	3.38	intron	Casein_kinase	PGSC0003DMG400032142
chr01-649-1625919	1625903	CCTTGTGGGACTTCCCGGCGCGAATCCGGATT	0	0	9.88	10.55	2.67	0.68	upstream|downstream|intergenic_region	Conserved_gene_of_unknown_function|Casein_kinase|Casein_kinase-Conserved_gene_of_unknown_function	PGSC0003DMG401032143|PGSC0003DMG400032142|PGSC0003DMG400032142-PGSC0003DMG401032143
chr01-650-1625959	1625943	CTTCAATGTGGATACCGGACACCGGATGGGAA	1.05	0.74	0	0	0.38	0	upstream|downstream|intergenic_region	Conserved_gene_of_unknown_function|Casein_kinase|Casein_kinase-Conserved_gene_of_unknown_function	PGSC0003DMG401032143|PGSC0003DMG400032142|PGSC0003DMG400032142-PGSC0003DMG401032143
chr01-651-1629386	1629370	CAACAACAACATACCCGGTGAAATCCTACTAA	0.35	0.37	0	0.42	0.76	0	downstream|intron	Gene_of_unknown_function|Conserved_gene_of_unknown_function	PGSC0003DMG402032143|PGSC0003DMG401032143
chr01-652-1632627	1632611	GATCTATCTTGATACCGGGGTAGTAGTATTCC	2.1	0.74	0	0	1.52	0.68	exon|3_prime_UTR	Gene_of_unknown_function|Conserved_gene_of_unknown_function	PGSC0003DMG402032143|PGSC0003DMG401032143
chr01-653-1633758	1633742	CTGAAAATTGTCAACCGGGCTTACTTTTATCC	9.82	7.78	1.46	1.27	6.86	2.03	upstream|downstream|intergenic_region	Gene_of_unknown_function|Conserved_gene_of_unknown_function|Conserved_gene_of_unknown_function-Metal_tolerance_protein	PGSC0003DMG402032143|PGSC0003DMG401032143|PGSC0003DMG401032143-PGSC0003DMG400032189
chr01-654-1635369	1635353	TTGCAAAAGAAACACCGGTCAGGATGTCTTAC	0	0	0	0	0.38	0	upstream|downstream|intergenic_region	Gene_of_unknown_function|Conserved_gene_of_unknown_function|Conserved_gene_of_unknown_function-Metal_tolerance_protein	PGSC0003DMG402032143|PGSC0003DMG401032143|PGSC0003DMG401032143-PGSC0003DMG400032189
chr01-655-1635786	1635770	AGTGATATAAAGATCCGGCTTCATGCAACAAC	3.16	2.96	0.37	1.69	3.81	6.08	upstream|downstream|intergenic_region	Gene_of_unknown_function|Conserved_gene_of_unknown_function|Conserved_gene_of_unknown_function-Metal_tolerance_protein	PGSC0003DMG402032143|PGSC0003DMG401032143|PGSC0003DMG401032143-PGSC0003DMG400032189
chr01-660-1637011	1636995	GAGTTGCTACAACTCCGGCAGATTTTTCACCG	0	0	0	0	0.38	0	upstream|downstream|intergenic_region	Gene_of_unknown_function|Conserved_gene_of_unknown_function|Conserved_gene_of_unknown_function-Metal_tolerance_protein	PGSC0003DMG402032143|PGSC0003DMG401032143|PGSC0003DMG401032143-PGSC0003DMG400032189
chr01-662-1642477	1642461	CCCTCCTCCATTATCCGGGCATAATGTAACCA	17.53	22.6	20.5	12.66	29.34	17.56	3_prime_UTR	Metal_tolerance_protein	PGSC0003DMG400032189
chr01-665-1654446	1654430	TTGACACCAAATAACCGGAGGTGTGGAAAGAG	0	0.37	0	0	0	0	upstream|intergenic_region	Acidic_ribosomal_protein_P1a|Acidic_ribosomal_protein_P1a-Transcription_or_splicing_factor	PGSC0003DMG400032190|PGSC0003DMG400032190-PGSC0003DMG400032191
chr01-667-1658011	1657995	AATTGATGTTACCACCGGCCAATAGGACTCCA	0.35	0	0	0	0.38	0.68	upstream|downstream|intergenic_region	Acidic_ribosomal_protein_P1a|Transcription_or_splicing_factor|Acidic_ribosomal_protein_P1a-Transcription_or_splicing_factor	PGSC0003DMG400032190|PGSC0003DMG400032191|PGSC0003DMG400032190-PGSC0003DMG400032191
chr01-668-1662988	1662972	ATGCTGAAGAAATCCCGGAGTTAGCAGGTCTT	0.35	0	12.81	8.86	1.91	0.68	3_prime_UTR|downstream	Transcription_or_splicing_factor|RRNA-processing_protein_EBP2	PGSC0003DMG400032191|PGSC0003DMG400032192
chr01-669-1665596	1665580	TCCTACTCGAAATACCGGAACCAATGAACCAG	11.22	11.49	19.03	26.17	20.2	12.16	upstream|downstream|downstream|intergenic_region	Transcription_or_splicing_factor|RRNA-processing_protein_EBP2|GTP-binding_protein|Transcription_or_splicing_factor-RRNA-processing_protein_EBP2	PGSC0003DMG400032191|PGSC0003DMG400032192|PGSC0003DMG400032193|PGSC0003DMG400032191-PGSC0003DMG400032192
chr01-670-1667341	1667325	ATGTTGTTTTCCCACCGGAACGATCTCCGGGA	0.35	0.37	0.37	0	2.67	0.68	exon|upstream|downstream	RRNA-processing_protein_EBP2|Transcription_or_splicing_factor|GTP-binding_protein	PGSC0003DMG400032192|PGSC0003DMG400032191|PGSC0003DMG400032193
chr01-673-1670286	1670270	CTCTGGTTTTGATGCCGGGTTTTTCTTTGCAG	8.06	11.49	5.49	3.38	9.53	6.75	3_prime_UTR|upstream	GTP-binding_protein|RRNA-processing_protein_EBP2	PGSC0003DMG400032193|PGSC0003DMG400032192
chr01-674-1670346	1670330	AACTTATCCAGGTCCCGGAGAGTAATAGGCGA	18.58	18.53	10.25	5.91	21.72	36.47	3_prime_UTR|upstream	GTP-binding_protein|RRNA-processing_protein_EBP2	PGSC0003DMG400032193|PGSC0003DMG400032192
chr01-675-1671709	1671693	TCAGAAACATCCTCCCGGCGTGAGGATGTTCC	4.91	3.71	2.93	0.84	3.05	1.35	upstream|downstream|intron	RRNA-processing_protein_EBP2|Ubiquitin_ligase_SINAT2|GTP-binding_protein	PGSC0003DMG400032192|PGSC0003DMG401032194|PGSC0003DMG400032193
chr01-676-1673227	1673211	CGGATGTAAAAGCCCCGGAGTATCAAACAACT	12.62	27.79	14.64	16.04	12.19	10.81	exon|upstream|downstream	GTP-binding_protein|RRNA-processing_protein_EBP2|Ubiquitin_ligase_SINAT2	PGSC0003DMG400032193|PGSC0003DMG400032192|PGSC0003DMG401032194
chr01-677-1673296	1673280	TCCCAATGTAGTCCCCGGCACCGGTGCCTCTG	0	0	0.73	0	0	0	exon|upstream|downstream	GTP-binding_protein|RRNA-processing_protein_EBP2|Ubiquitin_ligase_SINAT2	PGSC0003DMG400032193|PGSC0003DMG400032192|PGSC0003DMG401032194
chr01-678-1673415	1673399	TATGCCCTCTTGGCCCGGCCAGTCCCACTACA	2.1	0.37	6.22	8.44	0.38	2.03	exon|upstream|downstream	GTP-binding_protein|RRNA-processing_protein_EBP2|Ubiquitin_ligase_SINAT2	PGSC0003DMG400032193|PGSC0003DMG400032192|PGSC0003DMG401032194
chr01-680-1679173	1679157	AAGATTTTGAAGCACCGGTCAAAGATATCAAG	4.56	2.22	8.78	3.8	2.67	4.73	5_prime_UTR|3_prime_UTR|upstream|upstream|intron	Ubiquitin_ligase_SINAT2|Ubiquitin_ligase_SINAT2|GTP-binding_protein|Ubiquitin_ligase_SINAT2|Ubiquitin_ligase_SINAT2	PGSC0003DMG401032194|PGSC0003DMG402032194|PGSC0003DMG400032193|PGSC0003DMG401032194|PGSC0003DMG401032194
chr01-681-1680014	1679998	GGTAATTACTGCCTCCGGGAGCCATGGTATCT	0.35	0.37	0	0	0.38	1.35	exon|5_prime_UTR|upstream	Ubiquitin_ligase_SINAT2|Ubiquitin_ligase_SINAT2|Ubiquitin_ligase_SINAT2	PGSC0003DMG401032194|PGSC0003DMG401032194|PGSC0003DMG401032194
chr01-687-1710978	1710962	CTTTCTCGTCGTCGCCGGCACGGTTGGTGAGT	27.7	20.01	23.06	15.62	36.2	22.96	intergenic_region	Nse1_non-SMC_component_of_SMC5-6_complex_family_protein-Cysteine_protease_ATG4B	PGSC0003DMG400032195-PGSC0003DMG400032144
chr01-688-1711954	1711938	AAAGAATAGTTAAGCCGGAAAAAAATCAGAAA	0.35	1.48	0	1.27	0.38	0.68	intergenic_region	Nse1_non-SMC_component_of_SMC5-6_complex_family_protein-Cysteine_protease_ATG4B	PGSC0003DMG400032195-PGSC0003DMG400032144
chr01-691-1719378	1719362	TAACCTCCTGCAAGCCGGCAAGACTTATGGTC	22.44	11.86	23.79	32.93	41.91	27.69	exon|3_prime_UTR	Cysteine_protease_ATG4B|Cysteine_protease_ATG4B	PGSC0003DMG400032144|PGSC0003DMG400032144
chr01-692-1719494	1719478	ATGCAGACGTTTCTCCGGCAATGGCTATCTAT	2.8	1.85	5.49	5.49	3.05	6.08	exon|3_prime_UTR	Cysteine_protease_ATG4B|Cysteine_protease_ATG4B	PGSC0003DMG400032144|PGSC0003DMG400032144
chr01-693-1719588	1719572	TGTCAAACATTGTTCCGGCTTGTCAAAAGGCG	11.92	10.37	7.69	4.22	13.72	7.43	exon|3_prime_UTR	Cysteine_protease_ATG4B|Cysteine_protease_ATG4B	PGSC0003DMG400032144|PGSC0003DMG400032144
chr01-694-1720031	1720015	TGTAACAACTATTTCCGGAAGTGGATATTCTG	0.35	0.37	2.2	0.84	1.14	0	downstream|intron	Restricted_tev_movement_1|Cysteine_protease_ATG4B	PGSC0003DMG400032197|PGSC0003DMG400032144
chr01-695-1722991	1722975	ATCTGTCTGATGAGCCGGTTGTTGATATTATA	0	0.74	0.73	0	0	0	downstream|downstream|intron	Restricted_tev_movement_1|Cysteine_protease_ATG4B|Cysteine_protease_ATG4B	PGSC0003DMG400032197|PGSC0003DMG400032144|PGSC0003DMG400032144
chr01-696-1723660	1723644	GTGATACTGGAGTCCCGGAACTGGACTCCTTC	3.86	8.52	1.83	0.84	8.38	12.16	exon|downstream|downstream	Cysteine_protease_ATG4B|Restricted_tev_movement_1|Cysteine_protease_ATG4B	PGSC0003DMG400032144|PGSC0003DMG400032197|PGSC0003DMG400032144
chr01-697-1732475	1732459	AAACCTGTCACCTCCCGGCTCCCACTAGCAAC	2.8	5.19	1.46	0.84	2.29	3.38	upstream|upstream|intron	Restricted_tev_movement_1|Lipoate-protein_ligase_B|Conserved_gene_of_unknown_function	PGSC0003DMG400032197|PGSC0003DMG400032145|PGSC0003DMG400032198
chr01-698-1732928	1732912	TCCGAATAGTAATACCGGGATTTAGATCTTCT	0	0.37	0	0	0	0	upstream|upstream|intron	Restricted_tev_movement_1|Lipoate-protein_ligase_B|Conserved_gene_of_unknown_function	PGSC0003DMG400032197|PGSC0003DMG400032145|PGSC0003DMG400032198
chr01-700-1736144	1736128	TGTATATATATACTCCGGTGATATCAATGAGG	3.86	3.71	1.83	2.11	1.14	1.35	upstream|upstream|intergenic_region	Conserved_gene_of_unknown_function|Lipoate-protein_ligase_B|Conserved_gene_of_unknown_function-Lipoate-protein_ligase_B	PGSC0003DMG400032198|PGSC0003DMG400032145|PGSC0003DMG400032198-PGSC0003DMG400032145
chr01-702-1738470	1738454	AAGCAATTTGACACCCGGTATCACCAAATCCT	24.54	33.35	16.84	11.82	30.86	12.83	upstream|intron	10-formyltetrahydrofolate_synthetase|Lipoate-protein_ligase_B	PGSC0003DMG400032146|PGSC0003DMG400032145
chr01-703-1740229	1740213	TGGTGTCCGCCTGTCCGGTACCACTTTGGGGG	10.87	4.45	0	0	6.1	6.08	upstream|intron	10-formyltetrahydrofolate_synthetase|Lipoate-protein_ligase_B	PGSC0003DMG400032146|PGSC0003DMG400032145
chr01-704-1740510	1740494	GTACAAGTCGATGGCCGGAGCTCGCCTTACAC	14.73	22.23	12.44	14.35	32.77	24.32	exon|upstream	Lipoate-protein_ligase_B|10-formyltetrahydrofolate_synthetase	PGSC0003DMG400032145|PGSC0003DMG400032146
chr01-705-1740852	1740836	GTTAAGGATTTTGTCCGGTTTATCAGAAAGGT	1.05	0.74	0	0	2.29	1.35	3_prime_UTR|upstream	Lipoate-protein_ligase_B|10-formyltetrahydrofolate_synthetase	PGSC0003DMG400032145|PGSC0003DMG400032146
chr01-706-1744303	1744287	TTATTTCTTCTCCACCGGTATGTAGTCAATGA	0	0	0	0.84	0	0	upstream|downstream|intron	10-formyltetrahydrofolate_synthetase|Lipoate-protein_ligase_B|10-formyltetrahydrofolate_synthetase	PGSC0003DMG400032146|PGSC0003DMG400032145|PGSC0003DMG400032146
chr01-707-1744402	1744386	GATTACTGTGGTGTCCGGGCCATCTTTGGGCA	56.1	74.11	9.88	4.64	19.81	21.61	upstream|downstream|intron	10-formyltetrahydrofolate_synthetase|Lipoate-protein_ligase_B|10-formyltetrahydrofolate_synthetase	PGSC0003DMG400032146|PGSC0003DMG400032145|PGSC0003DMG400032146
chr01-708-1746140	1746124	CGGGAATAGCAAGGCCGGTGATCCAGTTACAG	28.75	19.27	40.26	29.97	38.1	35.12	exon	10-formyltetrahydrofolate_synthetase	PGSC0003DMG400032146
chr01-709-1746260	1746244	TGTTCTTGTTCATGCCGGTCCGTTTGCAAATA	4.21	6.3	12.44	12.66	1.14	0.68	exon	10-formyltetrahydrofolate_synthetase	PGSC0003DMG400032146
chr01-710-1748892	1748876	ATTTTCACATGATGCCGGGAAGAAGGGCGCTC	25.6	48.17	14.27	13.93	14.48	17.56	exon	10-formyltetrahydrofolate_synthetase	PGSC0003DMG400032146
chr01-711-1754657	1754641	TAGAGATGTTCGAGCCGGGGCGAAGATTATTC	0	0	0	0	0.38	0	exon	Peroxidase	PGSC0003DMG400032147
chr01-712-1763462	1763446	CACAAGATACAACACCGGGGCACACATTTTCC	7.36	7.41	9.52	5.91	12.19	4.73	exon	Peroxidase	PGSC0003DMG400032199
chr01-716-1769872	1769856	ACTATTTTTCTATTCCGGTATCGGGGTGGGGG	2.1	1.48	1.1	0	0.76	2.03	intergenic_region	Peroxidase-NDR1	PGSC0003DMG400032199-PGSC0003DMG400032148
chr01-718-1772000	1771984	TTGTATGGGTTAGCCCGGATGGAATGGACCAG	0	0.37	0	0	0	0.68	intergenic_region	Peroxidase-NDR1	PGSC0003DMG400032199-PGSC0003DMG400032148
chr01-721-1777170	1777154	CCACAAGAACATTACCGGATTAAAGATATCAC	10.87	9.26	0.73	2.95	4.19	2.7	upstream|intergenic_region	NDR1|Peroxidase-NDR1	PGSC0003DMG400032148|PGSC0003DMG400032199-PGSC0003DMG400032148
chr01-722-1777372	1777356	GCGAGTATCAGACGCCGGACCATGAAAAAAAG	4.21	5.93	1.83	2.53	4.95	4.73	upstream|intergenic_region	NDR1|Peroxidase-NDR1	PGSC0003DMG400032148|PGSC0003DMG400032199-PGSC0003DMG400032148
chr01-724-1782923	1782907	GCGAGTATCAGACGCCGGACCATGAAATAAAG	2.1	3.71	0.37	0.84	1.91	0.68	upstream|downstream|intergenic_region	NDR1|NDR1|NDR1-NDR1	PGSC0003DMG400032231|PGSC0003DMG400032148|PGSC0003DMG400032148-PGSC0003DMG400032231
chr01-726-1795210	1795194	TTGTGAATATATTCCCGGTCCTTGAATGTCAT	9.47	17.04	2.56	3.38	7.24	3.38	upstream|intron	DEAD/DEAH_box_helicase_family_protein|Structural_molecule	PGSC0003DMG400032150|PGSC0003DMG400032149
chr01-727-1795251	1795235	CGAACAGTGGAACTCCGGATAAAGAATGTCAT	0	0	2.93	1.69	0	1.35	upstream|intron	DEAD/DEAH_box_helicase_family_protein|Structural_molecule	PGSC0003DMG400032150|PGSC0003DMG400032149
chr01-728-1795787	1795771	AAGGTGTTTCTGAACCGGTGAGTATTGTCTTT	14.73	17.41	20.86	22.37	17.53	14.18	exon&splice_region|exon|upstream	Structural_molecule|Structural_molecule|DEAD/DEAH_box_helicase_family_protein	PGSC0003DMG400032149|PGSC0003DMG400032149|PGSC0003DMG400032150
chr01-731-1802286	1802270	AAAGAGAGGCGCTTCCGGGTGAGCCTCGATGT	2.1	0.74	9.15	18.15	3.81	6.75	exon|downstream	DEAD/DEAH_box_helicase_family_protein|Structural_molecule	PGSC0003DMG400032150|PGSC0003DMG400032149
chr01-732-1805077	1805061	ATATATGTTTCAGGCCGGTGAGAGGGAGTGTA	0.7	0.74	0.37	1.27	0	0	3_prime_UTR	DEAD/DEAH_box_helicase_family_protein	PGSC0003DMG400032150
chr01-734-1809851	1809835	GAGTTGTGACCTTTCCGGTAAGGCACAATAAT	0	0	0.37	0	0	0	downstream|intergenic_region	DEAD/DEAH_box_helicase_family_protein|DEAD/DEAH_box_helicase_family_protein-1_3-beta-glucan_synthase	PGSC0003DMG400032150|PGSC0003DMG400032150-PGSC0003DMG400032200
chr01-737-1814944	1814928	GTGATCGGTCTGAGCCGGCAGAAACGCATGTG	0	0	16.1	18.15	3.05	1.35	intergenic_region	DEAD/DEAH_box_helicase_family_protein-1_3-beta-glucan_synthase	PGSC0003DMG400032150-PGSC0003DMG400032200
chr01-738-1815011	1814995	TTGAAGGAGAAGTTCCGGGGAGACGGAAGATG	0	0	1.46	0.42	0	0	intergenic_region	DEAD/DEAH_box_helicase_family_protein-1_3-beta-glucan_synthase	PGSC0003DMG400032150-PGSC0003DMG400032200
chr01-739-1824981	1824965	TCCCAAAAAATCCTCCGGGCACCATAAGACGT	0	0	5.86	3.38	0	0	downstream|intergenic_region	1_3-beta-glucan_synthase|DEAD/DEAH_box_helicase_family_protein-1_3-beta-glucan_synthase	PGSC0003DMG400032200|PGSC0003DMG400032150-PGSC0003DMG400032200
chr01-740-1826706	1826690	GTAGATAAGTCAACCCGGAACAACAAGTTATG	2.1	1.85	3.66	2.11	0.38	2.7	downstream|intergenic_region	1_3-beta-glucan_synthase|DEAD/DEAH_box_helicase_family_protein-1_3-beta-glucan_synthase	PGSC0003DMG400032200|PGSC0003DMG400032150-PGSC0003DMG400032200
chr01-741-1827333	1827317	TATAAGAAGAAGTTCCGGGGAGACGAAGGATG	0.7	0	0	0	0	0	downstream|intergenic_region	1_3-beta-glucan_synthase|DEAD/DEAH_box_helicase_family_protein-1_3-beta-glucan_synthase	PGSC0003DMG400032200|PGSC0003DMG400032150-PGSC0003DMG400032200
chr01-742-1828453	1828437	TGGTTGAACATAAGCCGGGTTTGAAATGTTGA	1.05	0.37	0.73	1.27	2.29	0	exon	1_3-beta-glucan_synthase	PGSC0003DMG400032200
chr01-743-1831518	1831502	CGACAAATCCCCTACCGGTTGCATGATACTGT	15.78	7.04	19.76	29.97	28.96	17.56	exon	1_3-beta-glucan_synthase	PGSC0003DMG400032200
chr01-744-1835496	1835480	AAGAAAGCCTACTACCGGAAAGTGCTTCACGC	0.35	0	0	0	0	0	intron	1_3-beta-glucan_synthase	PGSC0003DMG400032200
chr01-745-1835727	1835711	AGGTTTCACTGTTTCCGGAGAGTTTCCTATTT	0.35	0.37	0	0	0.38	0	intron	1_3-beta-glucan_synthase	PGSC0003DMG400032200
chr01-746-1837542	1837526	CGCACTAGGCAAGCCCGGTGCGACGAGATCAA	12.62	7.41	8.78	9.71	13.72	4.05	intron	1_3-beta-glucan_synthase	PGSC0003DMG400032200
chr01-747-1840994	1840978	AAAGATTCCATTGACCGGTAAAAAGTGGGCCA	0.35	0	1.46	0	0	0.68	intron	1_3-beta-glucan_synthase	PGSC0003DMG400032200
chr01-748-1843850	1843834	AACTTTGAGAACAACCGGCCTTCATTCCTTGC	11.22	8.15	9.88	13.51	4.95	9.46	exon	1_3-beta-glucan_synthase	PGSC0003DMG400032200
chr01-749-1844654	1844638	TGATGGCAAGGATACCGGGATATAGAAAATAC	0	0.37	0	0.84	2.29	0	intron	1_3-beta-glucan_synthase	PGSC0003DMG400032200
chr01-754-1846997	1846981	ATTATGCATCAAATCCGGTATTTCATGAGAAA	1.05	0	0.73	0	1.52	2.03	intron	1_3-beta-glucan_synthase	PGSC0003DMG400032200
chr01-756-1849858	1849842	CACCCCCCACACGCCCGGGACTGTACATATGA	9.12	3.71	11.71	8.02	11.05	5.4	upstream|intergenic_region	1_3-beta-glucan_synthase|1_3-beta-glucan_synthase-Callose_synthase_3	PGSC0003DMG400032200|PGSC0003DMG400032200-PGSC0003DMG400032202
chr01-757-1854035	1854019	AAAGTTCTATGATACCGGATAACAAAAATATA	0.35	0.74	0.73	1.27	1.14	0.68	upstream|intergenic_region	1_3-beta-glucan_synthase|1_3-beta-glucan_synthase-Callose_synthase_3	PGSC0003DMG400032200|PGSC0003DMG400032200-PGSC0003DMG400032202
chr01-758-1859011	1858995	GCGGACAAAGTTACCCGGTACCTGTGCTGATG	14.02	17.04	26.35	30.39	21.34	23.64	intergenic_region	1_3-beta-glucan_synthase-Callose_synthase_3	PGSC0003DMG400032200-PGSC0003DMG400032202
chr01-759-1860018	1860002	ATAGATCTGTTATTCCGGGAGGTGCTTCATGA	0	0	0	0.42	0	0	intergenic_region	1_3-beta-glucan_synthase-Callose_synthase_3	PGSC0003DMG400032200-PGSC0003DMG400032202
chr01-760-1860566	1860550	CATGCAGCTCTTAGCCGGCTGTGCAACCTGTT	17.88	10.37	30.38	30.39	30.1	14.86	intergenic_region	1_3-beta-glucan_synthase-Callose_synthase_3	PGSC0003DMG400032200-PGSC0003DMG400032202
chr01-761-1862203	1862187	CGATATAAAACCTACCGGTTCAGGTTCTTCAG	18.23	22.23	17.57	15.62	14.1	18.24	intergenic_region	1_3-beta-glucan_synthase-Callose_synthase_3	PGSC0003DMG400032200-PGSC0003DMG400032202
chr01-766-1871123	1871107	TCAAATCTAATATTCCGGCATATGAGCATGTT	0	0.37	0	0	0	0	intergenic_region	1_3-beta-glucan_synthase-Callose_synthase_3	PGSC0003DMG400032200-PGSC0003DMG400032202
chr01-767-1872364	1872348	AGAATCAGTTGTGACCGGTCTGATTGCTGAAA	0	0	0.37	0	0.38	0	intergenic_region	1_3-beta-glucan_synthase-Callose_synthase_3	PGSC0003DMG400032200-PGSC0003DMG400032202
chr01-768-1874595	1874579	AGTTTTCAATTTCTCCGGCAACCAAACCCTAA	0	0.37	0.73	0	0	0	intergenic_region	1_3-beta-glucan_synthase-Callose_synthase_3	PGSC0003DMG400032200-PGSC0003DMG400032202
chr01-769-1875403	1875387	AGCAATCCCTCCTGCCGGTCTCCCAGCGGCAG	5.26	2.59	6.95	6.33	2.67	6.75	intergenic_region	1_3-beta-glucan_synthase-Callose_synthase_3	PGSC0003DMG400032200-PGSC0003DMG400032202
chr01-772-1878146	1878130	TTGGTCTTCTTCTTCCGGACATTAATGACTTC	14.02	15.93	11.71	10.13	7.24	6.75	intergenic_region	1_3-beta-glucan_synthase-Callose_synthase_3	PGSC0003DMG400032200-PGSC0003DMG400032202
chr01-775-1882230	1882214	ACTTCACTAGACTTCCGGATACATCGAATACA	6.66	12.6	15.37	13.51	8.38	8.11	intergenic_region	1_3-beta-glucan_synthase-Callose_synthase_3	PGSC0003DMG400032200-PGSC0003DMG400032202
chr01-776-1882321	1882305	TCCGAACTGGACTTCCGGATACATCAGCAGAC	0	0	0	0.42	0	0	intergenic_region	1_3-beta-glucan_synthase-Callose_synthase_3	PGSC0003DMG400032200-PGSC0003DMG400032202
chr01-779-1883946	1883930	TCCATTCACTCTTTCCGGCCCAATTCCTTAAG	0	0	0.37	0	0	0	intergenic_region	1_3-beta-glucan_synthase-Callose_synthase_3	PGSC0003DMG400032200-PGSC0003DMG400032202
chr01-787-1893188	1893172	TGTTCGTTGGGTTGCCGGACACCTTTTCTTCG	0	0	2.93	5.91	0.76	0	downstream|intergenic_region	Callose_synthase_3|1_3-beta-glucan_synthase-Callose_synthase_3	PGSC0003DMG400032202|PGSC0003DMG400032200-PGSC0003DMG400032202
chr01-788-1895561	1895545	AGCCAGAAAAGCAACCGGTGTGAACAGAAGCA	21.74	22.97	15.37	11.82	25.53	29.04	exon	Callose_synthase_3	PGSC0003DMG400032202
chr01-790-1907477	1907461	AATTTTACACTCCCCCGGGACTAGACAACTCA	8.06	8.89	3.66	3.38	1.52	4.73	intron	Callose_synthase_3	PGSC0003DMG400032202
chr01-792-1909668	1909652	AATGACAGTGTTGTCCGGACAGCTTTCCCACA	45.58	70.4	23.79	28.28	24.39	38.5	intron	Callose_synthase_3	PGSC0003DMG400032202
chr01-793-1912508	1912492	ATAGCATAGGCATTCCGGCATGAATCTTAAAT	4.56	2.22	1.83	1.27	0.76	3.38	exon	Callose_synthase_3	PGSC0003DMG400032202
chr01-794-1916849	1916833	CTGCAGCGACGGCTCCGGTCCCCCTCTTGACG	28.05	27.42	25.62	27.86	23.62	27.69	exon	Callose_synthase_3	PGSC0003DMG400032202
chr01-795-1927106	1927090	CTGGCACAAAAAAGCCGGAGAGGACAAAATCT	1.75	0.37	4.76	5.49	3.81	2.03	exon|upstream	U-box_domain-containing_protein|U_box	PGSC0003DMG400032232|PGSC0003DMG400032151
chr01-797-1934196	1934180	TGTTTTGTTTGTGACCGGAAAATATTTTCTCG	1.75	4.45	2.56	2.11	0.76	2.03	upstream|downstream|intron	U_box|U_box|U_box	PGSC0003DMG400032151|PGSC0003DMG400032151|PGSC0003DMG400032151
chr01-800-1940044	1940028	CCACTCTGCCCTTTCCGGATCAAAGCCCTCCT	17.18	17.79	7.32	10.55	14.48	17.56	downstream|downstream|intergenic_region	U_box|Extensin|U_box-Extensin	PGSC0003DMG400032151|PGSC0003DMG401032203|PGSC0003DMG400032151-PGSC0003DMG401032203
chr01-806-1958356	1958340	ATTATTTCAATTACCCGGTTGTTTACCTTAGC	0	0	0	0	0.38	2.03	intergenic_region	Extensin-Cysteine-rich_extensin-2	PGSC0003DMG401032203-PGSC0003DMG400032233
chr01-811-1969456	1969440	CGAGCAAGTCGTTGCCGGGGAGGGAGGTGGTG	0	0	1.83	2.53	5.33	4.73	exon|downstream	Cysteine-rich_extensin-2|Extensin	PGSC0003DMG400032233|PGSC0003DMG402032203
chr01-815-1979769	1979753	CGAGCAAATCGTTGCCGGGGCGGGAGGTGGTG	7.36	7.41	2.56	1.69	3.05	6.75	upstream|intergenic_region	Extensin|Extensin-D12_oleate_desaturase	PGSC0003DMG402032203|PGSC0003DMG402032203-PGSC0003DMG400032204
chr01-817-1982903	1982887	TCAGTTGCCACGTTCCGGCATAACATTGGGAT	1.05	0.37	0	0	0.38	2.03	intergenic_region	Extensin-D12_oleate_desaturase	PGSC0003DMG402032203-PGSC0003DMG400032204
chr01-818-1983528	1983512	TAGTGGTTCTCCCACCGGAGAGTTAGTTTGGA	1.75	0.37	1.83	2.53	0.38	0	intergenic_region	Extensin-D12_oleate_desaturase	PGSC0003DMG402032203-PGSC0003DMG400032204
chr01-820-1993625	1993609	GATATATATTTGGACCGGATCGAGTGAGCCGA	7.71	15.19	7.32	2.95	6.48	4.73	intergenic_region	Extensin-D12_oleate_desaturase	PGSC0003DMG402032203-PGSC0003DMG400032204
chr01-821-1993807	1993791	AGCTTTGTCACGACCCGGGAGCACCTTCTAGT	3.51	10.75	1.83	4.64	1.52	3.38	intergenic_region	Extensin-D12_oleate_desaturase	PGSC0003DMG402032203-PGSC0003DMG400032204
chr01-823-1997973	1997957	TTCAAACACATTTTCCGGGTGCATGACTCGCT	0	0.37	0	0	0	0	intergenic_region	Extensin-D12_oleate_desaturase	PGSC0003DMG402032203-PGSC0003DMG400032204
chr01-824-2005107	2005091	GATATAAAAAAAAGCCGGATCTTATAAAAGTG	1.4	1.11	0.73	0.42	2.67	0	downstream|intergenic_region	D12_oleate_desaturase|Extensin-D12_oleate_desaturase	PGSC0003DMG400032204|PGSC0003DMG402032203-PGSC0003DMG400032204
chr01-825-2011128	2011112	AATACTTGCTCTCACCGGAGTTTAAGAAAGAA	1.05	0.74	0.73	1.27	1.52	2.03	intron	D12_oleate_desaturase	PGSC0003DMG400032204
chr01-827-2014285	2014269	TACTATATATGATCCCGGGAAGGGACCATGGG	7.36	5.93	5.12	5.91	8.76	11.48	upstream|intergenic_region	D12_oleate_desaturase|D12_oleate_desaturase-Enoyl-acyl-carrier-protein_reductase	PGSC0003DMG400032204|PGSC0003DMG400032204-PGSC0003DMG400032152
chr01-828-2014794	2014778	AGACTAATGACGCTCCGGAAAGCAAGGTCTCT	17.18	21.86	10.61	10.13	18.67	24.32	upstream|intergenic_region	D12_oleate_desaturase|D12_oleate_desaturase-Enoyl-acyl-carrier-protein_reductase	PGSC0003DMG400032204|PGSC0003DMG400032204-PGSC0003DMG400032152
chr01-829-2015431	2015415	ATTTTTAAATTACTCCGGCCTCCGTCCCATAT	0	0.37	0	0	0	0	upstream|intergenic_region	D12_oleate_desaturase|D12_oleate_desaturase-Enoyl-acyl-carrier-protein_reductase	PGSC0003DMG400032204|PGSC0003DMG400032204-PGSC0003DMG400032152
chr01-834-2032703	2032687	TCCCACTTATCTTTCCGGCTAATGGAACCACC	1.75	0.74	1.1	0.42	3.81	0.68	intergenic_region	D12_oleate_desaturase-Enoyl-acyl-carrier-protein_reductase	PGSC0003DMG400032204-PGSC0003DMG400032152
chr01-835-2042841	2042825	ATCGCCCATAAATCCCGGAAAAAATGATTGAA	0	1.11	0	0	1.14	0	upstream|intergenic_region	Enoyl-acyl-carrier-protein_reductase|D12_oleate_desaturase-Enoyl-acyl-carrier-protein_reductase	PGSC0003DMG400032152|PGSC0003DMG400032204-PGSC0003DMG400032152
chr01-837-2050751	2050735	TGGCATATCAAAATCCGGTATGAAAAACACGT	1.05	1.85	1.83	1.27	4.19	0.68	downstream|downstream|intergenic_region	Enoyl-acyl-carrier-protein_reductase|COG5125|Enoyl-acyl-carrier-protein_reductase-COG5125	PGSC0003DMG400032152|PGSC0003DMG400032236|PGSC0003DMG400032152-PGSC0003DMG400032236
chr01-839-2075744	2075728	AAAGCATGCCTACACCGGGACGATAAGCCCAA	11.92	4.45	12.81	8.02	7.62	8.11	exon	Selenoprotein_O	PGSC0003DMG400032205
chr01-840-2076330	2076314	ACACTATGGAGAGGCCGGGTGGATCTAGGATG	13.67	2.59	25.62	19.42	19.81	27.02	intron	Selenoprotein_O	PGSC0003DMG400032205
chr01-841-2077441	2077425	CCATAAACCTATATCCGGCTGATTCGCAAAGC	25.6	26.68	21.23	20.26	35.82	24.32	exon	Selenoprotein_O	PGSC0003DMG400032205
chr01-842-2079369	2079353	CTGCAGAGGAACTCCCGGATACTACTCCGAAG	4.21	3.33	4.76	4.64	3.81	5.4	exon|downstream	Selenoprotein_O|Pentatricopeptide_repeat-containing_protein__chloroplastic	PGSC0003DMG400032205|PGSC0003DMG400032206
chr01-843-2080636	2080620	ACTCTACCACAACTCCGGCAGGCACGAAGGGT	42.07	34.09	47.58	63.32	38.1	47.28	upstream|downstream|intron	Selenoprotein_O|Pentatricopeptide_repeat-containing_protein__chloroplastic|Selenoprotein_O	PGSC0003DMG400032205|PGSC0003DMG400032206|PGSC0003DMG400032205
chr01-844-2086988	2086972	AGAATTTAGCAACACCGGCAACCATAAGCAAA	3.86	1.48	7.69	4.64	6.1	2.7	5_prime_UTR|upstream|upstream|intron	Pentatricopeptide_repeat-containing_protein__chloroplastic|Selenoprotein_O|Alcohol_dehydrogenase|Pentatricopeptide_repeat-containing_protein__chloroplastic	PGSC0003DMG400032206|PGSC0003DMG400032205|PGSC0003DMG400032154|PGSC0003DMG400032206
chr01-847-2091804	2091788	GAGGTACTGCTATTCCGGCAAAGGTATTCCAT	9.47	9.63	6.22	5.91	11.43	11.48	upstream|intron	Pentatricopeptide_repeat-containing_protein__chloroplastic|Alcohol_dehydrogenase	PGSC0003DMG400032206|PGSC0003DMG400032154
chr01-848-2093498	2093482	TATGTTTCAAGCTCCCGGATAATATAAGTTTA	0.35	0.37	0.37	0	0.38	0	exon|upstream	Alcohol_dehydrogenase|Pentatricopeptide_repeat-containing_protein__chloroplastic	PGSC0003DMG400032154|PGSC0003DMG400032206
chr01-849-2094085	2094069	AGTTGAAGATGTTGCCGGTTTTCTTTCCATTT	0.7	0	0	0	0	0	intron	Alcohol_dehydrogenase	PGSC0003DMG400032154
chr01-850-2094645	2094629	GCATTTTTAAGGATCCGGCACGAATGCGACTA	7.71	5.19	12.44	15.2	6.1	2.03	intron	Alcohol_dehydrogenase	PGSC0003DMG400032154
chr01-852-2099304	2099288	CTGGCTTTCCAATTCCGGAATCTCATCAAAAG	15.43	22.97	13.18	15.2	11.81	9.46	downstream|intergenic_region	Alcohol_dehydrogenase|Alcohol_dehydrogenase-Lipoxygenase	PGSC0003DMG400032154|PGSC0003DMG400032154-PGSC0003DMG400032155
chr01-853-2100027	2100011	GAGGTTATGTTGCTCCGGAGTGGTTCAGACAT	98.17	77.81	84.18	92.87	83.83	67.54	downstream|intergenic_region	Alcohol_dehydrogenase|Alcohol_dehydrogenase-Lipoxygenase	PGSC0003DMG400032154|PGSC0003DMG400032154-PGSC0003DMG400032155
chr01-854-2100110	2100094	GAGATCATCACATGCCGGAAATGTTTGGAGAA	34.01	55.58	23.79	25.33	14.1	5.4	downstream|intergenic_region	Alcohol_dehydrogenase|Alcohol_dehydrogenase-Lipoxygenase	PGSC0003DMG400032154|PGSC0003DMG400032154-PGSC0003DMG400032155
chr01-857-2102828	2102812	TTGTTTCTCTATCCCCGGTCTTTTTTCTTCAA	0	0	0	0.42	0	0	intergenic_region	Alcohol_dehydrogenase-Lipoxygenase	PGSC0003DMG400032154-PGSC0003DMG400032155
chr01-858-2104492	2104476	GCATTTTTAAGGATCCGGCACGAATACGACTA	21.04	13.34	5.49	10.13	16	7.43	intergenic_region	Alcohol_dehydrogenase-Lipoxygenase	PGSC0003DMG400032154-PGSC0003DMG400032155
chr01-867-2121421	2121405	TACTATGAAAGATACCGGTAATTTCGTGCTTG	5.96	1.48	6.59	4.64	16.77	3.38	intergenic_region	Alcohol_dehydrogenase-Lipoxygenase	PGSC0003DMG400032154-PGSC0003DMG400032155
chr01-868-2122037	2122021	ACAAAGGATGCATACCGGACTACGTGCAGGAT	4.56	4.08	2.93	2.53	1.52	3.38	intergenic_region	Alcohol_dehydrogenase-Lipoxygenase	PGSC0003DMG400032154-PGSC0003DMG400032155
chr01-870-2131366	2131350	GATTCTAATTAAAACCGGACACCAAAAAAGAC	4.56	8.15	0.73	0	1.52	2.03	upstream|intergenic_region	Lipoxygenase|Alcohol_dehydrogenase-Lipoxygenase	PGSC0003DMG400032155|PGSC0003DMG400032154-PGSC0003DMG400032155
chr01-871-2140239	2140223	GAGTGTAGCATTCTCCGGCAACACCGTTTACT	7.36	10.37	9.88	8.86	3.81	3.38	exon|upstream	Lipoxygenase|Lipoxygenase	PGSC0003DMG400032155|PGSC0003DMG400032155
chr01-872-2140328	2140312	GGTTTCCACATTTTCCGGCCATTGACTCGCTT	4.56	5.19	4.39	6.75	4.95	8.78	exon|upstream	Lipoxygenase|Lipoxygenase	PGSC0003DMG400032155|PGSC0003DMG400032155
chr01-873-2156724	2156708	ATTTGTTTGAAGTGCCGGAAGTTCTACTTCGA	0.35	0	0	0.42	0	0	upstream|intergenic_region	Lipoxygenase|Lipoxygenase-Oxidoreductase__2OG-Fe_II__oxygenase_family_protein	PGSC0003DMG400032207|PGSC0003DMG400032207-PGSC0003DMG400032156
chr01-874-2156763	2156747	AAGTGAGTCGATGGCCGGAAAATGGGGAAATC	0.35	1.48	3.29	4.22	1.14	1.35	upstream|intergenic_region	Lipoxygenase|Lipoxygenase-Oxidoreductase__2OG-Fe_II__oxygenase_family_protein	PGSC0003DMG400032207|PGSC0003DMG400032207-PGSC0003DMG400032156
chr01-875-2157372	2157356	GACCTAGACCATATCCGGCTTGTTGCCTTCAT	5.96	2.59	10.61	12.24	1.14	4.73	intergenic_region	Lipoxygenase-Oxidoreductase__2OG-Fe_II__oxygenase_family_protein	PGSC0003DMG400032207-PGSC0003DMG400032156
chr01-878-2166510	2166494	GTAGAGTGGATGGCCCGGTGTATATGATTTAA	0	0	2.56	0.42	0	0	intergenic_region	Lipoxygenase-Oxidoreductase__2OG-Fe_II__oxygenase_family_protein	PGSC0003DMG400032207-PGSC0003DMG400032156
chr01-879-2166831	2166815	TCCTCTGCCAATCCCCGGTATATTTTGCACAA	0	0	0	0	0	0.68	intergenic_region	Lipoxygenase-Oxidoreductase__2OG-Fe_II__oxygenase_family_protein	PGSC0003DMG400032207-PGSC0003DMG400032156
chr01-880-2166961	2166945	AACATGTCTACATCCCGGCTTTTGATAATTAA	0.35	0	1.46	0	0	0.68	intergenic_region	Lipoxygenase-Oxidoreductase__2OG-Fe_II__oxygenase_family_protein	PGSC0003DMG400032207-PGSC0003DMG400032156
chr01-882-2187727	2187711	TATCGCGTTATGCTCCGGAGATGGTTGCAGAT	0.7	0	0.73	0	3.05	0	intergenic_region	Lipoxygenase-Oxidoreductase__2OG-Fe_II__oxygenase_family_protein	PGSC0003DMG400032207-PGSC0003DMG400032156
chr01-883-2188313	2188297	TAGATGAGCTACTTCCGGTACTGGTAGAGGAG	0.35	0	0	0	0	0	intergenic_region	Lipoxygenase-Oxidoreductase__2OG-Fe_II__oxygenase_family_protein	PGSC0003DMG400032207-PGSC0003DMG400032156
chr01-886-2192466	2192450	CATAAGAATCTCGTCCGGAAATCTCTTCGAGG	9.12	5.56	3.29	0.84	17.15	8.78	intergenic_region	Lipoxygenase-Oxidoreductase__2OG-Fe_II__oxygenase_family_protein	PGSC0003DMG400032207-PGSC0003DMG400032156
chr01-887-2192701	2192685	ATAAGAAGACTGATCCGGACGCTTCCCATTAT	0	0.37	0	0	0	0	intergenic_region	Lipoxygenase-Oxidoreductase__2OG-Fe_II__oxygenase_family_protein	PGSC0003DMG400032207-PGSC0003DMG400032156
chr01-888-2192787	2192771	AGAGAAACAACTGACCGGTTAAGCCGAATGTA	2.8	1.11	1.46	4.22	3.43	4.05	intergenic_region	Lipoxygenase-Oxidoreductase__2OG-Fe_II__oxygenase_family_protein	PGSC0003DMG400032207-PGSC0003DMG400032156
chr01-892-2194011	2193995	CTGAGGAGCTCTCGCCGGTCGGAGGTGCTGCT	1.75	1.85	1.1	1.69	1.14	4.05	intergenic_region	Lipoxygenase-Oxidoreductase__2OG-Fe_II__oxygenase_family_protein	PGSC0003DMG400032207-PGSC0003DMG400032156
chr01-893-2194060	2194044	GCTGCTGTTTCTGTCCGGCTGGAGCTGCTGCT	2.1	4.45	3.66	3.8	0.38	0.68	intergenic_region	Lipoxygenase-Oxidoreductase__2OG-Fe_II__oxygenase_family_protein	PGSC0003DMG400032207-PGSC0003DMG400032156
chr01-895-2194286	2194270	AGAGGAAGCTGCCACCGGACTGCGTGGTGGCC	3.16	8.15	1.1	2.11	3.43	8.11	intergenic_region	Lipoxygenase-Oxidoreductase__2OG-Fe_II__oxygenase_family_protein	PGSC0003DMG400032207-PGSC0003DMG400032156
chr01-896-2195642	2195626	CAGCCCATTTTTTGCCGGTAAGGACTACCCAT	1.75	4.08	0.37	0.42	2.67	1.35	intergenic_region	Lipoxygenase-Oxidoreductase__2OG-Fe_II__oxygenase_family_protein	PGSC0003DMG400032207-PGSC0003DMG400032156
chr01-900-2199266	2199250	CAAACTTTAGCATACCGGAAAGTGGTACCCGA	0.35	0	0.37	0.42	0	0	intergenic_region	Lipoxygenase-Oxidoreductase__2OG-Fe_II__oxygenase_family_protein	PGSC0003DMG400032207-PGSC0003DMG400032156
chr01-902-2200917	2200901	GAAGAACACTCTCACCGGTTTGCTAGAAGCTT	3.86	3.33	0.73	0.42	7.24	5.4	intergenic_region	Lipoxygenase-Oxidoreductase__2OG-Fe_II__oxygenase_family_protein	PGSC0003DMG400032207-PGSC0003DMG400032156
chr01-903-2201527	2201511	TTGAAGCAAATCTGCCGGCCTTTGATGTTCAT	0.35	0	0	0	0	0	intergenic_region	Lipoxygenase-Oxidoreductase__2OG-Fe_II__oxygenase_family_protein	PGSC0003DMG400032207-PGSC0003DMG400032156
chr01-904-2202043	2202027	AACATTAGCCTTAACCGGATGGTATTAAATGA	8.41	7.04	0.37	0.42	3.05	2.7	intergenic_region	Lipoxygenase-Oxidoreductase__2OG-Fe_II__oxygenase_family_protein	PGSC0003DMG400032207-PGSC0003DMG400032156
chr01-905-2202387	2202371	GTGCAAGAATAGGTCCGGTGATCAAAAGAGTC	17.53	28.53	7.69	7.6	24.01	24.32	intergenic_region	Lipoxygenase-Oxidoreductase__2OG-Fe_II__oxygenase_family_protein	PGSC0003DMG400032207-PGSC0003DMG400032156
chr01-908-2204277	2204261	CAAGTGTTGGCCTTCCGGGCCCCCTAGAATAA	1.05	1.11	0	0	0	4.05	intergenic_region	Lipoxygenase-Oxidoreductase__2OG-Fe_II__oxygenase_family_protein	PGSC0003DMG400032207-PGSC0003DMG400032156
chr01-909-2205647	2205631	CCCACACTAACTGTCCGGTGGGAGAACCACTA	3.51	0.37	1.1	0.42	0.76	0	intergenic_region	Lipoxygenase-Oxidoreductase__2OG-Fe_II__oxygenase_family_protein	PGSC0003DMG400032207-PGSC0003DMG400032156
chr01-910-2206240	2206224	ATCCAATAGTTATGCCGGAACGTGACAACTGA	1.75	0.74	0.37	0.42	0	0	intergenic_region	Lipoxygenase-Oxidoreductase__2OG-Fe_II__oxygenase_family_protein	PGSC0003DMG400032207-PGSC0003DMG400032156
chr01-911-2206304	2206288	CCCAATAAGTTATGCCGGAACGTGGTAACCGA	2.45	0.37	0.73	1.69	2.29	0	intergenic_region	Lipoxygenase-Oxidoreductase__2OG-Fe_II__oxygenase_family_protein	PGSC0003DMG400032207-PGSC0003DMG400032156
chr01-913-2210523	2210507	TTTTGCTTGCTTCGCCGGAGCTCGCTAGTTGG	1.4	0.37	2.2	3.8	6.1	4.73	intergenic_region	Lipoxygenase-Oxidoreductase__2OG-Fe_II__oxygenase_family_protein	PGSC0003DMG400032207-PGSC0003DMG400032156
chr01-916-2215505	2215489	GAATCGGAACAGAACCGGAATGAATCGGTACT	0.35	0.37	1.1	0	0	0	upstream|intergenic_region	Oxidoreductase__2OG-Fe_II__oxygenase_family_protein|Lipoxygenase-Oxidoreductase__2OG-Fe_II__oxygenase_family_protein	PGSC0003DMG400032156|PGSC0003DMG400032207-PGSC0003DMG400032156
chr01-917-2215627	2215611	AATTGGGGTACGTCCCGGTCCGGCTCCCAGCC	0.35	0	0	0	1.14	2.03	upstream|intergenic_region	Oxidoreductase__2OG-Fe_II__oxygenase_family_protein|Lipoxygenase-Oxidoreductase__2OG-Fe_II__oxygenase_family_protein	PGSC0003DMG400032156|PGSC0003DMG400032207-PGSC0003DMG400032156
chr01-923-2228617	2228601	ATAGGTGTTGGAGACCGGTAACTTGCCAAAGT	4.56	1.85	1.83	1.27	2.67	0.68	intergenic_region	Oxidoreductase__2OG-Fe_II__oxygenase_family_protein-Oxidoreductase__2OG-Fe_II__oxygenase_family_protein	PGSC0003DMG400032156-PGSC0003DMG400032208
chr01-930-2254190	2254174	CCAATACCCGTAACCCGGCCCATTTTTCACTC	2.45	3.71	0.37	1.69	1.14	0	intergenic_region	Oxidoreductase__2OG-Fe_II__oxygenase_family_protein-Oxidoreductase__2OG-Fe_II__oxygenase_family_protein	PGSC0003DMG400032208-PGSC0003DMG400032157
chr01-931-2255230	2255214	CATGTCTATCCTTTCCGGCATTCCTTCATTAA	0	0.37	0.37	0	0	0	intergenic_region	Oxidoreductase__2OG-Fe_II__oxygenase_family_protein-Oxidoreductase__2OG-Fe_II__oxygenase_family_protein	PGSC0003DMG400032208-PGSC0003DMG400032157
chr01-932-2256769	2256753	ACAATTTAACTAAGCCGGTCATCTCTTAACAA	6.66	2.22	1.83	0.84	1.52	2.7	downstream|intergenic_region	Oxidoreductase__2OG-Fe_II__oxygenase_family_protein|Oxidoreductase__2OG-Fe_II__oxygenase_family_protein-Oxidoreductase__2OG-Fe_II__oxygenase_family_protein	PGSC0003DMG400032157|PGSC0003DMG400032208-PGSC0003DMG400032157
chr01-936-2267666	2267650	TGACTCAAACAACTCCGGATTAGTTAGAGAGT	9.47	12.6	10.61	10.98	13.72	12.16	upstream|intergenic_region	Oxidoreductase__2OG-Fe_II__oxygenase_family_protein|Oxidoreductase__2OG-Fe_II__oxygenase_family_protein-Oxidoreductase__2OG-Fe_II__oxygenase_family_protein	PGSC0003DMG400032157|PGSC0003DMG400032157-PGSC0003DMG400003478
chr01-938-2274336	2274320	TTATTAATGTTGGGCCGGGGCAGTGCCCGAAC	1.05	0.37	0	0	0	0	intergenic_region	Oxidoreductase__2OG-Fe_II__oxygenase_family_protein-Oxidoreductase__2OG-Fe_II__oxygenase_family_protein	PGSC0003DMG400032157-PGSC0003DMG400003478
chr01-941-2282635	2282619	AGAACTGAAGAAAACCGGCTGCGTTCTTAGAA	0	0	0	0	0.38	0	intergenic_region	Oxidoreductase__2OG-Fe_II__oxygenase_family_protein-Oxidoreductase__2OG-Fe_II__oxygenase_family_protein	PGSC0003DMG400032157-PGSC0003DMG400003478
chr01-943-2284051	2284035	CTCTTTCGATCTCGCCGGAAATTCTAATCTCA	0.7	1.85	0	0	0	0	intergenic_region	Oxidoreductase__2OG-Fe_II__oxygenase_family_protein-Oxidoreductase__2OG-Fe_II__oxygenase_family_protein	PGSC0003DMG400032157-PGSC0003DMG400003478
chr01-949-2360097	2360081	GCAGGGAAGTCTGTCCGGAAATTTGTAAGGGG	0	0	0	0.42	0	0	intergenic_region	Oxidoreductase__2OG-Fe_II__oxygenase_family_protein-Gene_of_unknown_function	PGSC0003DMG400003478-PGSC0003DMG401003479
chr01-950-2360487	2360471	TTTAGTGTATGTTTCCGGTGGAGTTTTTGAGT	0	0.74	0	0	0	0	intergenic_region	Oxidoreductase__2OG-Fe_II__oxygenase_family_protein-Gene_of_unknown_function	PGSC0003DMG400003478-PGSC0003DMG401003479
chr01-956-2381494	2381478	ATGGGTGTTGGAGACCGGTAACTTGCCAAAGT	42.07	59.28	30.38	27.02	33.15	41.2	intergenic_region	Oxidoreductase__2OG-Fe_II__oxygenase_family_protein-Gene_of_unknown_function	PGSC0003DMG400003478-PGSC0003DMG401003479
chr01-959-2399862	2399846	TAGCTTACGAATTTCCGGTCAAAATCTAGTGT	0.35	0	0	0	0	0	upstream|intergenic_region	Oxidoreductase__2OG-Fe_II__oxygenase_family_protein|Oxidoreductase__2OG-Fe_II__oxygenase_family_protein-Oxidoreductase__2OG-Fe_II__oxygenase_family_protein	PGSC0003DMG402003479|PGSC0003DMG402003479-PGSC0003DMG400021383
chr01-960-2400564	2400548	TTGGGTTTCACGTTCCGGCACACTAACAGTTT	2.8	1.48	0.37	0	3.05	0	upstream|intergenic_region	Oxidoreductase__2OG-Fe_II__oxygenase_family_protein|Oxidoreductase__2OG-Fe_II__oxygenase_family_protein-Oxidoreductase__2OG-Fe_II__oxygenase_family_protein	PGSC0003DMG402003479|PGSC0003DMG402003479-PGSC0003DMG400021383
chr01-961-2400910	2400894	AGTTGGGTATTTCTCCGGAAGGGGAGTAGTAT	1.05	3.33	0.37	0.42	0.38	0.68	upstream|intergenic_region	Oxidoreductase__2OG-Fe_II__oxygenase_family_protein|Oxidoreductase__2OG-Fe_II__oxygenase_family_protein-Oxidoreductase__2OG-Fe_II__oxygenase_family_protein	PGSC0003DMG402003479|PGSC0003DMG402003479-PGSC0003DMG400021383
chr01-962-2401043	2401027	GGTAGTGGTTACATCCGGAAACTTCTCTAGTA	0.7	0.37	0.37	0.42	1.14	1.35	upstream|intergenic_region	Oxidoreductase__2OG-Fe_II__oxygenase_family_protein|Oxidoreductase__2OG-Fe_II__oxygenase_family_protein-Oxidoreductase__2OG-Fe_II__oxygenase_family_protein	PGSC0003DMG402003479|PGSC0003DMG402003479-PGSC0003DMG400021383
chr01-963-2404923	2404907	TGGGATAACTTACCCCGGGATTGTAGTGTTAT	0.35	0	0.37	0.42	0.38	0	intergenic_region	Oxidoreductase__2OG-Fe_II__oxygenase_family_protein-Oxidoreductase__2OG-Fe_II__oxygenase_family_protein	PGSC0003DMG402003479-PGSC0003DMG400021383
chr01-967-2411618	2411602	AACTTAAAAGGGGTCCGGGGTTCTTATTAGCA	12.27	15.19	9.88	8.02	9.91	9.46	intergenic_region	Oxidoreductase__2OG-Fe_II__oxygenase_family_protein-Oxidoreductase__2OG-Fe_II__oxygenase_family_protein	PGSC0003DMG402003479-PGSC0003DMG400021383
chr01-973-2417201	2417185	ATATAAGTGACTCTCCGGGTAGTGGTATAGTC	2.1	1.85	3.66	2.53	5.72	6.75	upstream|intergenic_region	Oxidoreductase__2OG-Fe_II__oxygenase_family_protein|Oxidoreductase__2OG-Fe_II__oxygenase_family_protein-Oxidoreductase__2OG-Fe_II__oxygenase_family_protein	PGSC0003DMG400021383|PGSC0003DMG402003479-PGSC0003DMG400021383
chr01-974-2425893	2425877	ATATTTAAAAGAGACCGGGTAGACGTAAAATT	0.35	0.37	0.73	0	0.38	0	downstream|downstream|intergenic_region	Oxidoreductase__2OG-Fe_II__oxygenase_family_protein|C2_domain-containing_protein|Oxidoreductase__2OG-Fe_II__oxygenase_family_protein-C2_domain-containing_protein	PGSC0003DMG400021383|PGSC0003DMG400021350|PGSC0003DMG400021383-PGSC0003DMG400021350
chr01-975-2426074	2426058	AATATAAATTATTACCGGGATTGAGATGTAAT	0.35	0.74	0.37	0	0	1.35	downstream|downstream|intergenic_region	Oxidoreductase__2OG-Fe_II__oxygenase_family_protein|C2_domain-containing_protein|Oxidoreductase__2OG-Fe_II__oxygenase_family_protein-C2_domain-containing_protein	PGSC0003DMG400021383|PGSC0003DMG400021350|PGSC0003DMG400021383-PGSC0003DMG400021350
chr01-976-2428502	2428486	GGCTAATGAACTATCCGGTGGAACTCTTCTCG	1.05	0.74	2.2	2.53	3.81	2.03	exon	C2_domain-containing_protein	PGSC0003DMG400021350
chr01-977-2432337	2432321	CAATTATTCAGAGTCCGGAGTCAAAAAAGTCA	10.17	8.89	1.83	2.95	8.76	4.05	upstream|intergenic_region	C2_domain-containing_protein|C2_domain-containing_protein-Conserved_gene_of_unknown_function	PGSC0003DMG400021350|PGSC0003DMG400021350-PGSC0003DMG400021382
chr01-978-2432616	2432600	AATCGCTTCTGGGGCCGGGATTTCCCCAAAAA	0	0	0	0.42	0	0	upstream|intergenic_region	C2_domain-containing_protein|C2_domain-containing_protein-Conserved_gene_of_unknown_function	PGSC0003DMG400021350|PGSC0003DMG400021350-PGSC0003DMG400021382
chr01-979-2433378	2433362	ACAAATCAATTTATCCGGTAAACTACTAGTCG	1.75	0	1.1	1.27	0.38	0.68	upstream|intergenic_region	C2_domain-containing_protein|C2_domain-containing_protein-Conserved_gene_of_unknown_function	PGSC0003DMG400021350|PGSC0003DMG400021350-PGSC0003DMG400021382
chr01-980-2438419	2438403	TGACGAGATGTTATCCGGAGGAGGCAAAGTCT	21.39	19.27	23.06	19.42	23.24	18.91	intergenic_region	C2_domain-containing_protein-Conserved_gene_of_unknown_function	PGSC0003DMG400021350-PGSC0003DMG400021382
chr01-982-2440198	2440182	GAACTCTAGTTTTTCCGGCAAGGACAAAGGAT	5.26	3.71	3.29	2.53	3.43	3.38	intergenic_region	C2_domain-containing_protein-Conserved_gene_of_unknown_function	PGSC0003DMG400021350-PGSC0003DMG400021382
chr01-983-2441232	2441216	TGGGATTAACTATCCCGGGATAAGTTATCCCA	4.21	5.19	6.95	7.6	8.76	4.73	intergenic_region	C2_domain-containing_protein-Conserved_gene_of_unknown_function	PGSC0003DMG400021350-PGSC0003DMG400021382
chr01-984-2442340	2442324	TATTGGGCATTTCCCCGGCAACCCAATTTTCG	0.35	0	0.37	0	0	0	intergenic_region	C2_domain-containing_protein-Conserved_gene_of_unknown_function	PGSC0003DMG400021350-PGSC0003DMG400021382
chr01-988-2448805	2448789	CTCCAATGTGGGTACCGGACACCGGGTGAGAA	0.7	0.37	0	0	0	0	upstream|intergenic_region	Conserved_gene_of_unknown_function|C2_domain-containing_protein-Conserved_gene_of_unknown_function	PGSC0003DMG400021382|PGSC0003DMG400021350-PGSC0003DMG400021382
chr01-991-2451079	2451063	ATAACGTCGTTTGCCCGGATATTTTTTGGCTT	0	0	0.73	0	0	0	intron	Conserved_gene_of_unknown_function	PGSC0003DMG400021382
chr01-993-2452932	2452916	ATACTGATCCACAACCGGGATTTCCTTATGTT	19.28	29.64	28.92	29.97	19.43	13.51	exon	Conserved_gene_of_unknown_function	PGSC0003DMG400021382
chr01-994-2453125	2453109	AGCAAGTGGAATTCCCGGAATTGTCTAACCTT	9.47	6.67	5.49	7.18	8.76	6.75	exon	Conserved_gene_of_unknown_function	PGSC0003DMG400021382
chr01-995-2453344	2453328	TCCTAGTTTATGTCCCGGGGCTTGACTTTATT	0	0.37	0	0	0.76	0	exon	Conserved_gene_of_unknown_function	PGSC0003DMG400021382
chr01-996-2453404	2453388	GAGTGTTGCCTGTCCCGGTACTTCCATCAGAT	16.83	21.86	17.57	13.93	21.34	16.21	exon	Conserved_gene_of_unknown_function	PGSC0003DMG400021382
chr01-997-2453677	2453661	AGTTTGAGCCCCAACCGGACAATGTATGCTTT	5.96	5.93	19.4	24.06	5.72	9.46	exon	Conserved_gene_of_unknown_function	PGSC0003DMG400021382
chr01-998-2454006	2453990	TTTGAGCTCGTTGTCCGGAGGTTGGAGGCTAA	1.05	0	1.1	0.42	1.14	0.68	exon	Conserved_gene_of_unknown_function	PGSC0003DMG400021382
chr01-1001-2454598	2454582	CTGAAATCCTCCGCCCGGGTTGTTGTGCTGTT	0.35	0.74	2.2	0.42	0	0	exon	Conserved_gene_of_unknown_function	PGSC0003DMG400021382
chr01-1002-2456178	2456162	AGAATATTATCATTCCGGACAACGTTAAACTC	3.86	2.59	5.12	1.69	4.57	4.05	upstream|intron	EIL1|Conserved_gene_of_unknown_function	PGSC0003DMG400021381|PGSC0003DMG400021382
chr01-1003-2456515	2456499	ATCAGGTCATTGAACCGGAAAATGAAACAGAA	0	0	0	0	0.76	5.4	exon|upstream	Conserved_gene_of_unknown_function|EIL1	PGSC0003DMG400021382|PGSC0003DMG400021381
chr01-1004-2457077	2457061	CAGCAGGATTATAACCGGCTTCTATTCCTCGA	2.8	1.48	6.95	5.49	3.81	6.75	exon|upstream	Conserved_gene_of_unknown_function|EIL1	PGSC0003DMG400021382|PGSC0003DMG400021381
chr01-1005-2457265	2457249	TTGGATCTCAATCCCCGGTCATGATAAAGAAC	13.32	5.93	7.69	2.95	10.67	3.38	exon|upstream	Conserved_gene_of_unknown_function|EIL1	PGSC0003DMG400021382|PGSC0003DMG400021381
chr01-1006-2457507	2457491	TATCCTGTCATAGTCCGGCACAGCAACAGCTT	38.57	22.97	31.84	37.99	49.54	50.66	exon|upstream	Conserved_gene_of_unknown_function|EIL1	PGSC0003DMG400021382|PGSC0003DMG400021381
chr01-1007-2461838	2461822	GTCGAGGTGCTAGCCCGGACACCATGGTTATA	0.35	0.74	0	0.42	1.52	0	upstream|downstream|downstream|intron	EIL1|Conserved_gene_of_unknown_function|Subtilisin-type_protease|EIL1	PGSC0003DMG400021381|PGSC0003DMG400021382|PGSC0003DMG400021348|PGSC0003DMG400021381
chr01-1008-2464722	2464706	TTCACCTTCACTCTCCGGTTTCATCAATGAAC	3.86	2.96	2.2	1.69	4.19	4.05	downstream|downstream|intergenic_region	EIL1|Subtilisin-type_protease|EIL1-Subtilisin-type_protease	PGSC0003DMG400021381|PGSC0003DMG400021348|PGSC0003DMG400021381-PGSC0003DMG400021348
chr01-1009-2466672	2466656	GAATGTTTACTAATCCGGGTGCCATCATTTAG	0	0	1.46	1.69	0	0	3_prime_UTR|downstream|downstream	Subtilisin-type_protease|EIL1|Subtilisin-type_protease	PGSC0003DMG400021348|PGSC0003DMG400021381|PGSC0003DMG400021348
chr01-1010-2466788	2466772	TGGTTGATCCGCCCCCGGCTGCACGTGTTAAC	0.35	0	0.37	1.69	0.76	0	exon&splice_region|downstream|downstream	Subtilisin-type_protease|EIL1|Subtilisin-type_protease	PGSC0003DMG400021348|PGSC0003DMG400021381|PGSC0003DMG400021348
chr01-1011-2467828	2467812	TGGTGCTGCAATGTCCGGCTGCGAGCACATGT	5.26	8.52	7.32	13.93	9.53	8.78	exon|downstream|downstream|intron	Subtilisin-type_protease|EIL1|Subtilisin-type_protease|Subtilisin-type_protease	PGSC0003DMG400021348|PGSC0003DMG400021381|PGSC0003DMG400021348|PGSC0003DMG400021348
chr01-1015-2470148	2470132	ATGTTGCTTGGACTCCGGCTCGAGTATCCAAT	11.92	10.75	2.56	3.8	11.43	5.4	upstream|downstream|intron	Subtilisin-type_protease|Subtilisin-type_protease|Subtilisin-type_protease	PGSC0003DMG400021348|PGSC0003DMG400021348|PGSC0003DMG400021348
chr01-1016-2472888	2472872	TGGAGCTGCAATGTCCGGCTGCAAGTACATGT	1.4	0	2.2	4.22	1.52	0	splice_region&exon|exon|upstream	Subtilisin-type_protease|Subtilisin-type_protease|Subtilisin-type_protease	PGSC0003DMG400021348|PGSC0003DMG400021348|PGSC0003DMG400021348
chr01-1018-2473270	2473254	TAGAATTGTTGCCACCGGGTTCCTTTAGAAAA	0	0	0	0	0.38	0	exon|upstream	Subtilisin-type_protease|Subtilisin-type_protease	PGSC0003DMG400021348|PGSC0003DMG400021348
chr01-1019-2474000	2473984	ATTGACAACAGATTCCGGTGAAGGCCCATCAT	7.71	6.67	19.4	17.73	11.43	16.21	exon|upstream	Subtilisin-type_protease|Subtilisin-type_protease	PGSC0003DMG400021348|PGSC0003DMG400021348
chr01-1020-2475126	2475110	AAACAGATACAACTCCGGGATGTTGAGCAATC	3.86	1.11	21.23	21.95	10.67	29.04	exon|upstream	Subtilisin-type_protease|Subtilisin-type_protease	PGSC0003DMG400021348|PGSC0003DMG400021348
chr01-1022-2482628	2482612	GGGAACAAATTATACCGGGATTAATTTTCCTA	2.8	1.85	4.03	4.64	2.67	3.38	intergenic_region	Subtilisin-type_protease-Conserved_gene_of_unknown_function	PGSC0003DMG400021348-PGSC0003DMG400021379
chr01-1023-2482708	2482692	ATAACACTACAATCCCGGGATGAGTTATCCCA	0.35	0	4.76	5.07	0	0	intergenic_region	Subtilisin-type_protease-Conserved_gene_of_unknown_function	PGSC0003DMG400021348-PGSC0003DMG400021379
chr01-1024-2488092	2488076	CTAGGCCTGCTGGGCCGGCCTGGCCTAACCCG	2.1	1.11	5.12	2.53	3.43	0.68	upstream|intergenic_region	Conserved_gene_of_unknown_function|Subtilisin-type_protease-Conserved_gene_of_unknown_function	PGSC0003DMG400021379|PGSC0003DMG400021348-PGSC0003DMG400021379
chr01-1025-2488169	2488153	AAGAGCTTTTTAGCCCGGCCTGTATAAGCCTG	0.7	0	0	0	1.14	0	upstream|intergenic_region	Conserved_gene_of_unknown_function|Subtilisin-type_protease-Conserved_gene_of_unknown_function	PGSC0003DMG400021379|PGSC0003DMG400021348-PGSC0003DMG400021379
chr01-1026-2488680	2488664	AAAAGAGGGCTAGCCCGGCAAAGCCCGTAGCC	0	0.37	0	0	0	0	upstream|intergenic_region	Conserved_gene_of_unknown_function|Subtilisin-type_protease-Conserved_gene_of_unknown_function	PGSC0003DMG400021379|PGSC0003DMG400021348-PGSC0003DMG400021379
chr01-1029-2489927	2489911	ATAGAGAATAGTAGCCGGCCCTTTTTTGTGAT	10.17	9.63	1.46	2.11	8	8.78	upstream|intergenic_region	Conserved_gene_of_unknown_function|Subtilisin-type_protease-Conserved_gene_of_unknown_function	PGSC0003DMG400021379|PGSC0003DMG400021348-PGSC0003DMG400021379
chr01-1030-2490118	2490102	CACTCAGAGTGTGACCGGGAGTAAAAATGTGC	7.71	7.41	14.64	12.24	8.76	8.11	upstream|intergenic_region	Conserved_gene_of_unknown_function|Subtilisin-type_protease-Conserved_gene_of_unknown_function	PGSC0003DMG400021379|PGSC0003DMG400021348-PGSC0003DMG400021379
chr01-1031-2490801	2490785	CATGCTCCAGATGTCCGGCCTTGGGCGTGAGG	15.43	12.97	11.71	8.86	12.19	18.91	upstream|intergenic_region	Conserved_gene_of_unknown_function|Subtilisin-type_protease-Conserved_gene_of_unknown_function	PGSC0003DMG400021379|PGSC0003DMG400021348-PGSC0003DMG400021379
chr01-1032-2491203	2491187	GGGAAAAAATGAACCCGGAATATGAGGTGATT	2.1	5.56	3.29	6.75	8.76	6.08	upstream|intergenic_region	Conserved_gene_of_unknown_function|Subtilisin-type_protease-Conserved_gene_of_unknown_function	PGSC0003DMG400021379|PGSC0003DMG400021348-PGSC0003DMG400021379
chr01-1033-2494029	2494013	AATCACTCCAACTCCCGGTAGGGATCTCAAGT	18.23	20.01	20.5	17.73	32.01	32.42	downstream|intron	UDP-glucosyltransferase|Conserved_gene_of_unknown_function	PGSC0003DMG400021347|PGSC0003DMG400021379
chr01-1034-2501680	2501664	AAAGGCGTCACAGTCCGGGCTGGACCAAACCA	7.71	5.93	16.47	16.46	8	18.24	exon|5_prime_UTR|3_prime_UTR|upstream|downstream	Transcription_factor|Transcription_factor|Transcription_factor|UDP-glucosyltransferase|Transcription_factor	PGSC0003DMG400021346|PGSC0003DMG400021346|PGSC0003DMG400021346|PGSC0003DMG400021347|PGSC0003DMG400021346
chr01-1037-2503091	2503075	ATCTCTGATTACCACCGGAGTTCCTGATAAAT	3.51	7.78	4.76	5.49	1.52	2.7	exon|3_prime_UTR|upstream|upstream	Transcription_factor|Transcription_factor|UDP-glucosyltransferase|Transcription_factor	PGSC0003DMG400021346|PGSC0003DMG400021346|PGSC0003DMG400021347|PGSC0003DMG400021346
chr01-1038-2505213	2505197	CCGCTCGTATATCTCCGGCCGCCGCGAGCGAC	0	0	0	0	0	1.35	exon|upstream	Transcription_factor|Transcription_factor	PGSC0003DMG400021346|PGSC0003DMG400021346
chr01-1041-2516063	2516047	TACCTCATCACTAACCGGGATCACATTTTCTC	15.08	18.16	2.93	3.38	10.67	9.46	exon	Conserved_gene_of_unknown_function	PGSC0003DMG400021345
chr01-1042-2516711	2516695	TCTCTGATCATCAGCCGGACAAATGTGGGGTT	18.93	15.56	15.37	18.57	0.38	3.38	exon	Conserved_gene_of_unknown_function	PGSC0003DMG400021345
chr01-1043-2522326	2522310	TTTCAAGTAAATATCCGGTGTATTCGAAGTAA	0.35	0	0.37	0.42	0	0	upstream|intergenic_region	Conserved_gene_of_unknown_function|Conserved_gene_of_unknown_function-Conserved_gene_of_unknown_function	PGSC0003DMG400021345|PGSC0003DMG400021345-PGSC0003DMG400021344
chr01-1047-2529419	2529403	TATCTATTTGCATTCCGGATAACACACTTGTA	0	0.74	1.83	4.64	0.76	1.35	intron	Conserved_gene_of_unknown_function	PGSC0003DMG400021344
chr01-1048-2532440	2532424	AATGACCTCAAACCCCGGGTTGACTGAGATAT	1.05	0.74	1.46	1.27	0	2.7	exon	Conserved_gene_of_unknown_function	PGSC0003DMG400021344
chr01-1050-2537133	2537117	GCGGAGTGATATCTCCGGTGGGGTTTTTGGGG	0.35	0.37	0	0	0	0	5_prime_UTR|upstream	Conserved_gene_of_unknown_function|ATP-dependent_RNA_helicase	PGSC0003DMG400021344|PGSC0003DMG400021378
chr01-1054-2538601	2538585	ACTACGAAAGTCATCCGGTAAGGTTACTGCTA	0.35	0	0	0	0	0	exon&splice_region|upstream	ATP-dependent_RNA_helicase|Conserved_gene_of_unknown_function	PGSC0003DMG400021378|PGSC0003DMG400021344
chr01-1055-2540511	2540495	TTCAATAGATCTCTCCGGTGTTTTAATGCATG	2.45	1.85	1.46	2.11	2.67	0.68	upstream|intron	Conserved_gene_of_unknown_function|ATP-dependent_RNA_helicase	PGSC0003DMG400021344|PGSC0003DMG400021378
chr01-1057-2544012	2543996	AGGAATGAAGATATCCGGGACAAGGTAGGAGG	23.84	18.9	28.55	22.79	28.58	36.47	upstream|intron	ATP-dependent_RNA_helicase|ATP-dependent_RNA_helicase	PGSC0003DMG400021378|PGSC0003DMG400021378
chr01-1058-2544694	2544678	AAAGTGCTAGAATTCCGGAAATCTCTTCCTGC	0.35	0	0	0	0.76	0	exon|upstream	ATP-dependent_RNA_helicase|ATP-dependent_RNA_helicase	PGSC0003DMG400021378|PGSC0003DMG400021378
chr01-1060-2548459	2548443	TGTCGGAGTTAGTTCCGGTGAGAGAATAAATT	4.21	5.56	5.86	9.71	3.43	3.38	intron	ATP-dependent_RNA_helicase	PGSC0003DMG400021378
chr01-1062-2549052	2549036	CTTCAAAAATGTCACCGGTGCATGTCGGATCC	10.17	11.86	10.25	4.64	10.29	10.81	intron	ATP-dependent_RNA_helicase	PGSC0003DMG400021378
chr01-1063-2552260	2552244	AGGGGAAATAATATCCGGAAAATGTTTTAAAT	0.7	0	0	0	0	0	downstream|intron	White-brown-complex_ABC_transporter_family|ATP-dependent_RNA_helicase	PGSC0003DMG400021343|PGSC0003DMG400021378
chr01-1064-2552554	2552538	AGTGTCTATGTTGCCCGGCTGTGTTGCTTGGA	26.65	16.3	13.18	9.71	19.81	8.78	downstream|intron	White-brown-complex_ABC_transporter_family|ATP-dependent_RNA_helicase	PGSC0003DMG400021343|PGSC0003DMG400021378
chr01-1065-2552792	2552776	GCCTCCATGCCCTTCCGGGTCATGGTGCCATA	31.21	10.37	20.5	25.33	31.63	14.86	downstream|intron	White-brown-complex_ABC_transporter_family|ATP-dependent_RNA_helicase	PGSC0003DMG400021343|PGSC0003DMG400021378
chr01-1066-2553730	2553714	ACTACAAACAAATGCCGGAAGTACTCTCAATT	2.1	1.85	0.73	0	0.38	3.38	downstream|intron	White-brown-complex_ABC_transporter_family|ATP-dependent_RNA_helicase	PGSC0003DMG400021343|PGSC0003DMG400021378
chr01-1067-2556082	2556066	ACTAGAACGGTTGACCGGATTGTAAAAATAGG	4.21	10	14.27	9.71	6.86	8.11	3_prime_UTR|downstream	ATP-dependent_RNA_helicase|White-brown-complex_ABC_transporter_family	PGSC0003DMG400021378|PGSC0003DMG400021343
chr01-1068-2557860	2557844	CCATGATATGAATACCGGTACTTCCTGCAGAT	3.16	3.71	0	0	8	4.05	exon|downstream|downstream	White-brown-complex_ABC_transporter_family|ATP-dependent_RNA_helicase|White-brown-complex_ABC_transporter_family	PGSC0003DMG400021343|PGSC0003DMG400021378|PGSC0003DMG400021343
chr01-1069-2560592	2560576	TTGTTGAATCCAAACCGGATGTAGGTTCATCG	22.79	16.67	8.05	10.55	9.91	9.46	exon|5_prime_UTR|downstream|downstream	White-brown-complex_ABC_transporter_family|White-brown-complex_ABC_transporter_family|ATP-dependent_RNA_helicase|White-brown-complex_ABC_transporter_family	PGSC0003DMG400021343|PGSC0003DMG400021343|PGSC0003DMG400021378|PGSC0003DMG400021343
chr01-1070-2561163	2561147	AAATGCACTATATCCCGGAGGATCCAACAGGC	2.8	0.37	0.37	0	1.91	0	upstream|downstream|downstream|intron	White-brown-complex_ABC_transporter_family|ATP-dependent_RNA_helicase|White-brown-complex_ABC_transporter_family|White-brown-complex_ABC_transporter_family	PGSC0003DMG400021343|PGSC0003DMG400021378|PGSC0003DMG400021343|PGSC0003DMG400021343
chr01-1071-2561779	2561763	CCGCCTAATGAATTCCGGAGTGTAATCAATCA	4.21	2.22	0	0	0	0	upstream|downstream|intron	White-brown-complex_ABC_transporter_family|White-brown-complex_ABC_transporter_family|White-brown-complex_ABC_transporter_family	PGSC0003DMG400021343|PGSC0003DMG400021343|PGSC0003DMG400021343
chr01-1072-2561906	2561890	TCGTTTTTCCGCTACCGGAAGGTCCCATCATG	0	0	1.1	0.42	0	0	exon|upstream|downstream	White-brown-complex_ABC_transporter_family|White-brown-complex_ABC_transporter_family|White-brown-complex_ABC_transporter_family	PGSC0003DMG400021343|PGSC0003DMG400021343|PGSC0003DMG400021343
chr01-1075-2578839	2578823	TTTATCGAGGCTTTCCGGGCTTTTAACGTCTC	0.35	0	0	0	0	0	3_prime_UTR	Calcium-dependent_protein_kinase_20	PGSC0003DMG400021342
chr01-1076-2578902	2578886	CCATTTCGCCAAAACCGGTGTCTTGCATCATT	11.57	10.75	3.29	2.11	4.95	5.4	exon	Calcium-dependent_protein_kinase_20	PGSC0003DMG400021342
chr01-1077-2588325	2588309	GTGTAAAAGGAAGGCCGGCTTTCCAGAGTCAA	0.7	0.37	0	0	0	0	3_prime_UTR|upstream|downstream	Sucrose-phosphatase_1|Calcium-dependent_protein_kinase_20|PGPS/D7	PGSC0003DMG400021341|PGSC0003DMG400021342|PGSC0003DMG400021377
chr01-1078-2588842	2588826	TTGGACAGGCTAACCCGGAAAGAGAAATCGGG	0.35	0	0	0	0.38	0	3_prime_UTR|downstream|intron	Sucrose-phosphatase_1|PGPS/D7|Sucrose-phosphatase_1	PGSC0003DMG400021341|PGSC0003DMG400021377|PGSC0003DMG400021341
chr01-1079-2591330	2591314	GTTCAAAAACGCCACCGGCCACCAGGAGCATG	16.13	22.6	0	0	8.38	8.11	upstream|downstream|intron	Sucrose-phosphatase_1|PGPS/D7|Sucrose-phosphatase_1	PGSC0003DMG400021341|PGSC0003DMG400021377|PGSC0003DMG400021341
chr01-1082-2602603	2602587	GCACTTAACTAATGCCGGTAAAGACTTTTTAA	0.35	0	0	0	0	0	upstream|upstream|intron	Conserved_gene_of_unknown_function|Exonuclease|Fringe	PGSC0003DMG400021340|PGSC0003DMG400021376|PGSC0003DMG400043597
chr01-1083-2605680	2605664	TGAGGCGTCCAAATCCGGGTCAAGATTGGGCC	4.56	2.96	0.37	0	4.95	1.35	exon|upstream|downstream	Exonuclease|Exonuclease|Fringe	PGSC0003DMG400021376|PGSC0003DMG400021376|PGSC0003DMG400043597
chr01-1098-2620183	2620167	TATTTAGTAACATCCCGGGATAACATGAAGTG	4.21	3.71	5.12	12.66	1.52	0	upstream|downstream|intergenic_region	Methionine_aminopeptidase|Conserved_gene_of_unknown_function|Conserved_gene_of_unknown_function-Methionine_aminopeptidase	PGSC0003DMG400021374|PGSC0003DMG400021375|PGSC0003DMG400021375-PGSC0003DMG400021374
chr01-1099-2629182	2629166	TAACAACAACATAACCGGTGTAATCCCACTAG	2.1	0.37	2.93	1.69	1.52	2.03	intron	Methionine_aminopeptidase	PGSC0003DMG400021374
chr01-1100-2629277	2629261	TTTCCAATAGACCTCCGGCTCAAGAAGATTGA	0	1.11	1.1	0.42	0	0	intron	Methionine_aminopeptidase	PGSC0003DMG400021374
chr01-1101-2629596	2629580	CAAATGATAACAGGCCGGCGCATGTGCATATT	0.35	0	10.25	4.64	0	0	intron	Methionine_aminopeptidase	PGSC0003DMG400021374
chr01-1102-2630554	2630538	TATAACTTGCATATCCGGGATACATGGGAGTG	0	0	0.37	0	0	0	intron	Methionine_aminopeptidase	PGSC0003DMG400021374
chr01-1103-2631021	2631005	AAGGTCTACAGCTACCGGTCGAGGCGGGGATA	1.4	1.11	0	0	0	0	intron	Methionine_aminopeptidase	PGSC0003DMG400021374
chr01-1105-2638801	2638785	GGGTGCGCCCTTCCCCGGACCCTGCTAACGCG	20.34	12.97	12.44	8.44	16.38	21.61	intron	Zinc_finger__RING-type	PGSC0003DMG400021373
chr01-1106-2638908	2638892	TCTGGCCCTTATTACCGGGGTGTTAAAAACTG	11.92	10	10.25	5.49	17.91	8.11	intron	Zinc_finger__RING-type	PGSC0003DMG400021373
chr01-1107-2643015	2642999	ACGTTCGTGAGGGTCCGGGGAATGATCAAAAA	7.36	2.59	4.39	5.07	7.62	2.03	downstream|intron	Zinc_finger__RING-type|Zinc_finger__RING-type	PGSC0003DMG400021373|PGSC0003DMG400021373
chr01-1114-2656643	2656627	TCAGTTATCGGAACCCGGTGCACCGGAACAGA	1.4	1.11	0.37	0	0	0	exon	Fasciclin-like_arabinogalactan_protein_14	PGSC0003DMG400021372
chr01-1117-2657155	2657139	GGCTCAAGTGGGGTCCGGAGAACGTCGTGTGT	16.48	12.23	9.52	10.13	9.91	16.89	3_prime_UTR|intron	Fasciclin-like_arabinogalactan_protein_14|Fasciclin-like_arabinogalactan_protein_14	PGSC0003DMG400021372|PGSC0003DMG400021372
chr01-1118-2658111	2658095	ATACGCAAATTGGTCCGGACATCACATAGTGG	5.61	10	0	0	0	0	downstream|intron	Fasciclin-like_arabinogalactan_protein_14|Fasciclin-like_arabinogalactan_protein_14	PGSC0003DMG400021372|PGSC0003DMG400021372
chr01-1119-2658589	2658573	ACAAGTGAGACTTTCCGGCAAAGATAGAAGGA	0.7	0.74	0	0.42	1.14	0	downstream|intron	Fasciclin-like_arabinogalactan_protein_14|Fasciclin-like_arabinogalactan_protein_14	PGSC0003DMG400021372|PGSC0003DMG400021372
chr01-1120-2658742	2658726	GACTTGGTGAACGTCCGGTTTTAACCTTATTA	0	0.37	0	0	0	0	downstream|intron	Fasciclin-like_arabinogalactan_protein_14|Fasciclin-like_arabinogalactan_protein_14	PGSC0003DMG400021372|PGSC0003DMG400021372
chr01-1121-2665337	2665321	CCCCTTTTGAAGCACCGGTGACTTTATTGCTA	20.34	28.16	10.61	8.86	22.1	12.83	exon|3_prime_UTR	Lymphoid_organ_expressed_yellow_head_virus_receptor_protein|Lymphoid_organ_expressed_yellow_head_virus_receptor_protein	PGSC0003DMG400021339|PGSC0003DMG400021339
chr01-1122-2665369	2665353	GTTGACAGCATAGCCCGGGGTGACTTTACCTG	0.35	1.48	0.37	0	6.1	1.35	exon|5_prime_UTR|3_prime_UTR	Lymphoid_organ_expressed_yellow_head_virus_receptor_protein|Lymphoid_organ_expressed_yellow_head_virus_receptor_protein|Lymphoid_organ_expressed_yellow_head_virus_receptor_protein	PGSC0003DMG400021339|PGSC0003DMG400021339|PGSC0003DMG400021339
chr01-1125-2667326	2667310	TACACCCCTGTTAGCCGGATTCGAACTAGAAG	5.26	3.33	16.84	14.77	6.86	4.73	exon|upstream	Lymphoid_organ_expressed_yellow_head_virus_receptor_protein|Lymphoid_organ_expressed_yellow_head_virus_receptor_protein	PGSC0003DMG400021339|PGSC0003DMG400021339
chr01-1127-2672730	2672714	ACAGGTATCAGATACCGGATAAAAAAGATAGT	4.56	3.33	0	0	1.14	1.35	upstream|downstream|intergenic_region	Lymphoid_organ_expressed_yellow_head_virus_receptor_protein|Calcium-dependent_protein_kinase|Lymphoid_organ_expressed_yellow_head_virus_receptor_protein-Calcium-dependent_protein_kinase	PGSC0003DMG400021339|PGSC0003DMG400021338|PGSC0003DMG400021339-PGSC0003DMG400021338
chr01-1130-2677593	2677577	GTGACACCTTTTCTCCGGGCCACCAAACTCTA	0	0.74	0	0	0.38	0	intron	Calcium-dependent_protein_kinase	PGSC0003DMG400021338
chr01-1132-2685829	2685813	ATGCTTGGCTAACTCCGGAAATATTGCTGCAG	9.12	7.78	6.59	5.91	7.24	12.83	exon|downstream	Pentatricopeptide_repeat-containing_protein|Co-chaperone_protein_HscB__mitochondrial	PGSC0003DMG400021371|PGSC0003DMG400021337
chr01-1135-2688088	2688072	TTTAAGCTTTCCACCCGGTATCCCGTACTCGC	0.35	0	0	0	0	0	downstream|downstream|intergenic_region	Pentatricopeptide_repeat-containing_protein|Co-chaperone_protein_HscB__mitochondrial|Pentatricopeptide_repeat-containing_protein-Co-chaperone_protein_HscB__mitochondrial	PGSC0003DMG400021371|PGSC0003DMG400021337|PGSC0003DMG400021371-PGSC0003DMG400021337
chr01-1136-2688988	2688972	GTTGACTAGATCCACCGGAGCAAGCGAACACC	35.06	44.46	18.3	21.95	34.67	33.77	3_prime_UTR|downstream	Co-chaperone_protein_HscB__mitochondrial|Pentatricopeptide_repeat-containing_protein	PGSC0003DMG400021337|PGSC0003DMG400021371
chr01-1137-2689673	2689657	CAAGAAGCCAAGCCCCGGACATTTTCACAATG	0	0	1.46	3.38	0	0	downstream|intron	Pentatricopeptide_repeat-containing_protein|Co-chaperone_protein_HscB__mitochondrial	PGSC0003DMG400021371|PGSC0003DMG400021337
chr01-1139-2690326	2690310	AAAGCTATTACGCACCGGAATTTGCCCACTCA	17.88	34.46	13.91	11.82	18.67	10.13	3_prime_UTR|downstream|intron	Co-chaperone_protein_HscB__mitochondrial|Pentatricopeptide_repeat-containing_protein|Co-chaperone_protein_HscB__mitochondrial	PGSC0003DMG400021337|PGSC0003DMG400021371|PGSC0003DMG400021337
chr01-1140-2691907	2691891	TGTATGAACCAAGTCCGGATGTAGCTTCCTCT	6.66	10	18.67	24.06	9.14	16.21	exon|downstream	Co-chaperone_protein_HscB__mitochondrial|Pentatricopeptide_repeat-containing_protein	PGSC0003DMG400021337|PGSC0003DMG400021371
chr01-1143-2703725	2703709	TTGCCCTTTAGGCTCCGGACTCATGTTTAATC	22.09	25.94	4.39	4.22	7.24	13.51	downstream|intergenic_region	Conserved_gene_of_unknown_function|Co-chaperone_protein_HscB__mitochondrial-Conserved_gene_of_unknown_function	PGSC0003DMG400021336|PGSC0003DMG400021337-PGSC0003DMG400021336
chr01-1144-2705769	2705753	GCAAATACGATATGCCGGTTTGGCAAATAAAT	0.35	0.74	0	0.42	0	0.68	downstream|intron	Conserved_gene_of_unknown_function|Conserved_gene_of_unknown_function	PGSC0003DMG400021336|PGSC0003DMG400021336
chr01-1145-2706047	2706031	AGTATTTAATTTCTCCGGAACCGATGTAACAC	13.67	17.79	4.39	8.86	9.14	11.48	downstream|intron	Conserved_gene_of_unknown_function|Conserved_gene_of_unknown_function	PGSC0003DMG400021336|PGSC0003DMG400021336
chr01-1146-2706207	2706191	CTGATAACTCTTTTCCGGGTGATTCAGCGCAA	0	0.37	0.37	0	1.14	1.35	exon|downstream	Conserved_gene_of_unknown_function|Conserved_gene_of_unknown_function	PGSC0003DMG400021336|PGSC0003DMG400021336
chr01-1147-2706318	2706302	TAACAGTAGTGTTTCCGGAAACAGATCTAATT	0.35	0	0	0	0.38	0	exon|downstream	Conserved_gene_of_unknown_function|Conserved_gene_of_unknown_function	PGSC0003DMG400021336|PGSC0003DMG400021336
chr01-1148-2706586	2706570	TCCTGTTGCTTGATCCGGATGAACATAGGTCT	21.04	14.82	20.86	13.51	22.1	10.81	exon|downstream	Conserved_gene_of_unknown_function|Conserved_gene_of_unknown_function	PGSC0003DMG400021336|PGSC0003DMG400021336
chr01-1150-2710391	2710375	ATGACATCTATCCACCGGACATGGCCAGGTCC	26.65	30.75	10.98	18.57	17.15	11.48	upstream|intron	Conserved_gene_of_unknown_function|Conserved_gene_of_unknown_function	PGSC0003DMG400021336|PGSC0003DMG400021336
chr01-1151-2711542	2711526	CTCTGCGCAGGAGTCCGGGGAGGAGCTGGAAC	20.34	25.57	5.12	7.6	19.43	18.24	5_prime_UTR|upstream	Conserved_gene_of_unknown_function|Conserved_gene_of_unknown_function	PGSC0003DMG400021336|PGSC0003DMG400021336
chr01-1155-2722662	2722646	TGGCCTAACCCCACCCGGGCCAAGCCTCGCGG	1.05	0.74	1.1	2.53	3.43	6.75	intergenic_region	Conserved_gene_of_unknown_function-Gene_of_unknown_function	PGSC0003DMG400021336-PGSC0003DMG400021370
chr01-1156-2725453	2725437	TGACCATGTTGCGACCGGCTTTGCTTATGTAA	5.96	1.85	6.22	10.98	6.1	1.35	intergenic_region	Conserved_gene_of_unknown_function-Gene_of_unknown_function	PGSC0003DMG400021336-PGSC0003DMG400021370
chr01-1157-2725636	2725620	GACCGCTGGCTCTGCCGGAACATTTGCTCCGT	2.45	2.96	2.56	3.8	4.95	4.73	intergenic_region	Conserved_gene_of_unknown_function-Gene_of_unknown_function	PGSC0003DMG400021336-PGSC0003DMG400021370
chr01-1159-2726723	2726707	TCTTTTTCTTCCTCCCGGCTTGTGTCAATTTG	1.05	0.37	3.29	2.11	1.14	1.35	intergenic_region	Conserved_gene_of_unknown_function-Gene_of_unknown_function	PGSC0003DMG400021336-PGSC0003DMG400021370
chr01-1160-2728074	2728058	CCTAATCTTCTTAACCGGAAATCTCCTGCTGC	1.05	0.37	1.83	0.42	2.67	2.03	intergenic_region	Conserved_gene_of_unknown_function-Gene_of_unknown_function	PGSC0003DMG400021336-PGSC0003DMG400021370
chr01-1161-2729874	2729858	ACCCTGTCAAATTGCCGGCAGAGGGTACATGA	10.87	1.11	10.25	8.86	15.62	8.78	intergenic_region	Conserved_gene_of_unknown_function-Gene_of_unknown_function	PGSC0003DMG400021336-PGSC0003DMG400021370
chr01-1162-2729995	2729979	AATCCGAGGATTCTCCGGTAAGTGCAATTGTT	10.87	6.67	12.81	7.6	6.86	4.05	intergenic_region	Conserved_gene_of_unknown_function-Gene_of_unknown_function	PGSC0003DMG400021336-PGSC0003DMG400021370
chr01-1163-2732131	2732115	CAGCAGCCAAATTACCGGATTTGAAAAAGAGA	5.26	2.59	6.59	4.22	8	8.11	intergenic_region	Conserved_gene_of_unknown_function-Gene_of_unknown_function	PGSC0003DMG400021336-PGSC0003DMG400021370
chr01-1164-2732268	2732252	CAGAAGGGTAAATCCCGGATAGCAAAACATTG	0.7	0.37	2.2	2.53	2.67	2.7	intergenic_region	Conserved_gene_of_unknown_function-Gene_of_unknown_function	PGSC0003DMG400021336-PGSC0003DMG400021370
chr01-1165-2732996	2732980	TAGACAAAGAAAATCCGGATATGTTACACGAG	0	0	0	0	0	0.68	intergenic_region	Conserved_gene_of_unknown_function-Gene_of_unknown_function	PGSC0003DMG400021336-PGSC0003DMG400021370
chr01-1166-2735891	2735875	TTCTCCAAAACCACCCGGAGAAAAGATAAAAG	0.7	1.48	1.83	1.69	1.52	0	downstream|intergenic_region	Gene_of_unknown_function|Conserved_gene_of_unknown_function-Gene_of_unknown_function	PGSC0003DMG400021370|PGSC0003DMG400021336-PGSC0003DMG400021370
chr01-1168-2738093	2738077	CGCAGACAAAAAGCCCGGTACTTAAGTTGAAA	0.7	0	0.37	0.84	1.52	0	downstream|intergenic_region	Gene_of_unknown_function|Conserved_gene_of_unknown_function-Gene_of_unknown_function	PGSC0003DMG400021370|PGSC0003DMG400021336-PGSC0003DMG400021370
chr01-1169-2739375	2739359	GCATACACGTACTTCCGGGTTTACGCATTCTT	0	0.37	0.37	0	0	0	exon	Gene_of_unknown_function	PGSC0003DMG400021370
chr01-1170-2740578	2740562	AGGGGGGTAAAAGTCCGGCTATATACAATAGC	4.91	8.52	4.39	2.95	7.62	4.73	5_prime_UTR	Gene_of_unknown_function	PGSC0003DMG400021370
chr01-1171-2740763	2740747	TTTTTACTATTCCTCCGGGTACTCTTCAAGAC	0	0	0	1.69	0.76	0	5_prime_UTR	Gene_of_unknown_function	PGSC0003DMG400021370
chr01-1173-2754186	2754170	CCATCTATAAACAGCCGGACACTACACAGTCC	45.58	44.46	30.38	25.75	45.72	33.77	exon|downstream	Conserved_gene_of_unknown_function|Electron_transporter	PGSC0003DMG400021369|PGSC0003DMG402021334
chr01-1174-2754540	2754524	CACTCATAACTACTCCGGCAATAGAGATAGCA	4.21	0.37	8.42	2.95	2.29	0.68	exon|downstream	Conserved_gene_of_unknown_function|Electron_transporter	PGSC0003DMG400021369|PGSC0003DMG402021334
chr01-1175-2762060	2762044	AAATGACGAAATCACCGGATGCTGGGCAAGAT	1.05	1.48	0.37	0.42	0	0	exon|upstream	ML_domain_protein|Electron_transporter	PGSC0003DMG401021334|PGSC0003DMG402021334
chr01-1176-2762720	2762704	AGAAGTCTATTAATCCGGTTAATCTAGAAAAC	0.7	0	0	0	0	0	upstream|intron	Electron_transporter|ML_domain_protein	PGSC0003DMG402021334|PGSC0003DMG401021334
chr01-1178-2768802	2768786	ACTTAAATATTGAACCGGTCAAATTTATATTT	0.7	0.37	1.46	0.42	0.38	4.05	upstream|upstream|downstream|intergenic_region	ML_domain_protein|Gene_of_unknown_function|Ring_finger_protein|ML_domain_protein-Gene_of_unknown_function	PGSC0003DMG401021334|PGSC0003DMG400021368|PGSC0003DMG400021333|PGSC0003DMG401021334-PGSC0003DMG400021368
chr01-1179-2770997	2770981	TCTTGGATAAAACTCCGGGATGTGAAGAAAAC	0.7	1.11	0	1.69	3.05	0.68	upstream|downstream|downstream|intergenic_region	ML_domain_protein|Gene_of_unknown_function|Ring_finger_protein|Gene_of_unknown_function-Ring_finger_protein	PGSC0003DMG401021334|PGSC0003DMG400021368|PGSC0003DMG400021333|PGSC0003DMG400021368-PGSC0003DMG400021333
chr01-1180-2771341	2771325	AAATACCAAAAGTTCCGGGTTCGAGTCCTAAG	0	0.37	0	0	0	0	splice_region|3_prime_UTR|downstream	Ring_finger_protein|Ring_finger_protein|Gene_of_unknown_function	PGSC0003DMG400021333|PGSC0003DMG400021333|PGSC0003DMG400021368
chr01-1181-2772353	2772337	GGAGGAATTCGGATCCGGGGCGGAGGCTGTGG	3.16	6.67	4.76	5.49	0.76	0.68	exon|upstream|downstream	Ring_finger_protein|Pentatricopeptide_repeat-containing_protein|Gene_of_unknown_function	PGSC0003DMG400021333|PGSC0003DMG400021367|PGSC0003DMG400021368
chr01-1182-2773049	2773033	GAATTTGGACTAAGCCGGTTGAACCCGTAGGT	1.4	0.37	1.83	0.42	2.67	2.7	upstream|upstream|downstream|intergenic_region	Ring_finger_protein|Pentatricopeptide_repeat-containing_protein|Gene_of_unknown_function|Ring_finger_protein-Gene_of_unknown_function	PGSC0003DMG400021333|PGSC0003DMG400021367|PGSC0003DMG400021368|PGSC0003DMG400021333-PGSC0003DMG400021332
chr01-1184-2779397	2779381	CTTCCATTCCATGGCCGGGTACGGTATTGAAC	0.7	1.48	0	0.84	0.76	0	exon|upstream	Pentatricopeptide_repeat-containing_protein|Gene_of_unknown_function	PGSC0003DMG400021367|PGSC0003DMG400021332
chr01-1185-2779510	2779494	CAATGCCAATTCCACCGGCCGCCATTGTGTGG	2.45	0	10.98	15.62	3.43	6.08	exon|upstream	Pentatricopeptide_repeat-containing_protein|Gene_of_unknown_function	PGSC0003DMG400021367|PGSC0003DMG400021332
chr01-1187-2782916	2782900	TTTTGGTTTCTCACCCGGTGTCCGTACCCATA	0	0	0.73	0.84	0.38	0	downstream|intergenic_region	Pentatricopeptide_repeat-containing_protein|Pentatricopeptide_repeat-containing_protein-YA1	PGSC0003DMG400021367|PGSC0003DMG400021367-PGSC0003DMG400021365
chr01-1190-2800891	2800875	TCACTTTCCAATCACCGGAGTTATGTGGGTTT	10.17	11.86	8.42	9.29	5.72	15.53	upstream|intron	33_kDa_ribonucleoprotein__chloroplastic|YA1	PGSC0003DMG400021364|PGSC0003DMG400021365
chr01-1191-2802483	2802467	AGGCGTCGAAAGACCCGGGCTAAGGAAATGGA	38.57	18.53	40.26	34.61	49.54	37.82	exon|upstream	YA1|33_kDa_ribonucleoprotein__chloroplastic	PGSC0003DMG400021365|PGSC0003DMG400021364
chr01-1192-2802816	2802800	AAACTTTTACCCTACCGGATCCCAGAATTCTG	1.05	1.11	0	0	1.14	0	exon|upstream|downstream	YA1|33_kDa_ribonucleoprotein__chloroplastic|PEN1	PGSC0003DMG400021365|PGSC0003DMG400021364|PGSC0003DMG400021331
chr01-1193-2802971	2802955	AAAACCTGAGGCCTCCGGTCCAGGCAATACCG	1.05	0.37	0	0	0	0	exon|upstream|downstream	YA1|33_kDa_ribonucleoprotein__chloroplastic|PEN1	PGSC0003DMG400021365|PGSC0003DMG400021364|PGSC0003DMG400021331
chr01-1194-2809389	2809373	ATCAGAGGAGCTCCCCGGGCCACACTCGGGGA	4.21	4.82	4.03	2.53	1.14	1.35	exon|downstream	PEN1|33_kDa_ribonucleoprotein__chloroplastic	PGSC0003DMG400021331|PGSC0003DMG400021364
chr01-1196-2822330	2822314	GGCCTTGACATGTTCCGGATGAAGTTCTCGAT	0	0.37	5.49	4.64	0	0	5_prime_UTR	Conserved_gene_of_unknown_function	PGSC0003DMG400021330
chr01-1198-2825608	2825592	AACATAAACTGTTTCCGGGAGGTGATAAATGA	6.31	8.89	6.22	13.51	6.1	13.51	downstream|intergenic_region	Conserved_gene_of_unknown_function|Conserved_gene_of_unknown_function-Helicase_domain-containing_protein	PGSC0003DMG400021330|PGSC0003DMG400021330-PGSC0003DMG400021363
chr01-1199-2826602	2826586	GACATATAAAACTACCGGACACAGACAAAGAG	5.26	6.67	2.56	3.8	5.33	4.05	downstream|intergenic_region	Conserved_gene_of_unknown_function|Conserved_gene_of_unknown_function-Helicase_domain-containing_protein	PGSC0003DMG400021330|PGSC0003DMG400021330-PGSC0003DMG400021363
chr01-1200-2829596	2829580	TTAGCCCAGTCTTACCGGCAAAATGTTTTGAG	1.4	0	2.93	2.11	1.14	0	intergenic_region	Conserved_gene_of_unknown_function-Helicase_domain-containing_protein	PGSC0003DMG400021330-PGSC0003DMG400021363
chr01-1201-2829788	2829772	ACAGATAATTTAAACCGGATGACAGACAGAGT	13.67	14.45	16.47	10.13	11.43	12.16	intergenic_region	Conserved_gene_of_unknown_function-Helicase_domain-containing_protein	PGSC0003DMG400021330-PGSC0003DMG400021363
chr01-1202-2830657	2830641	AGGAAAATTAGCAACCGGTAGACTAGTAGATC	34.71	24.83	16.84	17.73	22.86	15.53	intergenic_region	Conserved_gene_of_unknown_function-Helicase_domain-containing_protein	PGSC0003DMG400021330-PGSC0003DMG400021363
chr01-1203-2830871	2830855	ACTAAAAAAATTTTCCGGAAAATATTTTCTAC	0.35	0	0	0	0	0	intergenic_region	Conserved_gene_of_unknown_function-Helicase_domain-containing_protein	PGSC0003DMG400021330-PGSC0003DMG400021363
chr01-1204-2831086	2831070	TTTCCAGGAACCAACCGGGGGGGAACTCACGG	13.67	3.71	2.56	3.8	8.38	4.73	intergenic_region	Conserved_gene_of_unknown_function-Helicase_domain-containing_protein	PGSC0003DMG400021330-PGSC0003DMG400021363
chr01-1206-2836003	2835987	GCAAAAAAAGAAAACCGGTTCGTTCTTAGTAC	1.75	2.96	8.78	8.44	9.53	5.4	intergenic_region	Conserved_gene_of_unknown_function-Helicase_domain-containing_protein	PGSC0003DMG400021330-PGSC0003DMG400021363
chr01-1207-2836307	2836291	GGCAATGGGTGATGCCGGGTACAGCAAAGGAA	3.16	1.11	6.22	3.38	3.05	1.35	intergenic_region	Conserved_gene_of_unknown_function-Helicase_domain-containing_protein	PGSC0003DMG400021330-PGSC0003DMG400021363
chr01-1208-2837786	2837770	CCGCCTGCACTTCGCCGGCAGTAAAATGAGTC	2.45	3.71	2.56	4.64	4.19	6.08	intergenic_region	Conserved_gene_of_unknown_function-Helicase_domain-containing_protein	PGSC0003DMG400021330-PGSC0003DMG400021363
chr01-1209-2838774	2838758	AAGAGAAGTGAAAACCGGGGAGTACAGGGGGA	0.35	0	0.37	0	0	0	intergenic_region	Conserved_gene_of_unknown_function-Helicase_domain-containing_protein	PGSC0003DMG400021330-PGSC0003DMG400021363
chr01-1211-2842367	2842351	TGTTGTTGTAGGTTCCGGATTTGAAAGTATAT	1.75	0.37	1.83	0	0.38	0.68	intergenic_region	Conserved_gene_of_unknown_function-Helicase_domain-containing_protein	PGSC0003DMG400021330-PGSC0003DMG400021363
chr01-1212-2842480	2842464	CTTTTGTAAATTATCCGGTGTGAGACATTTGT	0.35	0	0	0	0	1.35	intergenic_region	Conserved_gene_of_unknown_function-Helicase_domain-containing_protein	PGSC0003DMG400021330-PGSC0003DMG400021363
chr01-1215-2848723	2848707	TAATGTACCTCACACCGGGTATGTTGTCGTTG	1.4	0.37	0	1.27	1.14	0	upstream|intron	Helicase_domain-containing_protein|Helicase_domain-containing_protein	PGSC0003DMG400021363|PGSC0003DMG400021363
chr01-1216-2849934	2849918	TGAGATTCATATGGCCGGTCTCAACTAGCTTC	1.75	0.74	1.83	0.84	1.91	2.7	upstream|intron	Helicase_domain-containing_protein|Helicase_domain-containing_protein	PGSC0003DMG400021363|PGSC0003DMG400021363
chr01-1219-2853037	2853021	CACTACCCTCTCCGCCGGACCAGTAGGACTAC	3.16	2.59	1.46	2.53	0.38	0.68	5_prime_UTR|intron	Helicase_domain-containing_protein|Helicase_domain-containing_protein	PGSC0003DMG400021363|PGSC0003DMG400021363
chr01-1220-2853324	2853308	CCACGATTCATATACCGGTACTGTGTTTTAGT	14.73	19.27	23.42	14.35	11.81	13.51	exon&splice_region	Helicase_domain-containing_protein	PGSC0003DMG400021363
chr01-1221-2857377	2857361	AGGCACTTCAACCTCCGGATGCTCTCTCTGTC	29.8	44.46	21.96	23.22	20.96	20.94	exon|upstream	Helicase_domain-containing_protein|Acyl-carrier-protein_S-malonyltransferase/_transferase	PGSC0003DMG400021363|PGSC0003DMG400021362
chr01-1222-2859075	2859059	ACTTTTAGTCTAGACCGGGATTTATCTCATGT	3.16	2.96	7.69	9.29	1.52	0	3_prime_UTR|upstream	Helicase_domain-containing_protein|Acyl-carrier-protein_S-malonyltransferase/_transferase	PGSC0003DMG400021363|PGSC0003DMG400021362
chr01-1223-2863351	2863335	ACGTCTAGCTGTTGCCGGTGCTTTTCACACAA	2.1	0	0	0	0	0	exon|downstream|downstream	Acyl-carrier-protein_S-malonyltransferase/_transferase|Helicase_domain-containing_protein|Helix-loop-helix_DNA-binding_domain_containing_protein	PGSC0003DMG400021362|PGSC0003DMG400021363|PGSC0003DMG400021329
chr01-1224-2863807	2863791	GTTTCAGGTTATTGCCGGTATTGTCAAGAGGA	4.91	2.22	9.52	7.6	11.81	12.83	exon|downstream|downstream	Acyl-carrier-protein_S-malonyltransferase/_transferase|Helicase_domain-containing_protein|Helix-loop-helix_DNA-binding_domain_containing_protein	PGSC0003DMG400021362|PGSC0003DMG400021363|PGSC0003DMG400021329
chr01-1226-2866271	2866255	TGGCATCCAAGGTACCGGAAATGGATGACGCC	20.34	9.63	16.47	13.93	14.48	8.78	exon|downstream|downstream	Helix-loop-helix_DNA-binding_domain_containing_protein|Acyl-carrier-protein_S-malonyltransferase/_transferase|Gene_of_unknown_function	PGSC0003DMG400021329|PGSC0003DMG400021362|PGSC0003DMG400021328
chr01-1227-2866511	2866495	CGCTATCTCAACACCCGGAAGTGACTCCAAAA	0	0.37	0.73	0.84	0	0	exon|downstream|downstream	Helix-loop-helix_DNA-binding_domain_containing_protein|Acyl-carrier-protein_S-malonyltransferase/_transferase|Gene_of_unknown_function	PGSC0003DMG400021329|PGSC0003DMG400021362|PGSC0003DMG400021328
chr01-1228-2869664	2869648	CTAGCTCTATCCCTCCGGCTGATGAATTATGA	1.75	0.37	2.2	0.84	0	1.35	exon|upstream	Gene_of_unknown_function|Helix-loop-helix_DNA-binding_domain_containing_protein	PGSC0003DMG400021328|PGSC0003DMG400021329
chr01-1233-2883566	2883550	AGAACAACACTTGTCCGGCTACGAAACAGTCT	6.66	3.33	4.76	3.38	3.81	5.4	exon|upstream|downstream	U-box_protein|Gene_of_unknown_function|U-box_protein	PGSC0003DMG400021359|PGSC0003DMG400039591|PGSC0003DMG400021360
chr01-1234-2883692	2883676	CTACACCAAAGCCTCCGGTAAGCAAACCACAA	0.35	0	0	0.42	0	0	exon|upstream|downstream	U-box_protein|Gene_of_unknown_function|U-box_protein	PGSC0003DMG400021359|PGSC0003DMG400039591|PGSC0003DMG400021360
chr01-1235-2885631	2885615	CGATACACTTAAATCCGGTGAAATATTTTGAA	2.8	2.22	2.2	2.11	4.95	2.7	upstream|downstream|intergenic_region	Gene_of_unknown_function|U-box_protein|U-box_protein-Gene_of_unknown_function	PGSC0003DMG400039591|PGSC0003DMG400021360|PGSC0003DMG400021359-PGSC0003DMG400039591
chr01-1237-2886564	2886548	TTTGATTCGTGTTTCCGGGTTGTCTTTCGAGT	1.05	2.96	0.73	0	0	0.68	upstream|downstream|intergenic_region	Gene_of_unknown_function|U-box_protein|U-box_protein-Gene_of_unknown_function	PGSC0003DMG400039591|PGSC0003DMG400021359|PGSC0003DMG400021359-PGSC0003DMG400039591
chr01-1239-2888062	2888046	AGCCTCCTTGTGTTCCGGAGGACTCTTTTTAT	0.35	0.37	0	0.84	0	0	downstream|intron	U-box_protein|Gene_of_unknown_function	PGSC0003DMG400021359|PGSC0003DMG400039591
chr01-1242-2895278	2895262	GCTATTGAATCATCCCGGAGGATTAGCCATTG	4.91	7.04	12.81	15.2	8.76	16.21	exon	U-box_protein	PGSC0003DMG400021358
chr01-1247-2911339	2911323	CAATGGCTAATCCTCCGGGATGATTCAACAAC	0.35	0.74	0	0	0	0	exon	U-box_protein	PGSC0003DMG400021327
chr01-1248-2912132	2912116	AGACTGCTTTGTAGCCGGACAAATGTTGTTCT	3.16	0.37	0	0	0	0	exon|downstream	U-box_protein|U-box_protein	PGSC0003DMG400021327|PGSC0003DMG400021326
chr01-1249-2914934	2914918	CATACCTATTAACACCGGCCTTAAGAATATTT	0.7	2.96	0	0.42	0	1.35	upstream|downstream|intergenic_region	U-box_protein|U-box_protein|U-box_protein-U-box_protein	PGSC0003DMG400021327|PGSC0003DMG400021326|PGSC0003DMG400021327-PGSC0003DMG400021326
chr01-1251-2916456	2916440	GGTGGTGACAGTTTCCGGCAACTTACTAAATT	2.45	1.48	4.39	3.38	1.91	0.68	upstream|downstream|intergenic_region	U-box_protein|U-box_protein|U-box_protein-U-box_protein	PGSC0003DMG400021327|PGSC0003DMG400021326|PGSC0003DMG400021327-PGSC0003DMG400021326
chr01-1254-2921304	2921288	TCAAAAATGACCAACCGGATCATTACACTCCT	0	0	0	0	0.38	0	upstream|downstream|intergenic_region	U-box_protein|U-box_protein|U-box_protein-U-box_protein	PGSC0003DMG400021326|PGSC0003DMG400021325|PGSC0003DMG400021326-PGSC0003DMG400021325
chr01-1255-2921705	2921689	CAATCGGTTAACAGCCGGTCATTCTACCACTG	2.45	1.85	2.2	2.95	1.52	2.7	upstream|downstream|intergenic_region	U-box_protein|U-box_protein|U-box_protein-U-box_protein	PGSC0003DMG400021326|PGSC0003DMG400021325|PGSC0003DMG400021326-PGSC0003DMG400021325
chr01-1256-2921820	2921804	TCGGGTAGGTGGTGCCGGTTTCCGACAACTTG	14.02	8.89	8.42	13.93	17.91	12.83	upstream|downstream|intergenic_region	U-box_protein|U-box_protein|U-box_protein-U-box_protein	PGSC0003DMG400021326|PGSC0003DMG400021325|PGSC0003DMG400021326-PGSC0003DMG400021325
chr01-1259-2926522	2926506	TCCCTTTCAAGCAGCCGGAAGACGTATAAATA	2.1	0.74	1.46	1.69	0	0	upstream|intergenic_region	U-box_protein|U-box_protein-Spotted_leaf_protein	PGSC0003DMG400021325|PGSC0003DMG400021325-PGSC0003DMG400021324
chr01-1260-2928806	2928790	GTGGGCTCCAGACACCGGGTGAGAAACCAAAA	0.7	0	0	0	0	0	intergenic_region	U-box_protein-Spotted_leaf_protein	PGSC0003DMG400021325-PGSC0003DMG400021324
chr01-1261-2930070	2930054	TCCCTTTCAAGCAGCCGGGAAGACGTATAAAT	0.35	0	0	0	0	0	intergenic_region	U-box_protein-Spotted_leaf_protein	PGSC0003DMG400021325-PGSC0003DMG400021324
chr01-1263-2936454	2936438	TGAATCATAATGTTCCGGTTCTTGCCCGAATG	0.7	0.74	0.73	2.11	0.38	0	exon	Spotted_leaf_protein	PGSC0003DMG400021324
chr01-1264-2937137	2937121	GTGTAGCTTCGTTACCGGACAAATGGCGTTAC	0.35	1.11	0.37	1.27	1.14	0.68	exon	Spotted_leaf_protein	PGSC0003DMG400021324
chr01-1265-2937208	2937192	GATCATACGTGATACCGGTAACGATCGTTACG	3.16	1.85	4.76	2.11	0	0	exon	Spotted_leaf_protein	PGSC0003DMG400021324
chr01-1266-2941839	2941823	AGAGATAGATTAAACCGGTACTAGTTATTAAT	0.35	0	0	0.42	0	0	upstream|intergenic_region	Spotted_leaf_protein|Spotted_leaf_protein-Conserved_gene_of_unknown_function	PGSC0003DMG400021324|PGSC0003DMG400021324-PGSC0003DMG400021355
chr01-1269-2944526	2944510	GAGGAAAGCCATAACCGGTGATTCAGAGGAGA	16.48	12.6	2.2	4.22	4.57	2.7	upstream|intergenic_region	Conserved_gene_of_unknown_function|Spotted_leaf_protein-Conserved_gene_of_unknown_function	PGSC0003DMG400021355|PGSC0003DMG400021324-PGSC0003DMG400021355
chr01-1270-2946499	2946483	AGATTCATTAACGCCCGGGTGTTTCATACGAT	16.13	16.3	4.39	2.11	6.48	4.73	upstream|intergenic_region	Conserved_gene_of_unknown_function|Spotted_leaf_protein-Conserved_gene_of_unknown_function	PGSC0003DMG400021355|PGSC0003DMG400021324-PGSC0003DMG400021355
chr01-1271-2947049	2947033	CTCCAATGTGGTTACCGGACACCGAATAGAAA	0	0	2.2	0	0.76	0	upstream|intergenic_region	Conserved_gene_of_unknown_function|Spotted_leaf_protein-Conserved_gene_of_unknown_function	PGSC0003DMG400021355|PGSC0003DMG400021324-PGSC0003DMG400021355
chr01-1272-2950077	2950061	CTTGTGTCATATTACCGGAGCGTTGGAAATTT	0	0	0.73	0.42	0	0	5_prime_UTR|intron	Conserved_gene_of_unknown_function|Conserved_gene_of_unknown_function	PGSC0003DMG400021355|PGSC0003DMG400021355
chr01-1273-2951809	2951793	TGGCTTCCTTTTGTCCGGACGATGAAGCCTTT	12.27	15.93	27.09	40.52	13.72	27.02	exon|downstream	Conserved_gene_of_unknown_function|BEL29_protein	PGSC0003DMG400021355|PGSC0003DMG400021323
chr01-1274-2958544	2958528	GTTGTTGTTGTATCCCGGAAGCCGAAGCCGAA	0	0	0	0	0.38	0	exon	BEL29_protein	PGSC0003DMG400021323
chr01-1278-2967402	2967386	GATTGACTTATCCACCGGATATCGGTTGTTAA	0	0	0.37	0	0	0	intergenic_region	BEL29_protein-Aluminum-activated_malate_transporter	PGSC0003DMG400021323-PGSC0003DMG400039398
chr01-1279-2968512	2968496	TAGCCATCTAATAACCGGTGTGGAAACTTATT	0	0	1.83	0.84	0.76	0	intergenic_region	BEL29_protein-Aluminum-activated_malate_transporter	PGSC0003DMG400021323-PGSC0003DMG400039398
chr01-1281-2973483	2973467	CTTTTGAGTAAACACCGGTAACTGTTCGAATC	5.26	7.41	3.66	2.53	2.29	2.03	intergenic_region	BEL29_protein-Aluminum-activated_malate_transporter	PGSC0003DMG400021323-PGSC0003DMG400039398
chr01-1285-2981364	2981348	CAAGTACCCGAACACCGGGTCAAAAACAAAAA	1.4	1.11	1.1	0.84	2.29	1.35	downstream|intergenic_region	Aluminum-activated_malate_transporter|BEL29_protein-Aluminum-activated_malate_transporter	PGSC0003DMG400039398|PGSC0003DMG400021323-PGSC0003DMG400039398
chr01-1287-2989809	2989793	ACATGTCGACGCAACCGGTTCCTTTCCTCTGT	0.7	0.37	1.83	3.8	1.91	1.35	upstream|intergenic_region	Aluminum-activated_malate_transporter|Aluminum-activated_malate_transporter-Aluminum-activated_malate_transporter	PGSC0003DMG400039398|PGSC0003DMG400039398-PGSC0003DMG400036570
chr01-1288-2991796	2991780	TGATTCGCATGTATCCGGGATACCAGATACAT	1.4	0.74	1.1	0.84	2.29	3.38	upstream|intergenic_region	Aluminum-activated_malate_transporter|Aluminum-activated_malate_transporter-Aluminum-activated_malate_transporter	PGSC0003DMG400039398|PGSC0003DMG400039398-PGSC0003DMG400036570
chr01-1289-3000159	3000143	GTTTGTCAAATTTTCCGGTAAAAGAATTCATC	0.35	0.37	0	0	0.38	0	upstream|intergenic_region	Aluminum-activated_malate_transporter|Aluminum-activated_malate_transporter-Aluminum-activated_malate_transporter	PGSC0003DMG400036570|PGSC0003DMG400039398-PGSC0003DMG400036570
chr01-1294-3014348	3014332	CCCAAAACAAGTACCCGGACACCGGGTTAAAA	0.7	0	0.73	0.42	1.14	1.35	intergenic_region	Aluminum-activated_malate_transporter-Aluminum-activated_malate_transporter	PGSC0003DMG400036570-PGSC0003DMG400035191
chr01-1295-3015158	3015142	TGTTCTTGAATTTGCCGGAGTTGGGAAGATTC	1.05	2.59	2.2	3.38	0.38	0.68	intergenic_region	Aluminum-activated_malate_transporter-Aluminum-activated_malate_transporter	PGSC0003DMG400036570-PGSC0003DMG400035191
chr01-1303-3057330	3057314	TTTGGTTGCCGTCTCCGGTTATCGATCAGAAA	0	0	0	0	0.38	0.68	exon|downstream	Aluminum-activated_malate_transporter|Digalactosyldiacylglycerol_synthase_1	PGSC0003DMG400037538|PGSC0003DMG400021322
chr01-1305-3059482	3059466	CCGCCTCCACCATCCCGGTCGCATTGGCCGCA	10.52	5.93	9.52	6.33	14.1	14.86	exon|downstream	Aluminum-activated_malate_transporter|Digalactosyldiacylglycerol_synthase_1	PGSC0003DMG400037538|PGSC0003DMG400021322
chr01-1306-3061480	3061464	ATAATCTCGTGTTCCCGGTGTTGCACCTGAAC	0.35	0	0.37	0.42	3.05	1.35	exon|downstream	Digalactosyldiacylglycerol_synthase_1|Aluminum-activated_malate_transporter	PGSC0003DMG400021322|PGSC0003DMG400037538
chr01-1309-3065522	3065506	TTCAAAAATCTCCACCGGAGACGACGAATTCG	0	0	0	0	0	0.68	exon|upstream|upstream	Digalactosyldiacylglycerol_synthase_1|NC_domain-containing_protein|Digalactosyldiacylglycerol_synthase_1	PGSC0003DMG400021322|PGSC0003DMG400021354|PGSC0003DMG400021322
chr01-1310-3065753	3065737	TGCCCAATTAAAGTCCGGCGACGAATAAACCC	0	0.74	0	0.42	0	0	exon|upstream|upstream	Digalactosyldiacylglycerol_synthase_1|NC_domain-containing_protein|Digalactosyldiacylglycerol_synthase_1	PGSC0003DMG400021322|PGSC0003DMG400021354|PGSC0003DMG400021322
chr01-1315-3073159	3073143	GGAAAAATCAAAAGCCGGCAACTTCATGCCTT	2.8	4.08	4.76	4.22	3.43	3.38	downstream|downstream|intron	NC_domain-containing_protein|Serine/threonine-protein_kinase_rio2|Serine/threonine-protein_kinase_rio2	PGSC0003DMG400021354|PGSC0003DMG400021321|PGSC0003DMG400021321
chr01-1317-3076217	3076201	TTGAGGCGAGCAATCCGGTCAATGAGCTCACA	0	0	0	0	0.38	0	exon|upstream|downstream	Serine/threonine-protein_kinase_rio2|Serine/threonine-protein_kinase_rio2|NC_domain-containing_protein	PGSC0003DMG400021321|PGSC0003DMG400021321|PGSC0003DMG400021354
chr01-1319-3087099	3087083	TAAGTCTAATCTTTCCGGGACCTTGAGTCCTT	6.31	1.11	12.44	6.75	15.62	13.51	exon|5_prime_UTR	Serine/threonine-protein_kinase_PBS1|Serine/threonine-protein_kinase_PBS1	PGSC0003DMG400021353|PGSC0003DMG400021353
chr01-1320-3087423	3087407	TGTGATCTTTAAACCCGGTGAACAGTCACCCG	24.89	10	17.57	20.68	21.72	20.26	exon|5_prime_UTR	Serine/threonine-protein_kinase_PBS1|Serine/threonine-protein_kinase_PBS1	PGSC0003DMG400021353|PGSC0003DMG400021353
chr01-1321-3087776	3087760	CTAAGAATTTTTCTCCGGAAAATGAACTTGGG	0.35	0	0.37	0	1.52	0	exon	Serine/threonine-protein_kinase_PBS1	PGSC0003DMG400021353
chr01-1322-3088269	3088253	GGTCACCAGGCTGGCCGGAACTTTTGGATATC	7.71	8.52	4.76	2.95	4.19	6.75	exon	Serine/threonine-protein_kinase_PBS1	PGSC0003DMG400021353
chr01-1323-3093623	3093607	CAACACCTTTACTGCCGGTTCATTTGTTAAAT	0	0.37	1.1	2.53	0	0	downstream|intergenic_region	Serine/threonine-protein_kinase_PBS1|Serine/threonine-protein_kinase_PBS1-Coatomer_subunit_beta-1	PGSC0003DMG400021353|PGSC0003DMG400021353-PGSC0003DMG402021320
chr01-1324-3094899	3094883	AATCTGTTATTTTTCCGGGCTGCAAAGAGGTA	0.7	2.96	3.29	2.53	0	0	intergenic_region	Serine/threonine-protein_kinase_PBS1-Coatomer_subunit_beta-1	PGSC0003DMG400021353-PGSC0003DMG402021320
chr01-1325-3101033	3101017	GTCTCTGAATAACTCCGGTTGCCTCGCCGGCA	17.53	16.67	9.88	12.66	8.76	5.4	intergenic_region	Serine/threonine-protein_kinase_PBS1-Coatomer_subunit_beta-1	PGSC0003DMG400021353-PGSC0003DMG402021320
chr01-1326-3103575	3103559	TTGGTAATGTAATCCCGGAAAATCCTCTGCCT	0	1.11	0.37	0.42	0.38	1.35	intergenic_region	Serine/threonine-protein_kinase_PBS1-Coatomer_subunit_beta-1	PGSC0003DMG400021353-PGSC0003DMG402021320
chr01-1327-3104962	3104946	ATTTGAACATGACACCGGCAAAAGAATATGAC	3.51	7.78	2.93	3.38	1.14	4.73	intergenic_region	Serine/threonine-protein_kinase_PBS1-Coatomer_subunit_beta-1	PGSC0003DMG400021353-PGSC0003DMG402021320
chr01-1328-3106969	3106953	GCCGATACCACCTGCCGGTAGCAGAATCTATT	0.35	0	0	0	0	0	intergenic_region	Serine/threonine-protein_kinase_PBS1-Coatomer_subunit_beta-1	PGSC0003DMG400021353-PGSC0003DMG402021320
chr01-1330-3112460	3112444	TGATGTAGAACATTCCGGAGGAAGATGACGAG	2.8	1.48	0.73	1.69	0.38	0	intergenic_region	Serine/threonine-protein_kinase_PBS1-Coatomer_subunit_beta-1	PGSC0003DMG400021353-PGSC0003DMG402021320
chr01-1331-3114920	3114904	TAATTTTGGGTGCTCCGGGCGCCAAATCCATG	0	0	0	0.84	0.38	0.68	intergenic_region	Serine/threonine-protein_kinase_PBS1-Coatomer_subunit_beta-1	PGSC0003DMG400021353-PGSC0003DMG402021320
chr01-1335-3115783	3115767	AACTTTTGGGTCCTCCGGGCGCCAGATCCATG	0.7	0.74	2.56	0	0.76	3.38	intergenic_region	Serine/threonine-protein_kinase_PBS1-Coatomer_subunit_beta-1	PGSC0003DMG400021353-PGSC0003DMG402021320
chr01-1336-3115962	3115946	CAGTTTTGGGTGCTCCGGACGCCAGACTCATG	2.45	2.22	1.1	1.69	0.76	2.03	intergenic_region	Serine/threonine-protein_kinase_PBS1-Coatomer_subunit_beta-1	PGSC0003DMG400021353-PGSC0003DMG402021320
chr01-1337-3116314	3116298	AAATTTGGAGTGCTCCGGGCGCTAGATCAATG	0	0.74	1.83	0.84	0.38	0	intergenic_region	Serine/threonine-protein_kinase_PBS1-Coatomer_subunit_beta-1	PGSC0003DMG400021353-PGSC0003DMG402021320
chr01-1340-3119780	3119764	AAAAATTTGGTGCTCCGGGCGCCAGATACATG	0.35	0.74	1.1	0.42	0	0	downstream|intergenic_region	Coatomer_subunit_beta-1|Serine/threonine-protein_kinase_PBS1-Coatomer_subunit_beta-1	PGSC0003DMG402021320|PGSC0003DMG400021353-PGSC0003DMG402021320
chr01-1341-3120669	3120653	ATAATTTGGATGCTCCGGGCGCTAGATCCATG	1.05	0	0	0	0	0	downstream|intergenic_region	Coatomer_subunit_beta-1|Serine/threonine-protein_kinase_PBS1-Coatomer_subunit_beta-1	PGSC0003DMG402021320|PGSC0003DMG400021353-PGSC0003DMG402021320
chr01-1342-3124718	3124702	GTAAGCTGCAGTACCCGGCTTAGCTTATTAGC	0.35	0	0.73	0.42	0	0	exon|downstream	Coatomer_subunit_beta-1|Coatomer_subunit_beta-1	PGSC0003DMG402021320|PGSC0003DMG401021320
chr01-1343-3127393	3127377	GTTTCAATAATCTCCCGGACAAAAACGACCAC	5.61	3.71	2.93	3.8	9.91	6.08	exon|upstream	Coatomer_subunit_beta-1|Coatomer_subunit_beta-1	PGSC0003DMG402021320|PGSC0003DMG402021320
chr01-1344-3129095	3129079	TGGGAAAACTTATCCCGGGATAAATAATCATG	4.21	7.78	5.12	6.33	6.86	2.7	upstream|intron	Coatomer_subunit_beta-1|Coatomer_subunit_beta-1	PGSC0003DMG401021320|PGSC0003DMG402021320
chr01-1345-3129630	3129614	ACCTCCCAAACAAGCCGGAAGAAACACACTGC	12.62	10.37	15.37	17.31	12.19	14.86	upstream|intron	Coatomer_subunit_beta-1|Coatomer_subunit_beta-1	PGSC0003DMG401021320|PGSC0003DMG402021320
chr01-1347-3138021	3138005	TGTAGGTCATGAGCCCGGATCTTCGTGATATC	0	1.11	0	0	0	0	intergenic_region	Coatomer_subunit_beta-1-Conserved_gene_of_unknown_function	PGSC0003DMG402021320-PGSC0003DMG400044507
chr01-1350-3145270	3145254	TCCTTCTTGTCCAGCCGGATAAACACCAAAGT	5.61	6.3	12.08	8.02	8.76	4.73	exon	Conserved_gene_of_unknown_function	PGSC0003DMG400044507
chr01-1351-3153461	3153445	CAAATTTCAAATTTCCGGCTTCCTACTTTCTG	0	0	0.73	1.27	0.76	0.68	downstream|intron	C2_domain-containing_protein|Cohesion_establishment_factor_7	PGSC0003DMG400021319|PGSC0003DMG400021351
chr01-1352-3156462	3156446	CTGTCTCGCGGAAACCGGTAGTAAAAGTACTG	0.7	1.85	3.66	6.75	6.86	8.11	3_prime_UTR|downstream	Cohesion_establishment_factor_7|C2_domain-containing_protein	PGSC0003DMG400021351|PGSC0003DMG400021319
chr01-1353-3157468	3157452	AGTGGTGGTAGTCGCCGGAAAAAGTTGACGGG	0	0	0	0.42	0	0	exon|downstream	C2_domain-containing_protein|Cohesion_establishment_factor_7	PGSC0003DMG400021319|PGSC0003DMG400021351
chr01-1354-3158551	3158535	AGGATAGTACGTGTCCGGACCCACTTAGGCCC	35.06	31.12	25.99	23.64	35.06	30.39	exon|downstream	C2_domain-containing_protein|Cohesion_establishment_factor_7	PGSC0003DMG400021319|PGSC0003DMG400021351
chr01-1355-3159072	3159056	TTTCACATAGAGGTCCGGACTCCGAACCTTAG	0.35	0.37	0	0	0.76	1.35	exon|downstream	C2_domain-containing_protein|Cohesion_establishment_factor_7	PGSC0003DMG400021319|PGSC0003DMG400021351
chr01-1366-3165529	3165513	TAAGCGAGGATAGACCGGAAGAATGACCTCAG	5.26	3.33	5.49	4.64	7.24	4.73	upstream|intron	C2_domain-containing_protein|Conserved_gene_of_unknown_function	PGSC0003DMG400021319|PGSC0003DMG400021318
chr01-1367-3165759	3165743	CTGTATCAGGTGTACCGGAGAGATCTCTAAGT	9.47	12.6	13.18	18.57	20.96	16.89	exon	Conserved_gene_of_unknown_function	PGSC0003DMG400021318
chr01-1373-3174104	3174088	CTCGACCACTTGGGCCGGCCTTAGATAAGCAC	22.44	25.57	19.03	19.42	27.43	42.55	intergenic_region	Conserved_gene_of_unknown_function-Conserved_gene_of_unknown_function	PGSC0003DMG400021318-PGSC0003DMG400016423
chr01-1375-3174498	3174482	ACAAAAACAATTGCCCGGAAATCCACAATAGG	1.05	1.11	3.66	2.53	0.38	0	intergenic_region	Conserved_gene_of_unknown_function-Conserved_gene_of_unknown_function	PGSC0003DMG400021318-PGSC0003DMG400016423
chr01-1378-3182447	3182431	CAATGCATCTCAGACCGGCCAAAAGGCGTTGA	0	0	0.37	0	0	0	intergenic_region	Conserved_gene_of_unknown_function-Conserved_gene_of_unknown_function	PGSC0003DMG400021318-PGSC0003DMG400016423
chr01-1382-3187430	3187414	ACAAAAACAATTACCCGGGAATCCACAATAGG	0.35	0.37	0	0	0	0	intergenic_region	Conserved_gene_of_unknown_function-Conserved_gene_of_unknown_function	PGSC0003DMG400021318-PGSC0003DMG400016423
chr01-1383-3190169	3190153	AAAAATGTTGTGCACCGGACCCGTGTTGGATC	0.35	0	0	0.42	0	0	intergenic_region	Conserved_gene_of_unknown_function-Conserved_gene_of_unknown_function	PGSC0003DMG400021318-PGSC0003DMG400016423
chr01-1385-3198017	3198001	TGGAACCTACCCTTCCGGATGTTCCTTCCTAT	0	0	0.73	0.42	0	0	upstream|intergenic_region	Conserved_gene_of_unknown_function|Conserved_gene_of_unknown_function-Conserved_gene_of_unknown_function	PGSC0003DMG400016423|PGSC0003DMG400021318-PGSC0003DMG400016423
chr01-1387-3200396	3200380	ACAGATACTCGATACCGGCTTGAGGACAAAAA	0.35	0.37	0	0	0	0	upstream|intergenic_region	Conserved_gene_of_unknown_function|Conserved_gene_of_unknown_function-Conserved_gene_of_unknown_function	PGSC0003DMG400016423|PGSC0003DMG400021318-PGSC0003DMG400016423
chr01-1407-3209847	3209831	TGTAGACACCCTATCCGGAGACAAAAATAATA	0.35	0	0.73	0	0.38	0	upstream|downstream|intergenic_region	Conserved_gene_of_unknown_function|Conserved_gene_of_unknown_function|Conserved_gene_of_unknown_function-Conserved_gene_of_unknown_function	PGSC0003DMG400016421|PGSC0003DMG400016422|PGSC0003DMG400016422-PGSC0003DMG400016421
chr01-1408-3213262	3213246	ATCAAGAAATGATTCCGGGGTTTTGAAATTTG	1.4	0.74	0.73	2.95	0.38	0	exon|upstream|downstream	Conserved_gene_of_unknown_function|Conserved_gene_of_unknown_function|Conserved_gene_of_unknown_function	PGSC0003DMG400016421|PGSC0003DMG400016432|PGSC0003DMG400016422
chr01-1409-3215318	3215302	ATATCGAGCCTGGTCCGGGTTACCCTAATAAC	0	0.74	1.1	0.84	0	0	exon|downstream	Conserved_gene_of_unknown_function|Conserved_gene_of_unknown_function	PGSC0003DMG400016432|PGSC0003DMG400016421
chr01-1410-3224847	3224831	ACACTCAAATACCCCCGGTGTATCAAGGCCAT	6.66	6.3	10.61	13.09	18.67	8.11	exon	VAMP_protein_SEC22	PGSC0003DMG400016420
chr01-1411-3224931	3224915	CCCCGTATAACGGGCCGGGCCTGTCAGAAGAT	24.54	23.34	31.11	19.84	28.96	21.61	exon	VAMP_protein_SEC22	PGSC0003DMG400016420
chr01-1412-3225079	3225063	ACTTGGTGATCGGCCCGGTTACGGAGGGATTA	1.05	0.37	2.2	3.38	0.38	0	exon	VAMP_protein_SEC22	PGSC0003DMG400016420
chr01-1415-3231823	3231807	ACATAGCAAACAAGCCGGATACACTAAATTCG	0.35	0	0.37	0.42	0.38	0	downstream|intergenic_region	Hin1|VAMP_protein_SEC22-Hin1	PGSC0003DMG400016390|PGSC0003DMG400016420-PGSC0003DMG400016390
chr01-1416-3234315	3234299	GTCCACATTAGAGTCCGGACTAAATCTAAATC	3.51	7.04	5.12	1.27	5.33	2.03	upstream|downstream|intergenic_region	Hin1|Hin1|VAMP_protein_SEC22-Hin1	PGSC0003DMG400039594|PGSC0003DMG400016390|PGSC0003DMG400016420-PGSC0003DMG400016390
chr01-1420-3244750	3244734	ACGTAATACAATAACCGGATAATTGAAGGGTA	8.41	2.59	4.39	3.38	1.14	2.7	intron	U3_small_nucleolar_ribonucleoprotein_protein_imp4	PGSC0003DMG400016389
chr01-1423-3247858	3247842	CAACTCTGGCAGCTCCGGAGGAAAGGCGCTAG	5.26	3.71	6.59	10.98	0.38	0.68	upstream|intergenic_region	U3_small_nucleolar_ribonucleoprotein_protein_imp4|U3_small_nucleolar_ribonucleoprotein_protein_imp4-Conserved_gene_of_unknown_function	PGSC0003DMG400016389|PGSC0003DMG400016389-PGSC0003DMG400016388
chr01-1429-3254864	3254848	TCATTCTAACATGCCCGGTAGATTCTTGCCTA	1.75	1.11	2.2	1.27	4.19	3.38	intergenic_region	U3_small_nucleolar_ribonucleoprotein_protein_imp4-Conserved_gene_of_unknown_function	PGSC0003DMG400016389-PGSC0003DMG400016388
chr01-1430-3255126	3255110	AACTAAGTCATCGGCCGGTAAAAGCCCCTGTC	0	0	0	0.42	0	0	intergenic_region	U3_small_nucleolar_ribonucleoprotein_protein_imp4-Conserved_gene_of_unknown_function	PGSC0003DMG400016389-PGSC0003DMG400016388
chr01-1431-3256811	3256795	TAATTTCAATACCACCGGGCTATCATTGATTC	0.35	0	0	0.42	1.14	0	intergenic_region	U3_small_nucleolar_ribonucleoprotein_protein_imp4-Conserved_gene_of_unknown_function	PGSC0003DMG400016389-PGSC0003DMG400016388
chr01-1433-3272861	3272845	TTGTATATACCTACCCGGTTTGTATATTTACA	0.7	0	0.37	0.42	0	0	intergenic_region	Conserved_gene_of_unknown_function-Cytokinin_riboside_5'-monophosphate_phosphoribohydrolase_LOG7	PGSC0003DMG400016388-PGSC0003DMG400016419
chr01-1434-3279820	3279804	TGTATTAACATGTACCGGCAATCCAAAGCACC	10.87	6.67	8.78	5.49	4.19	6.08	upstream|intergenic_region	Cytokinin_riboside_5'-monophosphate_phosphoribohydrolase_LOG7|Conserved_gene_of_unknown_function-Cytokinin_riboside_5'-monophosphate_phosphoribohydrolase_LOG7	PGSC0003DMG400016419|PGSC0003DMG400016388-PGSC0003DMG400016419
chr01-1437-3296220	3296204	CACCAGGCTTCCACCCGGCTGGGCATACCTCA	11.22	4.08	12.81	8.02	0	0	exon|downstream	Thioredoxin_peroxidase|Pentatricopeptide_repeat-containing_protein	PGSC0003DMG400016387|PGSC0003DMG400034554
chr01-1438-3297112	3297096	CAATCATACCTGATCCGGTATCAGCACATTGT	0	0	2.56	1.27	0	0	exon|downstream	Thioredoxin_peroxidase|Pentatricopeptide_repeat-containing_protein	PGSC0003DMG400016387|PGSC0003DMG400034554
chr01-1439-3297900	3297884	TACACCCTTATGGTCCGGCCCTTCTCCCGACC	5.61	3.33	4.39	3.8	0	0	downstream|intron	Pentatricopeptide_repeat-containing_protein|Thioredoxin_peroxidase	PGSC0003DMG400034554|PGSC0003DMG400016387
chr01-1448-3307637	3307621	GTAGCTCGTCTATGCCGGTGAGACAATCTCCC	0	0	1.46	5.49	1.91	1.35	exon|upstream	Conserved_gene_of_unknown_function|E2F4_5	PGSC0003DMG400035474|PGSC0003DMG400016418
chr01-1449-3307976	3307960	ACAGGTTGCTGAATCCGGAGTCCAGAATGCTA	0	0	8.05	6.75	0	0	upstream|downstream|intergenic_region	E2F4_5|Conserved_gene_of_unknown_function|Conserved_gene_of_unknown_function-E2F4_5	PGSC0003DMG400016418|PGSC0003DMG400035474|PGSC0003DMG400035474-PGSC0003DMG400016418
chr01-1450-3309187	3309171	ACTTTAAAGGTGGTCCGGAATGAGTGAGAATA	3.51	1.11	1.46	1.69	0.38	1.35	upstream|downstream|intergenic_region	E2F4_5|Conserved_gene_of_unknown_function|Conserved_gene_of_unknown_function-E2F4_5	PGSC0003DMG400016418|PGSC0003DMG400035474|PGSC0003DMG400035474-PGSC0003DMG400016418
chr01-1451-3309344	3309328	TGTTTATTGCATCTCCGGATCCTGCGTGAATG	14.38	17.79	5.12	6.75	6.86	6.08	upstream|downstream|intergenic_region	E2F4_5|Conserved_gene_of_unknown_function|Conserved_gene_of_unknown_function-E2F4_5	PGSC0003DMG400016418|PGSC0003DMG400035474|PGSC0003DMG400035474-PGSC0003DMG400016418
chr01-1452-3313157	3313141	CATTTTTGATTTCCCCGGAGGTCATTTGACTC	6.66	8.52	1.1	2.11	3.05	2.03	upstream|intron	E2F4_5|E2F4_5	PGSC0003DMG400016418|PGSC0003DMG400016418
chr01-1459-3325561	3325545	GGGTTCGAGATAATCCGGGTCTAGGTATCGAA	0.35	1.11	0	0	0	0	3_prime_UTR|3_prime_UTR|downstream|downstream	HVA22_i|Conserved_gene_of_unknown_function|Conserved_gene_of_unknown_function|HVA22_i	PGSC0003DMG400016386|PGSC0003DMG400016417|PGSC0003DMG400016417|PGSC0003DMG400016386
chr01-1460-3325606	3325590	TACTTGGACCATTTCCGGTTTAGAATATGGAC	0	0	0	0	1.52	0	3_prime_UTR|3_prime_UTR|downstream|downstream	HVA22_i|Conserved_gene_of_unknown_function|Conserved_gene_of_unknown_function|HVA22_i	PGSC0003DMG400016386|PGSC0003DMG400016417|PGSC0003DMG400016417|PGSC0003DMG400016386
chr01-1461-3325725	3325709	GACGGCTTACTTCTCCGGAAGAACCCGAATGA	7.01	2.96	4.76	4.22	1.52	0	exon|3_prime_UTR|downstream|downstream	HVA22_i|Conserved_gene_of_unknown_function|Conserved_gene_of_unknown_function|HVA22_i	PGSC0003DMG400016386|PGSC0003DMG400016417|PGSC0003DMG400016417|PGSC0003DMG400016386
chr01-1462-3326286	3326270	GTATGGATGTTGGACCGGCCCAATAAGTAGAT	0	0	0.73	2.95	0	0	downstream|downstream|intron	Conserved_gene_of_unknown_function|HVA22_i|HVA22_i	PGSC0003DMG400016417|PGSC0003DMG400016386|PGSC0003DMG400016386
chr01-1463-3327386	3327370	ACAATCTAGTGATACCGGTTAGTCTTTCGGGC	0	0	1.1	3.38	0	0	downstream|intron	Conserved_gene_of_unknown_function|HVA22_i	PGSC0003DMG400016417|PGSC0003DMG400016386
chr01-1464-3328373	3328357	TGGTCGAATGTGTGCCGGATTCTCCAAAGGCT	14.38	5.93	5.12	4.64	15.24	8.78	downstream|intron	Conserved_gene_of_unknown_function|HVA22_i	PGSC0003DMG400016417|PGSC0003DMG400016386
chr01-1465-3341382	3341366	ATATGATATTATTACCGGTTGGAAAATGCATC	0	0.74	0	0.42	0.38	0	upstream|intergenic_region	Conserved_gene_of_unknown_function|HVA22_i-Conserved_gene_of_unknown_function	PGSC0003DMG400016416|PGSC0003DMG400016386-PGSC0003DMG400016416
chr01-1467-3346799	3346783	CCATATTACCACTTCCGGATGCAACAACTTGT	0.7	0	0	0.84	0.38	0	upstream|intron	Conserved_gene_of_unknown_function|Conserved_gene_of_unknown_function	PGSC0003DMG400016416|PGSC0003DMG400016416
chr01-1468-3349268	3349252	GTCACACTTAAGTACCGGGAAATTGGAGGTCC	3.51	5.56	1.83	1.27	4.19	1.35	upstream|intron	Conserved_gene_of_unknown_function|Conserved_gene_of_unknown_function	PGSC0003DMG400016416|PGSC0003DMG400016416
chr01-1469-3351157	3351141	CGTTAACGTTAGATCCGGCTATGACCAGCATT	49.09	48.17	34.77	30.39	29.72	29.72	intron	Conserved_gene_of_unknown_function	PGSC0003DMG400016416
chr01-1470-3353638	3353622	AAGGGTGATTTGTACCGGTCAAAAACATATTT	0	0	0	0.42	0	0	downstream|intergenic_region	Conserved_gene_of_unknown_function|Conserved_gene_of_unknown_function-Conserved_gene_of_unknown_function	PGSC0003DMG400016416|PGSC0003DMG400016416-PGSC0003DMG400016415
chr01-1471-3359684	3359668	TCTTGTTGAGAGCGCCGGCCCCGAATGAGCCC	9.47	4.45	1.83	2.53	10.67	0.68	upstream|intergenic_region	Conserved_gene_of_unknown_function|Conserved_gene_of_unknown_function-Conserved_gene_of_unknown_function	PGSC0003DMG400016415|PGSC0003DMG400016416-PGSC0003DMG400016415
chr01-1472-3359745	3359729	CTTTAATATGAGCTCCGGACACCAAATGGAAA	0	0	0	0	0.38	0	upstream|intergenic_region	Conserved_gene_of_unknown_function|Conserved_gene_of_unknown_function-Conserved_gene_of_unknown_function	PGSC0003DMG400016415|PGSC0003DMG400016416-PGSC0003DMG400016415
chr01-1477-3362722	3362706	ATGGAGGAGTTTATCCGGCACACATAAAGTAC	2.8	2.22	0.73	2.11	3.05	0.68	downstream|intergenic_region	Conserved_gene_of_unknown_function|Conserved_gene_of_unknown_function-Conserved_gene_of_unknown_function	PGSC0003DMG400016415|PGSC0003DMG400016415-PGSC0003DMG400016385
chr01-1478-3376194	3376178	CCCCGTCCCTGCCTCCGGGAGGGTGAAGGAGG	4.56	1.48	1.46	1.27	3.05	2.03	downstream|intergenic_region	Conserved_gene_of_unknown_function|Conserved_gene_of_unknown_function-Conserved_gene_of_unknown_function	PGSC0003DMG400016385|PGSC0003DMG400016415-PGSC0003DMG400016385
chr01-1482-3400347	3400331	CTGTATTTCTTATACCGGAATCTCCGTATAAC	1.75	5.93	1.1	1.27	3.05	1.35	upstream|downstream|intergenic_region	Gene_of_unknown_function|Reverse_transcriptase|Gene_of_unknown_function-Reverse_transcriptase	PGSC0003DMG400016384|PGSC0003DMG400016431|PGSC0003DMG400016384-PGSC0003DMG400016431
chr01-1485-3404559	3404543	TGTTTCAGCTGGCACCGGCATCTCTCCACCAA	6.66	7.04	5.49	5.49	4.19	6.75	5_prime_UTR	Reverse_transcriptase	PGSC0003DMG400016431
chr01-1488-3409640	3409624	TGAAAAAGTAGTCACCGGAATGATGGCACCAT	0	0	1.1	0	0	0	upstream|downstream|intergenic_region	Reverse_transcriptase|Ccr4-associated_factor|Reverse_transcriptase-Ccr4-associated_factor	PGSC0003DMG400016431|PGSC0003DMG400016383|PGSC0003DMG400016431-PGSC0003DMG400016383
chr01-1490-3410601	3410585	AACACTAGGCAAGCCCGGTGCGACGAGCTCGA	4.56	4.45	0	0	0.38	1.35	downstream|intergenic_region	Ccr4-associated_factor|Reverse_transcriptase-Ccr4-associated_factor	PGSC0003DMG400016383|PGSC0003DMG400016431-PGSC0003DMG400016383
chr01-1496-3414717	3414701	CAATGGGCGATCCACCGGGTATTTTTGGCAAG	0	0	0	0.42	0.38	0.68	upstream|intergenic_region	Ccr4-associated_factor|Ccr4-associated_factor-Pentatricopeptide_repeat-containing_protein	PGSC0003DMG400016383|PGSC0003DMG400016383-PGSC0003DMG402016414
chr01-1499-3422661	3422645	GTTCCCTAAGATGACCGGTATGTGTAATTGTT	19.28	11.86	24.89	16.04	15.24	26.34	intergenic_region	Ccr4-associated_factor-Pentatricopeptide_repeat-containing_protein	PGSC0003DMG400016383-PGSC0003DMG402016414
chr01-1500-3425078	3425062	GAACTTATGTCTTACCGGTCATAATTATGTTT	2.8	0.74	0.73	0.42	1.91	1.35	upstream|intergenic_region	Pentatricopeptide_repeat-containing_protein|Ccr4-associated_factor-Pentatricopeptide_repeat-containing_protein	PGSC0003DMG402016414|PGSC0003DMG400016383-PGSC0003DMG402016414
chr01-1502-3427503	3427487	ACCCAAAGTCCTTACCGGAGTCACCAACAACT	9.82	9.26	0	0	0	0	upstream|intergenic_region	Pentatricopeptide_repeat-containing_protein|Ccr4-associated_factor-Pentatricopeptide_repeat-containing_protein	PGSC0003DMG402016414|PGSC0003DMG400016383-PGSC0003DMG402016414
chr01-1503-3429157	3429141	TTTTCTTTTCCATGCCGGAGCAGAATTCAGTA	8.77	5.19	8.78	8.86	10.29	8.11	exon	Pentatricopeptide_repeat-containing_protein	PGSC0003DMG402016414
chr01-1504-3433233	3433217	GTGCACTTGATAACCCGGCTTCCTTTGCTCCA	5.61	3.33	2.56	2.95	1.14	1.35	downstream|downstream|intron	Gene_of_unknown_function|Ubiquitin-conjugating_enzyme_family_protein|Pentatricopeptide_repeat-containing_protein	PGSC0003DMG401016414|PGSC0003DMG400016382|PGSC0003DMG402016414
chr01-1505-3434588	3434572	AAAATACACTTACTCCGGAGATAATAGAGTTG	0.35	0	0	0	0.38	0	3_prime_UTR|downstream|downstream	Pentatricopeptide_repeat-containing_protein|Gene_of_unknown_function|Ubiquitin-conjugating_enzyme_family_protein	PGSC0003DMG402016414|PGSC0003DMG401016414|PGSC0003DMG400016382
chr01-1506-3438433	3438417	ACTTGGTGGCTTCTCCGGATAATCCTTGTCGC	8.06	8.52	19.4	18.15	24.77	14.86	exon|upstream|downstream	Ubiquitin-conjugating_enzyme_family_protein|Gene_of_unknown_function|Pentatricopeptide_repeat-containing_protein	PGSC0003DMG400016382|PGSC0003DMG401016414|PGSC0003DMG402016414
chr01-1507-3440886	3440870	AACCGAACACACAACCGGAACTACTTCCTACC	17.88	22.97	24.16	21.95	20.96	26.34	intron	Ubiquitin-conjugating_enzyme_family_protein	PGSC0003DMG400016382
chr01-1508-3444998	3444982	AATGGTAATTCTCCCCGGCACGGCCTGAGTTT	0	0.37	0	0	0	0	upstream|intergenic_region	Ubiquitin-conjugating_enzyme_family_protein|Ubiquitin-conjugating_enzyme_family_protein-Conserved_gene_of_unknown_function	PGSC0003DMG400016382|PGSC0003DMG400016382-PGSC0003DMG400016381
chr01-1509-3452414	3452398	TCTTAGTGGTCAATCCGGTGAGTCAATTCTCA	0.7	0	0	0	0	0	downstream|intergenic_region	Conserved_gene_of_unknown_function|Ubiquitin-conjugating_enzyme_family_protein-Conserved_gene_of_unknown_function	PGSC0003DMG400016381|PGSC0003DMG400016382-PGSC0003DMG400016381
chr01-1510-3465478	3465462	ATGTGCAATTTTCACCGGTTGTTCCTTTCTAA	2.1	0	0	0	0.76	0	intergenic_region	Conserved_gene_of_unknown_function-Zinc_finger_protein	PGSC0003DMG400016381-PGSC0003DMG400016379
chr01-1512-3477766	3477750	GCCAGATAGTCTACCCGGTTTCTGCGTCAGAA	14.02	16.67	5.86	8.02	20.2	21.61	intergenic_region	Conserved_gene_of_unknown_function-Zinc_finger_protein	PGSC0003DMG400016381-PGSC0003DMG400016379
chr01-1513-3478015	3477999	TTCAGCTAGCACTACCGGTAAAAAAAAGGTGA	0.7	0	0	0.42	0	0	intergenic_region	Conserved_gene_of_unknown_function-Zinc_finger_protein	PGSC0003DMG400016381-PGSC0003DMG400016379
chr01-1515-3481562	3481546	GTAAAAAGGACAGCCCGGTACACAAAGCATCT	7.01	5.56	7.69	9.29	4.19	7.43	intergenic_region	Conserved_gene_of_unknown_function-Zinc_finger_protein	PGSC0003DMG400016381-PGSC0003DMG400016379
chr01-1516-3481594	3481578	TGCGTTAGCAGGGTCCGGGGAAGGCCGCACCC	10.87	7.41	12.81	20.68	31.25	18.91	intergenic_region	Conserved_gene_of_unknown_function-Zinc_finger_protein	PGSC0003DMG400016381-PGSC0003DMG400016379
chr01-1517-3482165	3482149	ATTGCTTTGGTATCCCGGGAGGCTGGGAAAAG	7.36	8.15	9.15	5.07	13.34	6.75	intergenic_region	Conserved_gene_of_unknown_function-Zinc_finger_protein	PGSC0003DMG400016381-PGSC0003DMG400016379
chr01-1518-3483462	3483446	GTCTTTTCCTGGCCCCGGATTCCATCTTGTGA	5.96	2.59	8.05	8.44	3.43	4.05	intergenic_region	Conserved_gene_of_unknown_function-Zinc_finger_protein	PGSC0003DMG400016381-PGSC0003DMG400016379
chr01-1519-3483894	3483878	GGTAGGAAATAATGCCGGCAGTTCCCCAGAAT	23.14	30.01	16.1	21.53	16	13.51	intergenic_region	Conserved_gene_of_unknown_function-Zinc_finger_protein	PGSC0003DMG400016381-PGSC0003DMG400016379
chr01-1521-3485276	3485260	AAGTATGAACATTTCCGGTCAACTTGGTGCTG	0	0	2.56	0.42	0.38	0	intergenic_region	Conserved_gene_of_unknown_function-Zinc_finger_protein	PGSC0003DMG400016381-PGSC0003DMG400016379
chr01-1522-3486196	3486180	TAGGAATGAAGGTTCCGGGACAAGGAGGGAGT	11.22	11.49	12.08	21.53	6.48	12.83	intergenic_region	Conserved_gene_of_unknown_function-Zinc_finger_protein	PGSC0003DMG400016381-PGSC0003DMG400016379
chr01-1524-3492659	3492643	AACAAAGATGCTACCCGGCAATGTAAGAGTAG	2.1	2.22	5.86	9.29	2.67	2.7	intergenic_region	Conserved_gene_of_unknown_function-Zinc_finger_protein	PGSC0003DMG400016381-PGSC0003DMG400016379
chr01-1530-3503726	3503710	TGACATAGGTGGGGCCGGTGATGATGAGACAT	19.63	13.34	28.55	28.7	18.67	22.29	exon	Zinc_finger_protein	PGSC0003DMG400016379
chr01-1532-3511457	3511441	GATGTTAGGATCGACCGGATCATCCTCGGGAT	7.36	14.08	3.66	4.64	4.95	6.75	intergenic_region	Zinc_finger_protein-BHLH_transcription_factor	PGSC0003DMG400016379-PGSC0003DMG400016377
chr01-1533-3516432	3516416	GTTTGGCGAGAGGTCCGGGAGTCTAATAAAGG	3.86	6.67	5.49	1.27	3.43	4.73	downstream|intergenic_region	BHLH_transcription_factor|Zinc_finger_protein-BHLH_transcription_factor	PGSC0003DMG400016377|PGSC0003DMG400016379-PGSC0003DMG400016377
chr01-1535-3528976	3528960	TCCGACACAACTTACCGGTGATAGTCGCAGCA	6.31	2.59	18.3	19.84	6.1	7.43	downstream|intergenic_region	Tobamovirus_multiplication_3|BHLH_transcription_factor-Tobamovirus_multiplication_3	PGSC0003DMG400016376|PGSC0003DMG400016377-PGSC0003DMG400016376
chr01-1537-3533149	3533133	CTCAATACCTGATCCCGGAGCTTGATTTTTTC	0	0	0	0	0.38	0	3_prime_UTR	Tobamovirus_multiplication_3	PGSC0003DMG400016376
chr01-1538-3537623	3537607	CTGTTGCCTAACCTCCGGTTGCAACTTCTGAA	5.26	2.59	6.95	4.22	4.57	2.7	exon|upstream	Tobamovirus_multiplication_3|Conserved_gene_of_unknown_function	PGSC0003DMG400016376|PGSC0003DMG400016430
chr01-1546-3547355	3547339	CTAAGCTTCAATTCCCGGTAGAGGTAGAAAAT	0	0.74	0	0	0	0	downstream|intron	Conserved_gene_of_unknown_function|Succinyl-CoA_ligase_alpha_1_subunit	PGSC0003DMG400016413|PGSC0003DMG400016412
chr01-1547-3548687	3548671	CAAATCATTTTTTTCCGGTATGATGGATGTGT	1.05	0.37	2.2	2.53	1.52	1.35	intron	Succinyl-CoA_ligase_alpha_1_subunit	PGSC0003DMG400016412
chr01-1548-3550699	3550683	TCTCTTGAATACATCCGGTGAAAAAAGGATTC	16.13	9.63	9.15	6.33	6.1	6.75	intron	Succinyl-CoA_ligase_alpha_1_subunit	PGSC0003DMG400016412
chr01-1551-3556188	3556172	AAGCTGAACTTATACCGGAGTTGGATCGGAGA	0.7	0	0	0	0	1.35	exon|downstream	Isochorismatase|Succinyl-CoA_ligase_alpha_1_subunit	PGSC0003DMG400016411|PGSC0003DMG400016412
chr01-1553-3571761	3571745	TCTCGGTGTTACACCCGGGGAATGTGCAACTC	22.44	13.71	11.35	16.46	25.91	29.04	upstream|upstream|intron	F-box_protein|Transposase|Alanine-2-oxoglutarate_aminotransferase_1	PGSC0003DMG400016374|PGSC0003DMG400016410|PGSC0003DMG400016373
chr01-1554-3571916	3571900	GCCAAAACCCGAACCCGGGACAGTAGAGATGC	4.91	5.93	6.59	12.66	10.29	8.78	exon|upstream|upstream	Alanine-2-oxoglutarate_aminotransferase_1|F-box_protein|Transposase	PGSC0003DMG400016373|PGSC0003DMG400016374|PGSC0003DMG400016410
chr01-1555-3572661	3572645	CATACGAGATATCTCCGGGCTTAGGTGGATTC	22.09	14.82	6.22	9.29	11.43	18.91	upstream|upstream|intergenic_region	Alanine-2-oxoglutarate_aminotransferase_1|Transposase|Alanine-2-oxoglutarate_aminotransferase_1-Transposase	PGSC0003DMG400016373|PGSC0003DMG400016410|PGSC0003DMG400016373-PGSC0003DMG400016410
chr01-1556-3575405	3575389	AGATGGAACTGCTGCCGGTGCACTTTCGAGTG	1.4	1.11	0	0	7.24	2.7	exon|upstream	Transposase|Alanine-2-oxoglutarate_aminotransferase_1	PGSC0003DMG400016410|PGSC0003DMG400016373
chr01-1557-3577252	3577236	CACTAAGACACTGTCCGGTAGGATTTCCGGGG	14.38	7.41	8.42	9.29	20.96	4.05	3_prime_UTR	Transposase	PGSC0003DMG400016410
chr01-1559-3578111	3578095	GAGAAATATGTGTTCCGGATCACTGATCAAAA	1.05	0	0	0	0.76	0	3_prime_UTR	Transposase	PGSC0003DMG400016410
chr01-1560-3578260	3578244	TTTCTTTCCTTACACCGGGAATGCCACGGGAG	1.75	1.48	1.1	3.38	1.14	6.08	3_prime_UTR	Transposase	PGSC0003DMG400016410
chr01-1561-3579322	3579306	CTACAGCTAAGTATCCGGGTGAATCCTCTGCT	0	1.11	0.73	3.8	0	1.35	3_prime_UTR	Transposase	PGSC0003DMG400016410
chr01-1562-3580620	3580604	GGATACCTAGACCTCCGGAATTCAACGAAAGA	12.27	11.86	8.05	9.29	5.33	10.13	downstream|intergenic_region	Transposase|Transposase-Resistance_protein_PSH-RGH7	PGSC0003DMG400016410|PGSC0003DMG400016410-PGSC0003DMG400016372
chr01-1563-3581401	3581385	ACAATTAAATCTTTCCGGGATGCAAAAGCGTT	3.16	1.85	1.83	3.38	1.91	0.68	downstream|intergenic_region	Transposase|Transposase-Resistance_protein_PSH-RGH7	PGSC0003DMG400016410|PGSC0003DMG400016410-PGSC0003DMG400016372
chr01-1569-3589991	3589975	AAGTTTCCTATCCACCGGTTATTTATCAAAAC	0.7	2.96	0	0	0	0	intron	Resistance_protein_PSH-RGH7	PGSC0003DMG400016372
chr01-1570-3590377	3590361	TGTGAGACACAATGCCGGCCACATCAGATACT	0	0.37	0	0	1.52	2.03	intron	Resistance_protein_PSH-RGH7	PGSC0003DMG400016372
chr01-1571-3592157	3592141	GCTTTTTTCACTTCCCGGCCTCTTAATAAAAC	14.38	21.86	4.76	3.8	14.1	16.21	exon|downstream	Resistance_protein_PSH-RGH7|Peroxidase_44	PGSC0003DMG400016372|PGSC0003DMG400016371
chr01-1572-3592226	3592210	AACCTGATAATCCTCCGGAAAACCACCAATAG	4.56	10	6.22	4.64	13.72	14.86	exon|downstream	Resistance_protein_PSH-RGH7|Peroxidase_44	PGSC0003DMG400016372|PGSC0003DMG400016371
chr01-1573-3593089	3593073	CACTCAATGAATCCCCGGCAGATTCAAGAATA	3.16	1.85	4.76	9.29	2.29	0	exon|downstream	Resistance_protein_PSH-RGH7|Peroxidase_44	PGSC0003DMG400016372|PGSC0003DMG400016371
chr01-1574-3593195	3593179	GATTCTTTCAACAACCGGTAGAAAATTCTTGT	0.35	0.37	0.73	0.84	0.76	0.68	exon|downstream	Resistance_protein_PSH-RGH7|Peroxidase_44	PGSC0003DMG400016372|PGSC0003DMG400016371
chr01-1575-3595925	3595909	GGTAAGACTCGGGGCCGGAGCTAGGATTGTGG	18.23	20.75	5.12	3.8	17.53	17.56	upstream|upstream|downstream|downstream|intergenic_region	Resistance_protein_PSH-RGH7|Conserved_gene_of_unknown_function|Peroxidase_44|Lipase|Resistance_protein_PSH-RGH7-Peroxidase_44	PGSC0003DMG400016372|PGSC0003DMG402016370|PGSC0003DMG400016371|PGSC0003DMG401016370|PGSC0003DMG400016372-PGSC0003DMG400016371
chr01-1576-3596711	3596695	TTTCCCCTTGGTTTCCGGTGAGCACCTCTACC	3.51	3.33	4.03	7.18	1.91	2.7	exon|upstream|upstream|downstream	Peroxidase_44|Resistance_protein_PSH-RGH7|Conserved_gene_of_unknown_function|Lipase	PGSC0003DMG400016371|PGSC0003DMG400016372|PGSC0003DMG402016370|PGSC0003DMG401016370
chr01-1577-3597276	3597260	GCACGAGACAATGCCCGGGCAGTTCTCTTCGA	0	0	1.46	0.84	0.38	0.68	exon|upstream|upstream|downstream	Peroxidase_44|Resistance_protein_PSH-RGH7|Conserved_gene_of_unknown_function|Lipase	PGSC0003DMG400016371|PGSC0003DMG400016372|PGSC0003DMG402016370|PGSC0003DMG401016370
chr01-1579-3601026	3601010	ACTAGGGTGTTCAACCGGCAAACGAGGGTGTG	14.02	19.27	36.6	24.48	12.19	29.72	exon|upstream|downstream	Lipase|Peroxidase_44|Conserved_gene_of_unknown_function	PGSC0003DMG401016370|PGSC0003DMG400016371|PGSC0003DMG402016370
chr01-1581-3601986	3601970	TAATCAAGAAGACCCCGGATACCAACTTTCCC	0.35	0	0.37	0	0.38	0	exon|upstream|downstream	Lipase|Peroxidase_44|Conserved_gene_of_unknown_function	PGSC0003DMG401016370|PGSC0003DMG400016371|PGSC0003DMG402016370
chr01-1583-3607410	3607394	GGTTGAAATTTTACCCGGTCAATACTACTCAT	1.75	1.85	4.76	3.8	0.76	1.35	upstream|intergenic_region	Lipase|Lipase-Kinase	PGSC0003DMG401016370|PGSC0003DMG401016370-PGSC0003DMG400016429
chr01-1585-3614295	3614279	TATTCCCTTCATGCCCGGGCCCAAACTGGGGT	10.87	9.63	8.05	3.38	2.67	0.68	upstream|intergenic_region	Kinase|Lipase-Kinase	PGSC0003DMG400016429|PGSC0003DMG401016370-PGSC0003DMG400016429
chr01-1587-3616541	3616525	GCAGCTGCTCAGGACCGGAAAGTCTTCTTGTG	4.56	1.85	0	0	1.91	5.4	upstream|intergenic_region	Kinase|Lipase-Kinase	PGSC0003DMG400016429|PGSC0003DMG401016370-PGSC0003DMG400016429
chr01-1588-3616610	3616594	TATTTGGTAAGTAACCGGACTTTGCAACAACA	3.86	5.56	8.42	10.98	0.76	1.35	upstream|intergenic_region	Kinase|Lipase-Kinase	PGSC0003DMG400016429|PGSC0003DMG401016370-PGSC0003DMG400016429
chr01-1593-3629963	3629947	CTGATCTATTTTCACCGGCGATCTCTCAGTTT	1.4	1.11	9.15	5.91	0	0	intergenic_region	Kinase-Protein_kinase_family_protein	PGSC0003DMG400016429-PGSC0003DMG400016409
chr01-1594-3631761	3631745	AGATCCCAGATAATCCGGCTCATATGTGGAAA	0	0	1.46	2.53	0	0	intergenic_region	Kinase-Protein_kinase_family_protein	PGSC0003DMG400016429-PGSC0003DMG400016409
chr01-1595-3632339	3632323	TAGAGCTCTGTACACCGGATGCTTCATGAGGT	0.7	0.37	1.46	0.42	0.38	0.68	intergenic_region	Kinase-Protein_kinase_family_protein	PGSC0003DMG400016429-PGSC0003DMG400016409
chr01-1596-3633089	3633073	GCTGCTGCTCAGGACCGGAAAGCCTTCTTGTA	0	0	8.42	4.22	0	0	intergenic_region	Kinase-Protein_kinase_family_protein	PGSC0003DMG400016429-PGSC0003DMG400016409
chr01-1600-3640992	3640976	TCTATTTCCATCAGCCGGCCGGTGGGAGCGAG	0.35	0.37	1.46	0	3.05	2.7	intergenic_region	Kinase-Protein_kinase_family_protein	PGSC0003DMG400016429-PGSC0003DMG400016409
chr01-1601-3641509	3641493	GTGATCTTTCATTACCGGACTGTGTCTTATGC	0	0	7.32	7.6	0	0	intergenic_region	Kinase-Protein_kinase_family_protein	PGSC0003DMG400016429-PGSC0003DMG400016409
chr01-1604-3646400	3646384	GTTGTAGATGGTGGCCGGTGGATGAGAATAAT	0.35	0.74	1.46	1.27	0.38	3.38	upstream|intergenic_region	Protein_kinase_family_protein|Kinase-Protein_kinase_family_protein	PGSC0003DMG400016409|PGSC0003DMG400016429-PGSC0003DMG400016409
chr01-1605-3648027	3648011	GCAGCTGCTCAGGACCGGAAAGCCTTCTTGTA	1.05	2.59	12.08	12.24	1.52	8.11	upstream|intergenic_region	Protein_kinase_family_protein|Kinase-Protein_kinase_family_protein	PGSC0003DMG400016409|PGSC0003DMG400016429-PGSC0003DMG400016409
chr01-1607-3650598	3650582	TGGAGTAGCAGTTACCGGCACTGGACTAGATA	5.96	0	2.56	3.8	7.62	4.73	exon	Protein_kinase_family_protein	PGSC0003DMG400016409
chr01-1608-3651175	3651159	TTCGTCCTGGTTTACCGGTTATTTATGAACTA	3.51	2.22	11.35	13.51	12.19	14.86	intron	Protein_kinase_family_protein	PGSC0003DMG400016409
chr01-1610-3656419	3656403	GGTGGTGACTGACACCGGTGATTGGCGATATA	1.05	0	0	0	1.52	0.68	downstream|intergenic_region	Protein_kinase_family_protein|Protein_kinase_family_protein-ADP-ribosylation_factor	PGSC0003DMG400016409|PGSC0003DMG400016409-PGSC0003DMG402016407
chr01-1611-3657658	3657642	TAGAGCCCTTTACACCGGATGCTTCATGAGGT	0.7	0	0.37	0.42	0	0	intergenic_region	Protein_kinase_family_protein-ADP-ribosylation_factor	PGSC0003DMG400016409-PGSC0003DMG402016407
chr01-1616-3665055	3665039	CGAACCGTTATTTCCCGGTGCTTCCCTAGTAA	1.75	0.74	1.46	2.95	2.29	0.68	intergenic_region	Protein_kinase_family_protein-ADP-ribosylation_factor	PGSC0003DMG400016409-PGSC0003DMG402016407
chr01-1618-3670339	3670323	CATAAGTCAAGAACCCGGTCATGTACACGTGG	2.8	3.33	2.2	4.64	6.1	2.7	intergenic_region	Protein_kinase_family_protein-ADP-ribosylation_factor	PGSC0003DMG400016409-PGSC0003DMG402016407
chr01-1620-3675862	3675846	TGACTCATCATCAACCGGGATTCGGTTAAGGA	2.45	0.37	2.2	2.53	3.81	6.08	intergenic_region	Protein_kinase_family_protein-ADP-ribosylation_factor	PGSC0003DMG400016409-PGSC0003DMG402016407
chr01-1622-3678837	3678821	AAGAAGAAGAGTTGCCGGCTCCTACTAATCCA	0	0	0.37	0	0.38	0.68	upstream|intergenic_region	ADP-ribosylation_factor|Protein_kinase_family_protein-ADP-ribosylation_factor	PGSC0003DMG402016407|PGSC0003DMG400016409-PGSC0003DMG402016407
chr01-1623-3679552	3679536	AAGGCCTACCTACACCGGCTTTTCTACACTCC	11.22	1.85	4.03	11.4	11.43	8.78	upstream|intergenic_region	ADP-ribosylation_factor|Protein_kinase_family_protein-ADP-ribosylation_factor	PGSC0003DMG402016407|PGSC0003DMG400016409-PGSC0003DMG402016407
chr01-1625-3682206	3682190	ATGGTCTTCAAGTGCCGGTCCCGCCCAGGGTG	23.84	17.41	22.33	22.79	27.82	30.39	upstream|intergenic_region	ADP-ribosylation_factor|Protein_kinase_family_protein-ADP-ribosylation_factor	PGSC0003DMG402016407|PGSC0003DMG400016409-PGSC0003DMG402016407
chr01-1626-3683308	3683292	TCTGGTAATTGTTGCCGGTGGGAGTGGTAGGC	29.1	7.78	25.26	22.79	24.01	17.56	intron	ADP-ribosylation_factor	PGSC0003DMG402016407
chr01-1627-3683674	3683658	ACCAAGCTTTTCAGCCGGCTATTTGCCAAGAA	3.16	3.71	10.98	11.82	15.24	8.78	exon	ADP-ribosylation_factor	PGSC0003DMG402016407
chr01-1630-3693959	3693943	AGAAGTGTTGAGGACCGGTGCTTTTAGACAAA	0	0.74	1.1	0	0	0	3_prime_UTR|downstream|intron	OBP32pep|Nucleoside_transporter|OBP32pep	PGSC0003DMG401016407|PGSC0003DMG400016369|PGSC0003DMG401016407
chr01-1631-3695489	3695473	CAAACACATTGTAGCCGGTAATCAACAAGATC	1.4	0	1.46	2.11	1.52	0	exon|downstream	Nucleoside_transporter|OBP32pep	PGSC0003DMG400016369|PGSC0003DMG401016407
chr01-1632-3695652	3695636	TGATCTCCATAATTCCGGAGTTAAGTCACCCT	3.86	1.48	5.86	10.13	5.33	1.35	exon|downstream	Nucleoside_transporter|OBP32pep	PGSC0003DMG400016369|PGSC0003DMG401016407
chr01-1633-3697721	3697705	TGAATAGAAATCATCCGGAAGACAAGATAACA	0.35	0	0	0	0	0	downstream|intron	OBP32pep|Nucleoside_transporter	PGSC0003DMG401016407|PGSC0003DMG400016369
chr01-1638-3698877	3698861	GGTTGCACCCATCGCCGGTGGTTTTTTCCGGT	0.35	0	0	0	0	0	5_prime_UTR|downstream	Nucleoside_transporter|OBP32pep	PGSC0003DMG400016369|PGSC0003DMG401016407
chr01-1639-3705704	3705688	CAGTTGTTATGGCTCCGGTGTATACTACAGCA	7.01	6.3	0.73	1.69	2.67	0.68	exon|downstream	Gene_of_unknown_function|Ubiquitin-protein_ligase	PGSC0003DMG400016406|PGSC0003DMG400016368
chr01-1640-3709228	3709212	ATGGTATTATTGGCCCGGACAACTCTTCATCC	0	0.37	0	0	0.76	0	exon|upstream|downstream	Ubiquitin-protein_ligase|Leaf_senescence_protein|Gene_of_unknown_function	PGSC0003DMG400016368|PGSC0003DMG400016405|PGSC0003DMG400016406
chr01-1641-3709545	3709529	AAAATCGTGTCCCCCCGGACATAATAATACTG	0.35	0	0	0	0	0	exon|upstream|downstream	Ubiquitin-protein_ligase|Leaf_senescence_protein|Gene_of_unknown_function	PGSC0003DMG400016368|PGSC0003DMG400016405|PGSC0003DMG400016406
chr01-1642-3709742	3709726	GTGCCTCTGACGCTCCGGGGAGAATTTAGAAT	5.61	5.56	2.93	2.95	4.95	2.03	exon|upstream|downstream	Ubiquitin-protein_ligase|Leaf_senescence_protein|Gene_of_unknown_function	PGSC0003DMG400016368|PGSC0003DMG400016405|PGSC0003DMG400016406
chr01-1643-3709907	3709891	TGTTACGGGGAAGCCCGGGTGAATTAGCTCGT	6.31	1.48	5.12	2.53	4.19	2.03	exon|upstream|upstream|downstream	Ubiquitin-protein_ligase|Leaf_senescence_protein|RNase_H_domain-containing_protein|Gene_of_unknown_function	PGSC0003DMG400016368|PGSC0003DMG400016405|PGSC0003DMG402016404|PGSC0003DMG400016406
chr01-1644-3717462	3717446	TCTGTTATCTGTGTCCGGCAATGGTTATATAG	29.8	32.61	9.15	10.55	16.38	15.53	5_prime_UTR|downstream|intron	RNase_H_domain-containing_protein|Leaf_senescence_protein|RNase_H_domain-containing_protein	PGSC0003DMG402016404|PGSC0003DMG400016405|PGSC0003DMG402016404
chr01-1645-3717566	3717550	AGATATGTGATCCTCCGGTTAGTGTGTATAAA	0	0	0	0.84	0	0	exon|5_prime_UTR|downstream	RNase_H_domain-containing_protein|RNase_H_domain-containing_protein|Leaf_senescence_protein	PGSC0003DMG402016404|PGSC0003DMG402016404|PGSC0003DMG400016405
chr01-1648-3723276	3723260	GGCTATTGAACTTCCCGGTTAGAGTTTAGTTT	10.87	23.71	14.64	28.28	11.05	14.86	splice_region&exon|splice_region|3_prime_UTR|upstream	RNase_H_domain-containing_protein|RNase_H_domain-containing_protein|RNase_H_domain-containing_protein|Conserved_gene_of_unknown_function	PGSC0003DMG402016404|PGSC0003DMG402016404|PGSC0003DMG402016404|PGSC0003DMG401016404
chr01-1649-3724383	3724367	AATCCATACCCGACCCGGAAACACGTCGGGTA	0	0	0.37	0	0	0	upstream|downstream|intergenic_region	Conserved_gene_of_unknown_function|RNase_H_domain-containing_protein|RNase_H_domain-containing_protein-Conserved_gene_of_unknown_function	PGSC0003DMG401016404|PGSC0003DMG402016404|PGSC0003DMG402016404-PGSC0003DMG401016404
chr01-1653-3727607	3727591	GTACCGAACTTTATCCGGTGCTTTACCAACTG	7.71	6.3	6.22	7.6	13.72	8.11	downstream|downstream|intron	RNase_H_domain-containing_protein|Ribosomal_protein_S27|Conserved_gene_of_unknown_function	PGSC0003DMG402016404|PGSC0003DMG400016367|PGSC0003DMG401016404
chr01-1657-3739259	3739243	AACTGAAACAAACTCCGGATTGAATGTCCCAC	7.36	10.75	4.03	4.22	7.24	16.89	upstream|intron	Ribosomal_protein_S27|Ribosomal_protein_S27	PGSC0003DMG400016367|PGSC0003DMG400016367
chr01-1661-3751791	3751775	GTAGTTGGGATTAACCGGAAAGCTACTGGTGG	3.16	1.85	1.1	1.69	4.19	2.03	intron	Transferase__transferring_glycosyl_groups	PGSC0003DMG400016403
chr01-1662-3756740	3756724	GGCGTGGGCATGGACCGGGTGTGTGTGTGTGT	20.34	8.15	11.71	15.62	12.19	14.18	upstream|downstream|intergenic_region	Obtusifoliol_14alpha-demethylase|Transferase__transferring_glycosyl_groups|Transferase__transferring_glycosyl_groups-Obtusifoliol_14alpha-demethylase	PGSC0003DMG400016402|PGSC0003DMG400016403|PGSC0003DMG400016403-PGSC0003DMG400016402
chr01-1665-3761936	3761920	ATGCACTCTAAGCGCCGGTTTACCATAGATTT	0.35	0.37	1.46	1.27	1.14	0	intron	Obtusifoliol_14alpha-demethylase	PGSC0003DMG400016402
chr01-1667-3762476	3762460	CGACGTGACAATGCCCGGAAGAAGCTTGCGGA	3.16	0.37	0.73	3.38	2.29	0.68	exon	Obtusifoliol_14alpha-demethylase	PGSC0003DMG400016402
chr01-1668-3765572	3765556	TGCGAACACCTATACCGGGAAGTAATAGCCAA	8.06	1.85	10.98	5.49	6.1	4.73	downstream|intergenic_region	Obtusifoliol_14alpha-demethylase|Obtusifoliol_14alpha-demethylase-Electron_transporter	PGSC0003DMG400016402|PGSC0003DMG400016402-PGSC0003DMG400016401
chr01-1669-3766697	3766681	AGAGCATTCGTTAACCGGAAGGACATAGCAAA	0.7	0.74	1.1	3.38	1.14	1.35	downstream|intergenic_region	Obtusifoliol_14alpha-demethylase|Obtusifoliol_14alpha-demethylase-Electron_transporter	PGSC0003DMG400016402|PGSC0003DMG400016402-PGSC0003DMG400016401
chr01-1670-3769379	3769363	GATGTAACAACTCTCCGGTTCACAAAATGGAA	9.47	8.15	3.66	1.27	6.48	6.75	intergenic_region	Obtusifoliol_14alpha-demethylase-Electron_transporter	PGSC0003DMG400016402-PGSC0003DMG400016401
chr01-1671-3769447	3769431	CCGTAAAAGTCTTTCCGGTCTATGTATCATGC	2.45	1.48	0.37	0.42	3.81	0.68	intergenic_region	Obtusifoliol_14alpha-demethylase-Electron_transporter	PGSC0003DMG400016402-PGSC0003DMG400016401
chr01-1672-3770601	3770585	ATACCCAACGATTACCGGATACCATCAGAATA	4.21	11.86	12.81	16.04	2.67	1.35	intergenic_region	Obtusifoliol_14alpha-demethylase-Electron_transporter	PGSC0003DMG400016402-PGSC0003DMG400016401
chr01-1673-3772567	3772551	AAACGTAAGAATATCCGGTATTAACACATTTC	0	0.37	0	0	0	0.68	intergenic_region	Obtusifoliol_14alpha-demethylase-Electron_transporter	PGSC0003DMG400016402-PGSC0003DMG400016401
chr01-1674-3775601	3775585	TGGAAGCAATTTCACCGGCACCATAGGATCTA	0	0	0.37	0	0	0	intergenic_region	Obtusifoliol_14alpha-demethylase-Electron_transporter	PGSC0003DMG400016402-PGSC0003DMG400016401
chr01-1675-3776118	3776102	ATCTGAGAAGCTACCCGGTATTTGACTCCCAT	8.41	3.33	7.69	12.24	8.76	7.43	intergenic_region	Obtusifoliol_14alpha-demethylase-Electron_transporter	PGSC0003DMG400016402-PGSC0003DMG400016401
chr01-1676-3776401	3776385	TGCTCAGCATTGACCCGGGAATGTTGAGCTTC	16.48	5.19	8.05	9.29	14.1	16.89	intergenic_region	Obtusifoliol_14alpha-demethylase-Electron_transporter	PGSC0003DMG400016402-PGSC0003DMG400016401
chr01-1678-3777171	3777155	ATCTATTCTGAAATCCGGACCTGATTCCACCA	6.66	5.19	2.2	1.69	7.24	5.4	intergenic_region	Obtusifoliol_14alpha-demethylase-Electron_transporter	PGSC0003DMG400016402-PGSC0003DMG400016401
chr01-1679-3777818	3777802	ATCAGGACATGTAACCGGTTCTCCAAAGTTGC	7.71	6.67	9.52	10.55	9.53	8.11	intergenic_region	Obtusifoliol_14alpha-demethylase-Electron_transporter	PGSC0003DMG400016402-PGSC0003DMG400016401
chr01-1680-3779440	3779424	AAGTTGCTCGGACTCCGGTGCGAGTGTTCGAC	0	1.11	0	0	3.05	0.68	intergenic_region	Obtusifoliol_14alpha-demethylase-Electron_transporter	PGSC0003DMG400016402-PGSC0003DMG400016401
chr01-1683-3781407	3781391	ATTACTATGGACAACCGGATTTTGCATCTGCA	3.51	6.3	5.12	4.22	4.57	1.35	intergenic_region	Obtusifoliol_14alpha-demethylase-Electron_transporter	PGSC0003DMG400016402-PGSC0003DMG400016401
chr01-1684-3781505	3781489	GCCCTGAGATCTGCCCGGACATATGCTGCAAA	20.69	8.89	13.18	13.51	27.05	6.75	intergenic_region	Obtusifoliol_14alpha-demethylase-Electron_transporter	PGSC0003DMG400016402-PGSC0003DMG400016401
chr01-1697-3810709	3810693	TTCCTGCATTAAGACCGGTCAGCTTAATAGAG	6.66	3.33	3.29	2.53	2.67	4.73	upstream|intron	Electron_transporter|Electron_transporter	PGSC0003DMG400016401|PGSC0003DMG400016401
chr01-1698-3811174	3811158	CTCTATGCATTTGACCGGAAAGAAAAAGCTAA	0.7	0.37	0	0.42	0	0	upstream|intron	Electron_transporter|Electron_transporter	PGSC0003DMG400016401|PGSC0003DMG400016401
chr01-1699-3813185	3813169	AATCTCAAAAGAGGCCGGAATAAATAGACCAT	3.51	9.63	4.03	4.64	4.19	7.43	downstream|intergenic_region	Electron_transporter|Electron_transporter-Phytosulfokine_receptor	PGSC0003DMG400016401|PGSC0003DMG400016401-PGSC0003DMG400016365
chr01-1700-3817481	3817465	GTAGAAATCTCAGACCGGTTCCAGCTGGCAGT	1.4	1.11	0.37	0.42	2.67	1.35	downstream|downstream|intergenic_region	Electron_transporter|Phytosulfokine_receptor|Electron_transporter-Phytosulfokine_receptor	PGSC0003DMG400016401|PGSC0003DMG400016365|PGSC0003DMG400016401-PGSC0003DMG400016365
chr01-1701-3819127	3819111	GAATAAATTAGAAGCCGGTCAGTTCTGTGCTT	8.41	2.59	8.78	9.71	10.29	10.13	exon	Phytosulfokine_receptor	PGSC0003DMG400016365
chr01-1704-3820470	3820454	ATTCTTGAAACTTTCCGGCAGTTGTCCAGTGA	0	0	3.29	3.8	0	0	exon	Phytosulfokine_receptor	PGSC0003DMG400016365
chr01-1705-3825795	3825779	GCATCTGAAATATGCCGGAATTAAAAATGGTG	2.45	4.08	1.83	0.84	5.72	2.7	upstream|intergenic_region	Phytosulfokine_receptor|Phytosulfokine_receptor-Tetratricopeptide_repeat-containing_protein	PGSC0003DMG400016365|PGSC0003DMG400016365-PGSC0003DMG400036477
chr01-1706-3831949	3831933	ATAAAAATAATATTCCGGTGAAGCAATTGATT	0	0	0	0.42	0	0	downstream|intergenic_region	Tetratricopeptide_repeat-containing_protein|Phytosulfokine_receptor-Tetratricopeptide_repeat-containing_protein	PGSC0003DMG400036477|PGSC0003DMG400016365-PGSC0003DMG400036477
chr01-1708-3832535	3832519	AGATGGGTGGGTGGCCGGTGGGGTAGGGGTGG	2.1	0	0	0	0.38	0	downstream|intergenic_region	Tetratricopeptide_repeat-containing_protein|Phytosulfokine_receptor-Tetratricopeptide_repeat-containing_protein	PGSC0003DMG400036477|PGSC0003DMG400016365-PGSC0003DMG400036477
chr01-1709-3834341	3834325	CAACCCCTTCACGCCCGGGCGCAATAGGAGCA	25.24	17.04	17.2	27.02	15.24	24.99	downstream|intergenic_region	Tetratricopeptide_repeat-containing_protein|Phytosulfokine_receptor-Tetratricopeptide_repeat-containing_protein	PGSC0003DMG400036477|PGSC0003DMG400016365-PGSC0003DMG400036477
chr01-1710-3834652	3834636	CCTGGACCAGGCAACCGGGGGGGGGGGGTGTG	9.47	6.3	2.56	4.22	7.24	7.43	downstream|intergenic_region	Tetratricopeptide_repeat-containing_protein|Phytosulfokine_receptor-Tetratricopeptide_repeat-containing_protein	PGSC0003DMG400036477|PGSC0003DMG400016365-PGSC0003DMG400036477
chr01-1712-3835633	3835617	ACTAGTAATCCTGTCCGGGAGGGAATAAATCG	5.61	7.04	6.59	2.95	7.24	9.46	downstream|intergenic_region	Tetratricopeptide_repeat-containing_protein|Phytosulfokine_receptor-Tetratricopeptide_repeat-containing_protein	PGSC0003DMG400036477|PGSC0003DMG400016365-PGSC0003DMG400036477
chr01-1722-3849651	3849635	GGGATAATTTTATACCGGATTCAACATGGATT	4.91	7.04	9.15	4.22	6.48	6.08	upstream|upstream|intron	Gene_of_unknown_function|Zinc_finger_CCCH_domain-containing_protein_32|Zinc_finger_CCCH_domain-containing_protein_32	PGSC0003DMG400016427|PGSC0003DMG400016400|PGSC0003DMG400016400
chr01-1723-3849911	3849895	TGTGCTATATAATCCCGGCATAGCTTTGTGTA	5.26	2.59	15.37	9.29	4.95	3.38	5_prime_UTR|upstream|intron	Zinc_finger_CCCH_domain-containing_protein_32|Gene_of_unknown_function|Zinc_finger_CCCH_domain-containing_protein_32	PGSC0003DMG400016400|PGSC0003DMG400016427|PGSC0003DMG400016400
chr01-1724-3850114	3850098	CCAAAGTGTGCATTCCGGCACCCTGTGAGTTA	1.4	0	0.73	0.42	1.52	0.68	exon|upstream	Zinc_finger_CCCH_domain-containing_protein_32|Gene_of_unknown_function	PGSC0003DMG400016400|PGSC0003DMG400016427
chr01-1725-3855765	3855749	AGATTTCTAATATCCCGGAAATTACCTGGCTA	4.21	1.48	11.71	8.02	4.57	4.05	downstream|intergenic_region	Zinc_finger_CCCH_domain-containing_protein_32|Zinc_finger_CCCH_domain-containing_protein_32-Conserved_gene_of_unknown_function	PGSC0003DMG400016400|PGSC0003DMG400016400-PGSC0003DMG401016399
chr01-1726-3856062	3856046	AGCTGGTGCAGCTCCCGGAGTTGATGGCCGAG	35.06	21.86	58.56	54.88	53.35	67.54	downstream|intergenic_region	Zinc_finger_CCCH_domain-containing_protein_32|Zinc_finger_CCCH_domain-containing_protein_32-Conserved_gene_of_unknown_function	PGSC0003DMG400016400|PGSC0003DMG400016400-PGSC0003DMG401016399
chr01-1728-3858621	3858605	CAACCACCAACTTCCCGGGGTTAGTGTTCTTT	0.35	1.11	0.73	4.22	0	1.35	intergenic_region	Zinc_finger_CCCH_domain-containing_protein_32-Conserved_gene_of_unknown_function	PGSC0003DMG400016400-PGSC0003DMG401016399
chr01-1729-3860825	3860809	ATGTCAACAACTTTCCGGCCACCAATGAAATA	2.45	8.15	3.66	5.49	5.72	0.68	intergenic_region	Zinc_finger_CCCH_domain-containing_protein_32-Conserved_gene_of_unknown_function	PGSC0003DMG400016400-PGSC0003DMG401016399
chr01-1730-3861021	3861005	GCTAGCGCAGGAAACCGGGGTTTTCTTCCCAA	0.7	0.74	0	0.42	0.76	0	intergenic_region	Zinc_finger_CCCH_domain-containing_protein_32-Conserved_gene_of_unknown_function	PGSC0003DMG400016400-PGSC0003DMG401016399
chr01-1731-3866467	3866451	AATGCATTACTATACCGGAGTCATGGATCTCA	4.21	2.22	4.76	2.95	3.05	2.03	intergenic_region	Zinc_finger_CCCH_domain-containing_protein_32-Conserved_gene_of_unknown_function	PGSC0003DMG400016400-PGSC0003DMG401016399
chr01-1733-3878470	3878454	AAAGAATGATAACCCCGGGAGTTGGTGGCTAA	1.4	1.48	0.73	0	0.38	0.68	intergenic_region	Zinc_finger_CCCH_domain-containing_protein_32-Conserved_gene_of_unknown_function	PGSC0003DMG400016400-PGSC0003DMG401016399
chr01-1734-3889576	3889560	AGAACAATAAGTCCCCGGGAGCTGGTAGTTTA	0	0	0.73	0.42	0	0	intergenic_region	Zinc_finger_CCCH_domain-containing_protein_32-Conserved_gene_of_unknown_function	PGSC0003DMG400016400-PGSC0003DMG401016399
chr01-1738-3905476	3905460	CGGAGTATGAGATTCCGGCATTCAACACAGTT	7.01	8.15	9.88	8.86	11.05	18.24	upstream|downstream|intron	Conserved_gene_of_unknown_function|Conserved_gene_of_unknown_function|Conserved_gene_of_unknown_function	PGSC0003DMG402016399|PGSC0003DMG401016399|PGSC0003DMG401016399
chr01-1739-3905868	3905852	CCATCCTCTCACCTCCGGCTGAGTGGCTACCC	34.01	22.23	36.6	50.65	49.54	67.54	upstream|downstream|intron	Conserved_gene_of_unknown_function|Conserved_gene_of_unknown_function|Conserved_gene_of_unknown_function	PGSC0003DMG402016399|PGSC0003DMG401016399|PGSC0003DMG401016399
chr01-1740-3906467	3906451	ATCCTAGTTTCGTCCCGGTGGTATTACTGTAA	3.86	1.85	1.1	0	7.24	1.35	upstream|downstream|downstream|intron	Conserved_gene_of_unknown_function|Conserved_gene_of_unknown_function|Transcription_factor_TCP7|Conserved_gene_of_unknown_function	PGSC0003DMG402016399|PGSC0003DMG401016399|PGSC0003DMG400016363|PGSC0003DMG401016399
chr01-1742-3911438	3911422	ACTCAGCCAAACGACCGGTTAACATCAAGCTG	0.35	0	0	0	0.38	2.03	3_prime_UTR|upstream|downstream|downstream	Transcription_factor_TCP7|Gene_of_unknown_function|Conserved_gene_of_unknown_function|Transcription_factor_TCP7	PGSC0003DMG400016363|PGSC0003DMG400035528|PGSC0003DMG401016399|PGSC0003DMG400016363
chr01-1744-3913610	3913594	ATCTATTATACTTACCGGATTTACATATCCAG	0.7	1.11	0.37	0.42	2.29	0	splice_region&exon|downstream|downstream	Transcription_factor_TCP7|Conserved_gene_of_unknown_function|Gene_of_unknown_function	PGSC0003DMG400016363|PGSC0003DMG401016399|PGSC0003DMG400035528
chr01-1745-3914129	3914113	ACTAACTCTTAATGCCGGATCCACCTCTGCTC	22.09	32.61	26.35	24.48	12.57	27.69	downstream|downstream|intron	Conserved_gene_of_unknown_function|Gene_of_unknown_function|Transcription_factor_TCP7	PGSC0003DMG401016399|PGSC0003DMG400035528|PGSC0003DMG400016363
chr01-1746-3915406	3915390	GCAACAAAGACCATCCGGATATTCGATAAGTA	11.57	13.34	16.1	13.51	6.48	6.75	exon|downstream|downstream	Transcription_factor_TCP7|Gene_of_unknown_function|Transcription_factor_TCP7	PGSC0003DMG400016363|PGSC0003DMG400035528|PGSC0003DMG400016363
chr01-1747-3916317	3916301	CGCACTACGCAAGCCCGGTGCGACAACCCAAA	0.35	0	0.73	1.27	0.76	0.68	downstream|downstream|intron	Gene_of_unknown_function|Transcription_factor_TCP7|Transcription_factor_TCP7	PGSC0003DMG400035528|PGSC0003DMG400016363|PGSC0003DMG400016363
chr01-1751-3922282	3922266	AAGCAAAAACGGCGCCGGAGAAATCAACGGAT	0	0	0	0	0.38	0	exon	Transcription_factor_TCP7	PGSC0003DMG400016363
chr01-1755-3923003	3922987	GAGTATTTGTCATTCCGGTGGGATCAAGATTA	0.7	0.37	0	0	0.76	0	upstream|intergenic_region	Transcription_factor_TCP7|Transcription_factor_TCP7-Monosaccharide_transporter_1	PGSC0003DMG400016363|PGSC0003DMG400016363-PGSC0003DMG400016362
chr01-1757-3928590	3928574	TTATGTTGATAATACCGGTTGGTTTAGCAGAA	0	0.37	0.37	0	0	0	downstream|intergenic_region	Monosaccharide_transporter_1|Transcription_factor_TCP7-Monosaccharide_transporter_1	PGSC0003DMG400016362|PGSC0003DMG400016363-PGSC0003DMG400016362
chr01-1759-3933782	3933766	ACACATTGACAAGTCCGGTGATGACAGCTGTC	10.87	4.08	4.39	7.18	15.62	8.78	exon|downstream	Monosaccharide_transporter_1|Thioredoxin_x	PGSC0003DMG400016362|PGSC0003DMG400016361
chr01-1761-3943498	3943482	CACCACTCTTCTTGCCGGTAAGACCACAAATA	1.4	0	1.83	4.22	0	0	upstream|upstream|intergenic_region	Thioredoxin_x|Conserved_gene_of_unknown_function|Thioredoxin_x-Conserved_gene_of_unknown_function	PGSC0003DMG400016361|PGSC0003DMG400016398|PGSC0003DMG400016361-PGSC0003DMG400016398
chr01-1763-3945508	3945492	TAGGTTGCACAAATCCGGTTATGATTGAGACA	17.88	7.04	8.42	5.07	11.43	12.16	upstream|intron	Thioredoxin_x|Conserved_gene_of_unknown_function	PGSC0003DMG400016361|PGSC0003DMG400016398
chr01-1768-3954336	3954320	CGTCTTTATATGTGCCGGGGACACTAGATGAT	9.12	8.15	21.23	14.77	13.72	6.75	exon	Prefoldin_subunit_5	PGSC0003DMG400016397
chr01-1769-3954539	3954523	TGGTTGATGGGTTTCCGGGGTAATTAGGATGG	18.93	10.37	19.4	11.82	17.15	19.59	upstream|intron	Phosphotyrosyl_phosphatase_activator_protein|Prefoldin_subunit_5	PGSC0003DMG402016396|PGSC0003DMG400016397
chr01-1770-3957023	3957007	CAACATAAGGCATCCCGGTAGTTAAATTAAAC	14.38	23.71	18.67	16.88	22.86	27.02	upstream|intron	Phosphotyrosyl_phosphatase_activator_protein|Prefoldin_subunit_5	PGSC0003DMG402016396|PGSC0003DMG400016397
chr01-1774-3961405	3961389	CTGTTATATAGGTACCGGACATGAGACAAATT	3.16	2.59	9.15	4.22	3.05	0.68	exon|upstream|upstream|downstream	Phosphotyrosyl_phosphatase_activator_protein|Dihydroorotate_dehydrogenase|Phosphotyrosyl_phosphatase_activator_protein|Prefoldin_subunit_5	PGSC0003DMG402016396|PGSC0003DMG401016396|PGSC0003DMG402016396|PGSC0003DMG400016397
chr01-1775-3963296	3963280	CCTTGACTATTCTACCGGATACCTATACTACC	18.23	20.75	14.27	6.33	11.43	8.11	3_prime_UTR|upstream|downstream	Phosphotyrosyl_phosphatase_activator_protein|Dihydroorotate_dehydrogenase|Prefoldin_subunit_5	PGSC0003DMG402016396|PGSC0003DMG401016396|PGSC0003DMG400016397
chr01-1776-3964171	3964155	TCCTTTGTCGTCGGCCGGAAGCTTTTAGCGAG	23.14	21.49	10.61	14.77	17.91	20.26	upstream|downstream|intergenic_region	Dihydroorotate_dehydrogenase|Phosphotyrosyl_phosphatase_activator_protein|Phosphotyrosyl_phosphatase_activator_protein-Dihydroorotate_dehydrogenase	PGSC0003DMG401016396|PGSC0003DMG402016396|PGSC0003DMG402016396-PGSC0003DMG401016396
chr01-1778-3966556	3966540	GGGTGCAAGCTATCCCGGATAGGCGGATACTA	2.45	0.74	3.66	0.84	0.76	1.35	downstream|intron	Phosphotyrosyl_phosphatase_activator_protein|Dihydroorotate_dehydrogenase	PGSC0003DMG402016396|PGSC0003DMG401016396
chr01-1779-3966739	3966723	GCGTGCAAGCTGTCCCGGATATCATAGTTATA	0	0	0.37	0.42	0	1.35	downstream|intron	Phosphotyrosyl_phosphatase_activator_protein|Dihydroorotate_dehydrogenase	PGSC0003DMG402016396|PGSC0003DMG401016396
chr01-1780-3968997	3968981	TTGCATTTCTGGATCCGGAGGTTGCTCACAGA	3.16	0.74	0	0	0	0	exon	Dihydroorotate_dehydrogenase	PGSC0003DMG401016396
chr01-1781-3970783	3970767	TTCTCTTCCAGCTTCCGGAGACGCGTCCCTAG	0	0	2.93	2.95	0	0	downstream|intron	3'-N-debenzoyl-2'-deoxytaxol_N-benzoyltransferase|Dihydroorotate_dehydrogenase	PGSC0003DMG400016360|PGSC0003DMG401016396
chr01-1782-3973871	3973855	ACTTGATGGATTCACCGGATATGGCTGTAACT	25.24	20.38	6.59	7.6	11.43	10.81	downstream|intron	3'-N-debenzoyl-2'-deoxytaxol_N-benzoyltransferase|Dihydroorotate_dehydrogenase	PGSC0003DMG400016360|PGSC0003DMG401016396
chr01-1783-3979239	3979223	AACAGCTCAGGGCTCCGGGATATCAAAAGCAG	4.21	9.63	4.03	8.86	4.57	0.68	upstream|downstream|intergenic_region	3'-N-debenzoyl-2'-deoxytaxol_N-benzoyltransferase|Dihydroorotate_dehydrogenase|3'-N-debenzoyl-2'-deoxytaxol_N-benzoyltransferase-Acetyl_co-enzyme_A_carboxylase_biotin_carboxylase_subunit	PGSC0003DMG400016360|PGSC0003DMG401016396|PGSC0003DMG400016360-PGSC0003DMG400016395
chr01-1786-3987684	3987668	AGATATAATCTCATCCGGAACCTTCTTTAGTC	0	0	2.2	4.64	4.19	4.05	intergenic_region	3'-N-debenzoyl-2'-deoxytaxol_N-benzoyltransferase-Acetyl_co-enzyme_A_carboxylase_biotin_carboxylase_subunit	PGSC0003DMG400016360-PGSC0003DMG400016395
chr01-1793-4011112	4011096	TTGATGAAACCTCTCCGGACATGTTGAAGAAC	7.36	1.48	5.86	1.27	6.86	4.05	intergenic_region	3'-N-debenzoyl-2'-deoxytaxol_N-benzoyltransferase-Acetyl_co-enzyme_A_carboxylase_biotin_carboxylase_subunit	PGSC0003DMG400016360-PGSC0003DMG400016395
chr01-1794-4011569	4011553	GGACTGTTTTTTTCCCGGGGGAAGTTAAGGCA	5.61	5.19	9.52	8.86	4.95	2.7	intergenic_region	3'-N-debenzoyl-2'-deoxytaxol_N-benzoyltransferase-Acetyl_co-enzyme_A_carboxylase_biotin_carboxylase_subunit	PGSC0003DMG400016360-PGSC0003DMG400016395
chr01-1795-4013260	4013244	CTGAAATTTCTTCTCCGGAGAGCTCTCAAGCA	14.38	10.37	10.98	7.18	10.29	14.18	intergenic_region	3'-N-debenzoyl-2'-deoxytaxol_N-benzoyltransferase-Acetyl_co-enzyme_A_carboxylase_biotin_carboxylase_subunit	PGSC0003DMG400016360-PGSC0003DMG400016395
chr01-1796-4014265	4014249	TGCAGGGCTTCATCCCGGTATTAGATTGCTGA	12.62	7.04	24.16	24.06	18.67	30.39	intergenic_region	3'-N-debenzoyl-2'-deoxytaxol_N-benzoyltransferase-Acetyl_co-enzyme_A_carboxylase_biotin_carboxylase_subunit	PGSC0003DMG400016360-PGSC0003DMG400016395
chr01-1798-4017152	4017136	GCCTTGGGTGATTGCCGGGAACTTCAACACAG	56.1	40.76	43.92	50.65	68.59	54.71	intergenic_region	3'-N-debenzoyl-2'-deoxytaxol_N-benzoyltransferase-Acetyl_co-enzyme_A_carboxylase_biotin_carboxylase_subunit	PGSC0003DMG400016360-PGSC0003DMG400016395
chr01-1801-4020738	4020722	CCTCTACCATTTTTCCGGACTCTTGCTACCCC	9.12	4.45	15.01	10.55	17.91	13.51	intergenic_region	3'-N-debenzoyl-2'-deoxytaxol_N-benzoyltransferase-Acetyl_co-enzyme_A_carboxylase_biotin_carboxylase_subunit	PGSC0003DMG400016360-PGSC0003DMG400016395
chr01-1802-4022182	4022166	TCTTAAGAGGAATCCCGGTTATAGTGGGAAGG	4.56	1.11	2.56	0.84	5.33	4.05	intergenic_region	3'-N-debenzoyl-2'-deoxytaxol_N-benzoyltransferase-Acetyl_co-enzyme_A_carboxylase_biotin_carboxylase_subunit	PGSC0003DMG400016360-PGSC0003DMG400016395
chr01-1803-4029402	4029386	GCTGGGATGCGAATCCGGATTGCCTATGGTTC	19.63	24.45	10.98	16.88	17.91	24.32	upstream|intergenic_region	Acetyl_co-enzyme_A_carboxylase_biotin_carboxylase_subunit|3'-N-debenzoyl-2'-deoxytaxol_N-benzoyltransferase-Acetyl_co-enzyme_A_carboxylase_biotin_carboxylase_subunit	PGSC0003DMG400016395|PGSC0003DMG400016360-PGSC0003DMG400016395
chr01-1804-4029811	4029795	TTTTCTCACAAAGCCCGGAGAACTTTGAAGTG	1.05	0.37	1.1	0.84	0.38	1.35	upstream|intergenic_region	Acetyl_co-enzyme_A_carboxylase_biotin_carboxylase_subunit|3'-N-debenzoyl-2'-deoxytaxol_N-benzoyltransferase-Acetyl_co-enzyme_A_carboxylase_biotin_carboxylase_subunit	PGSC0003DMG400016395|PGSC0003DMG400016360-PGSC0003DMG400016395
chr01-1805-4030187	4030171	TCATGTGACTTGAGCCGGTGTGTGAATACTTG	0	0	0	0	2.67	0	upstream|intergenic_region	Acetyl_co-enzyme_A_carboxylase_biotin_carboxylase_subunit|3'-N-debenzoyl-2'-deoxytaxol_N-benzoyltransferase-Acetyl_co-enzyme_A_carboxylase_biotin_carboxylase_subunit	PGSC0003DMG400016395|PGSC0003DMG400016360-PGSC0003DMG400016395
chr01-1808-4035158	4035142	TTTGGTATTTTAGACCGGCAAATGCTTGGTAT	0	0.74	0	0.84	0.76	0.68	intron	Acetyl_co-enzyme_A_carboxylase_biotin_carboxylase_subunit	PGSC0003DMG400016395
chr01-1809-4037119	4037103	ATCCTCTATACAAACCGGAACTAAATGGGTGC	9.12	7.78	5.49	6.33	6.86	7.43	intron	Acetyl_co-enzyme_A_carboxylase_biotin_carboxylase_subunit	PGSC0003DMG400016395
chr01-1810-4039436	4039420	ACTGGAGTGACAACCCGGAGATCCCTGGTTCG	0	0	0	0	0	5.4	intron	Acetyl_co-enzyme_A_carboxylase_biotin_carboxylase_subunit	PGSC0003DMG400016395
chr01-1811-4040179	4040163	TGTGAAAACATTTGCCGGTCTTGAATACCTTT	17.18	15.56	6.95	9.71	5.33	14.18	intron	Acetyl_co-enzyme_A_carboxylase_biotin_carboxylase_subunit	PGSC0003DMG400016395
chr01-1812-4041312	4041296	GACTTCTTTAATCTCCGGAGATTCATCCAATG	0.35	0	0	0	8	3.38	intron	Acetyl_co-enzyme_A_carboxylase_biotin_carboxylase_subunit	PGSC0003DMG400016395
chr01-1813-4042544	4042528	CATACTAAAAGCTCCCGGATCAATTTGGTTTG	0	0	0.73	1.69	0	0	intron	Acetyl_co-enzyme_A_carboxylase_biotin_carboxylase_subunit	PGSC0003DMG400016395
chr01-1815-4044747	4044731	CAAAAACTTCAGACCCGGCCCAGGTTTTATTG	0	0.37	0	0	0.38	0	exon	Acetyl_co-enzyme_A_carboxylase_biotin_carboxylase_subunit	PGSC0003DMG400016395
chr01-1818-4046929	4046913	AGGAAGAATTAGCTCCGGTAAGTAATGGAATT	4.21	6.67	4.76	2.53	3.43	4.73	exon&splice_region	Acetyl_co-enzyme_A_carboxylase_biotin_carboxylase_subunit	PGSC0003DMG400016395
chr01-1819-4054652	4054636	AGGTGGTTTGGTAGCCGGTTAGAGTGATGCAA	5.61	2.22	18.67	14.35	0.76	0	upstream|intron	L19_ribosomal_protein|L19_ribosomal_protein	PGSC0003DMG400016394|PGSC0003DMG400016394
chr01-1824-4074385	4074369	TCTACGTTACCTTCCCGGACCCTGCGTGAACG	5.26	3.33	22.69	22.37	11.05	14.18	upstream|intron	Pentatricopeptide_repeat-containing_protein|26S_proteasome_regulatory_particle_non-ATPase_subunit_8	PGSC0003DMG400016392|PGSC0003DMG400016358
chr01-1825-4078138	4078122	GGGTGGAAAGCAGGCCGGACCTTACGAGTGGG	21.04	19.27	11.35	8.86	21.34	18.24	upstream|upstream|intergenic_region	26S_proteasome_regulatory_particle_non-ATPase_subunit_8|Pentatricopeptide_repeat-containing_protein|26S_proteasome_regulatory_particle_non-ATPase_subunit_8-Pentatricopeptide_repeat-containing_protein	PGSC0003DMG400016358|PGSC0003DMG400016392|PGSC0003DMG400016358-PGSC0003DMG400016392
chr01-1831-4086601	4086585	TGGGGGGTTTTTTTCCGGTGGAAATTCTTGGG	5.26	5.93	4.03	0.42	9.14	3.38	intergenic_region	Pentatricopeptide_repeat-containing_protein-Hcr9-OR2C	PGSC0003DMG400016392-PGSC0003DMG400016357
chr01-1833-4087714	4087698	GCGAGAGATTTTTGCCGGCCCTGGGAAGTCAA	0.35	0.74	1.83	2.11	1.91	0.68	intergenic_region	Pentatricopeptide_repeat-containing_protein-Hcr9-OR2C	PGSC0003DMG400016392-PGSC0003DMG400016357
chr01-1839-4159574	4159558	GGTTGTCATTCTCTCCGGTGATGACCTTATCT	8.77	12.23	5.49	1.69	15.62	12.83	downstream|intergenic_region	Hcr9-OR2C|Hcr9-OR2A-Hcr9-OR2C	PGSC0003DMG400036835|PGSC0003DMG400016424-PGSC0003DMG400036835
chr01-1842-4164492	4164476	ACTCGAAATCACAACCGGAAACATGTACCGAT	1.05	0	0	0	3.81	2.7	upstream|downstream|intergenic_region	Hcr9-OR2C|Hcr9-OR2A|Hcr9-OR2C-Hcr9-OR2A	PGSC0003DMG400036835|PGSC0003DMG400010700|PGSC0003DMG400036835-PGSC0003DMG400010700
chr01-1844-4166111	4166095	TTATATTTTCATCACCGGCTACATATATACTA	1.75	0.74	2.93	0.42	1.52	0.68	upstream|downstream|intergenic_region	Hcr9-OR2C|Hcr9-OR2A|Hcr9-OR2C-Hcr9-OR2A	PGSC0003DMG400036835|PGSC0003DMG400010700|PGSC0003DMG400036835-PGSC0003DMG400010700
chr01-1845-4170299	4170283	TTTTAAAGGAGACTCCGGAAAGAGAATCATGT	0	0	0.73	0	0	0	upstream|intergenic_region	Hcr9-OR2A|Hcr9-OR2A-Aluminum-activated_citrate_transporter	PGSC0003DMG400010700|PGSC0003DMG400010700-PGSC0003DMG400010706
chr01-1847-4184832	4184816	ACATATAGTGATGTCCGGAGAAAGTAGAGTAC	1.4	6.3	2.93	2.95	1.91	2.03	intergenic_region	Hcr9-OR2A-Aluminum-activated_citrate_transporter	PGSC0003DMG400010700-PGSC0003DMG400010706
chr01-1848-4187674	4187658	GCATATAGTGATGTCCGGAGAAAGTAGAGTAC	5.61	1.85	1.1	2.53	0.76	2.7	upstream|intergenic_region	Aluminum-activated_citrate_transporter|Hcr9-OR2A-Aluminum-activated_citrate_transporter	PGSC0003DMG400010706|PGSC0003DMG400010700-PGSC0003DMG400010706
chr01-1850-4195212	4195196	GGTCACTTGGTGCACCGGCAGTTCTTCTCTCA	10.87	9.26	9.52	3.8	17.15	8.11	exon|upstream	Aluminum-activated_citrate_transporter|Aluminum-activated_citrate_transporter	PGSC0003DMG400010706|PGSC0003DMG400010706
chr01-1858-4230570	4230554	CCTCCGAATTATCGCCGGTGCATCCGATATTC	0.7	0	2.2	1.69	0	0	intergenic_region	Aluminum-activated_citrate_transporter-Gene_of_unknown_function	PGSC0003DMG400010706-PGSC0003DMG400045844
chr01-1859-4231127	4231111	CACCCTGGACGTGGCCGGCACTTAAAAACCAT	0	0.37	0.37	1.27	0.38	0	intergenic_region	Aluminum-activated_citrate_transporter-Gene_of_unknown_function	PGSC0003DMG400010706-PGSC0003DMG400045844
chr01-1860-4239730	4239714	ATTCATTGTACTATCCGGCATTCTTTGTTGCA	8.06	5.19	5.49	5.07	4.19	2.03	exon	Gene_of_unknown_function	PGSC0003DMG400045844
chr01-1861-4245016	4245000	TGATTTTCGGGGGTCCGGTCAGAGACTTGAAC	1.4	1.85	2.56	0.84	1.14	0.68	upstream|intergenic_region	Gene_of_unknown_function|Gene_of_unknown_function-Ubiquitin-protein_ligase	PGSC0003DMG400045844|PGSC0003DMG400045844-PGSC0003DMG400010705
chr01-1862-4258085	4258069	ATTGCTGTGTGAAACCGGGTAAATCTGCTGAA	2.45	0.74	0.73	0	4.95	1.35	exon|downstream	Calcium-dependent_protein_kinase_8|Ubiquitin-protein_ligase	PGSC0003DMG400010704|PGSC0003DMG400010705
chr01-1863-4262173	4262157	TTCTTATAGCTCTACCGGGGGTAACATAATAT	0.7	0.37	0	0	0	0	intron	Calcium-dependent_protein_kinase_8	PGSC0003DMG400010704
chr01-1864-4274075	4274059	TCTTGATTTATATCCCGGAGTACTTCTATGGT	5.96	4.08	5.12	2.95	0	0	exon|upstream|downstream	Gene_of_unknown_function|Gene_of_unknown_function|Adrenodoxin	PGSC0003DMG400010699|PGSC0003DMG400038570|PGSC0003DMG400010698
chr01-1865-4282268	4282252	AGGAAAGAGAGCAGCCGGTAAGCCGGTGGGCA	0	0	0.37	0	0	0	exon|upstream	Adrenodoxin|Translocation_protein_sec62	PGSC0003DMG400010698|PGSC0003DMG400010703
chr01-1871-4288021	4288005	TCTCATTTTTCTGGCCGGTGTTAACACTAGCA	18.23	11.49	23.79	19	27.43	27.69	exon	Translocation_protein_sec62	PGSC0003DMG400010703
chr01-1874-4303963	4303947	ACGTTGTGGTTCCTCCGGAAACCAAATGGTCT	0.7	1.11	0	0	0	0	downstream|intergenic_region	YA4|Translocation_protein_sec62-YA4	PGSC0003DMG400010697|PGSC0003DMG400010703-PGSC0003DMG400010697
chr01-1875-4306334	4306318	AACTTTTGTGTTGACCGGGCAGAGAAGTGAAT	10.17	13.71	1.1	0.42	0	0	downstream|intergenic_region	YA4|Translocation_protein_sec62-YA4	PGSC0003DMG400010697|PGSC0003DMG400010703-PGSC0003DMG400010697
chr01-1881-4307637	4307621	AACTTTTGAATTGTCCGGACGAAGAAGTGGAT	1.4	4.45	5.86	7.6	0	0	downstream|intergenic_region	YA4|Translocation_protein_sec62-YA4	PGSC0003DMG400010697|PGSC0003DMG400010703-PGSC0003DMG400010697
chr01-1882-4309200	4309184	TCTACCATCGCTGGCCGGAAGAACCTCCTTCC	2.8	8.52	2.2	0.84	0	0.68	exon	YA4	PGSC0003DMG400010697
chr01-1883-4309919	4309903	GGTACATCTCCAATCCGGGACAAGGGAATATC	10.17	13.71	10.98	9.71	8.76	8.11	intron	YA4	PGSC0003DMG400010697
chr01-1884-4310499	4310483	GAAAGAAGCTGCATCCGGAATACCCTTTACAC	0	0	0	0.42	0	0	intron	YA4	PGSC0003DMG400010697
chr01-1891-4336499	4336483	ATGGGTACCAGACACCGGGTGGAAAACCAAAA	0.35	0	0	0	1.14	0	intron	Gene_of_unknown_function	PGSC0003DMG400038851
chr01-1892-4338572	4338556	TAGCAAATTACTTGCCGGAAGGGATTAGTAAT	0	1.48	0	0	0.38	0.68	intron	Gene_of_unknown_function	PGSC0003DMG400038851
chr01-1893-4339013	4338997	TGCTAAAGTCTTTACCGGCATTGGTTAAGTGT	10.17	3.33	7.69	6.33	25.15	16.21	intron	Gene_of_unknown_function	PGSC0003DMG400038851
chr01-1895-4342822	4342806	TGTTTCAGCTTCTTCCGGAGCAGCTACCTAAT	1.4	0.37	0	0	0	0	exon	Gene_of_unknown_function	PGSC0003DMG400038851
chr01-1896-4343598	4343582	AGCCAACCAATAACCCGGAACAATAAGTAATG	0.7	1.85	1.83	3.38	0.38	2.7	upstream|downstream|intergenic_region	Gene_of_unknown_function|Gene_of_unknown_function|Gene_of_unknown_function-Gene_of_unknown_function	PGSC0003DMG400010702|PGSC0003DMG400038851|PGSC0003DMG400038851-PGSC0003DMG400010702
chr01-1897-4344428	4344412	TGTAGGTTCCGAGCCCGGACACATGTGGTGTT	1.4	2.22	6.95	6.33	1.91	0	upstream|downstream|intergenic_region	Gene_of_unknown_function|Gene_of_unknown_function|Gene_of_unknown_function-Gene_of_unknown_function	PGSC0003DMG400010702|PGSC0003DMG400038851|PGSC0003DMG400038851-PGSC0003DMG400010702
chr01-1898-4349279	4349263	TAACAAAAAGTATTCCGGTGGTAAGAGAAAAC	2.8	6.67	2.56	0.84	2.67	2.03	upstream|downstream|downstream|intergenic_region	Kinase|Gene_of_unknown_function|Conserved_gene_of_unknown_function|Gene_of_unknown_function-Conserved_gene_of_unknown_function	PGSC0003DMG400010701|PGSC0003DMG400010702|PGSC0003DMG400010696|PGSC0003DMG400010702-PGSC0003DMG400010696
chr01-1900-4350781	4350765	AATTCCAGTTTGATCCGGGCATATCCTTCTTG	1.4	1.11	1.83	0.42	0.38	0.68	upstream|downstream|downstream|intergenic_region	Kinase|Gene_of_unknown_function|Conserved_gene_of_unknown_function|Gene_of_unknown_function-Conserved_gene_of_unknown_function	PGSC0003DMG400010701|PGSC0003DMG400010702|PGSC0003DMG400010696|PGSC0003DMG400010702-PGSC0003DMG400010696
chr01-1901-4351184	4351168	GATTAGGCTACACACCGGTGGTGCCAATTCAG	42.07	51.87	14.64	14.77	11.81	29.72	upstream|downstream|downstream|intergenic_region	Kinase|Gene_of_unknown_function|Conserved_gene_of_unknown_function|Gene_of_unknown_function-Conserved_gene_of_unknown_function	PGSC0003DMG400010701|PGSC0003DMG400010702|PGSC0003DMG400010696|PGSC0003DMG400010702-PGSC0003DMG400010696
chr01-1902-4357468	4357452	GTCGAGATCGTAGTCCGGATCCGGATTTGGAG	0	0.74	0.37	0	0.38	0.68	downstream|intergenic_region	Kinase|Kinase-DNA_repair_protein_XRCC2_homolog	PGSC0003DMG400010701|PGSC0003DMG400010701-PGSC0003DMG401031484
chr01-1903-4357985	4357969	GTTAGGTTTCCGATCCGGATTCAGATTGGTAG	3.86	5.56	1.83	3.38	3.81	0.68	downstream|intergenic_region	Kinase|Kinase-DNA_repair_protein_XRCC2_homolog	PGSC0003DMG400010701|PGSC0003DMG400010701-PGSC0003DMG401031484
chr01-1904-4358198	4358182	ATCGGGGAGAGAGTCCGGTCATCAATCGGGAT	22.44	25.94	10.98	12.24	19.43	14.86	downstream|intergenic_region	Kinase|Kinase-DNA_repair_protein_XRCC2_homolog	PGSC0003DMG400010701|PGSC0003DMG400010701-PGSC0003DMG401031484
chr01-1906-4363627	4363611	AAAGGTGAAGACGACCGGACGACCAATGGCAA	3.86	1.11	10.61	7.18	1.52	4.73	intergenic_region	Kinase-DNA_repair_protein_XRCC2_homolog	PGSC0003DMG400010701-PGSC0003DMG401031484
chr01-1908-4364265	4364249	TTCCGTAAAGCTATCCGGATGTTAAGTCAAGT	6.31	0.37	1.46	2.53	7.62	4.05	intergenic_region	Kinase-DNA_repair_protein_XRCC2_homolog	PGSC0003DMG400010701-PGSC0003DMG401031484
chr01-1910-4365966	4365950	CTCCTTGGGGCGCTCCGGTCTTATTTGTGAGA	18.93	11.49	15.37	14.35	13.72	20.26	intergenic_region	Kinase-DNA_repair_protein_XRCC2_homolog	PGSC0003DMG400010701-PGSC0003DMG401031484
chr01-1913-4370455	4370439	TCCGAACTGAGAGTCCGGTCGGGAGTTGAGTC	1.4	1.85	2.56	1.27	2.67	3.38	upstream|intergenic_region	DNA_repair_protein_XRCC2_homolog|Kinase-DNA_repair_protein_XRCC2_homolog	PGSC0003DMG401031484|PGSC0003DMG400010701-PGSC0003DMG401031484
chr01-1918-4385195	4385179	GGCATGAAATAAACCCGGAAGGGAAGCCACAG	63.11	81.52	73.2	71.76	64.78	63.49	exon|upstream|downstream	Gene_of_unknown_function|Kinase|Conserved_gene_of_unknown_function	PGSC0003DMG402031484|PGSC0003DMG400031485|PGSC0003DMG400031486
chr01-1920-4392179	4392163	TGTGATGAATTTTTCCGGTCACAAATTTTACC	1.75	0.37	0	0.42	0.38	1.35	upstream|downstream|intergenic_region	Conserved_gene_of_unknown_function|Kinase|Kinase-Conserved_gene_of_unknown_function	PGSC0003DMG400031486|PGSC0003DMG400031485|PGSC0003DMG400031485-PGSC0003DMG400030292
chr01-1924-4446088	4446072	GATTGATTGACTTACCGGACTTGATGAAGACT	0	1.48	1.83	2.11	0.76	0	upstream|intergenic_region	Conserved_gene_of_unknown_function|Kinase-Conserved_gene_of_unknown_function	PGSC0003DMG400030292|PGSC0003DMG400031485-PGSC0003DMG400030292
chr01-1927-4455395	4455379	TATTTAATGACTTACCGGACTTGATGAAGACT	0	0	0	0	0.38	0	upstream|intergenic_region	Kinase|Conserved_gene_of_unknown_function-Kinase	PGSC0003DMG400030291|PGSC0003DMG400030292-PGSC0003DMG400030291
chr01-1928-4459247	4459231	GTCGAGATCGTAGTCCGGATCCGGATCTGGAG	0.35	0	1.46	0.42	1.91	0.68	intron	Kinase	PGSC0003DMG400030291
chr01-1930-4461114	4461098	CTAGAGTTAGGTTTCCGGTCGGAATTCAGATT	1.05	0.37	0.73	1.27	0.38	2.03	downstream|intergenic_region	Kinase|Kinase-Gene_of_unknown_function	PGSC0003DMG400030291|PGSC0003DMG400030291-PGSC0003DMG400010506
chr01-1932-4462264	4462248	CTGCATAATCGCAGCCGGACTTTTTATGCTCA	0.35	0.74	2.2	0.84	0.76	6.08	downstream|intergenic_region	Kinase|Kinase-Gene_of_unknown_function	PGSC0003DMG400030291|PGSC0003DMG400030291-PGSC0003DMG400010506
chr01-1935-4464718	4464702	GGAAGTTATCAAAGCCGGAGAAATGATTGAAG	1.4	0.37	0.37	0	0	0	downstream|intergenic_region	Kinase|Kinase-Gene_of_unknown_function	PGSC0003DMG400030291|PGSC0003DMG400030291-PGSC0003DMG400010506
chr01-1936-4465840	4465824	CATTATGTTTTACACCGGGGCAGAATTTTTGA	0	0	0.37	0	0	0	intergenic_region	Kinase-Gene_of_unknown_function	PGSC0003DMG400030291-PGSC0003DMG400010506
chr01-1939-4472912	4472896	NACACTATTTTGACCCGGTTAAAATGGGGTAT	0	0	0.73	1.69	0	0	5_prime_UTR	Gene_of_unknown_function	PGSC0003DMG400010506
chr01-1940-4474670	4474654	GTTGAGATCGTAGTCCGGATCCGGATCTGGAG	0	0	0	0	0.38	0.68	downstream|intergenic_region	Gene_of_unknown_function|Gene_of_unknown_function-X-ray_repair_cross_complementing_protein_2__xrcc2	PGSC0003DMG400010506|PGSC0003DMG400010506-PGSC0003DMG401010496
chr01-1941-4475184	4475168	CTAGAGTTAGGTTTCCGGTCGGGATTCAGATT	0.35	1.11	0.37	0	1.14	2.03	upstream|downstream|intergenic_region	X-ray_repair_cross_complementing_protein_2__xrcc2|Gene_of_unknown_function|Gene_of_unknown_function-X-ray_repair_cross_complementing_protein_2__xrcc2	PGSC0003DMG401010496|PGSC0003DMG400010506|PGSC0003DMG400010506-PGSC0003DMG401010496
chr01-1942-4475377	4475361	ATCGGGGCGAGAGTCCGGTCATCAATCGGGAT	18.58	32.24	21.23	26.17	31.25	43.9	upstream|downstream|intergenic_region	X-ray_repair_cross_complementing_protein_2__xrcc2|Gene_of_unknown_function|Gene_of_unknown_function-X-ray_repair_cross_complementing_protein_2__xrcc2	PGSC0003DMG401010496|PGSC0003DMG400010506|PGSC0003DMG400010506-PGSC0003DMG401010496
chr01-1943-4479662	4479646	CTTGAATCTCTTCACCGGTGCATTTATATAAT	0	0.74	1.1	0	0.38	0	upstream|intergenic_region	X-ray_repair_cross_complementing_protein_2__xrcc2|Gene_of_unknown_function-X-ray_repair_cross_complementing_protein_2__xrcc2	PGSC0003DMG401010496|PGSC0003DMG400010506-PGSC0003DMG401010496
chr01-1945-4494532	4494516	ACTTGATGGACTTACCGGACTTGATGAAGACT	0	0	0	0	6.86	7.43	upstream|upstream|downstream|downstream|intergenic_region	Receptor_serine/threonine_kinase|Conserved_gene_of_unknown_function|Conserved_gene_of_unknown_function|Ubiquitin-protein_ligase|Conserved_gene_of_unknown_function-Conserved_gene_of_unknown_function	PGSC0003DMG400010489|PGSC0003DMG400010488|PGSC0003DMG400010504|PGSC0003DMG400010503|PGSC0003DMG400010488-PGSC0003DMG400010504
chr01-1948-4506570	4506554	ATCGGGGCGAGAGTCCGGTCATCGATCGGGAT	5.61	10.37	6.95	4.64	12.57	23.64	downstream|downstream|intergenic_region	Stress-induced_receptor-like_kinase|Gene_of_unknown_function|Gene_of_unknown_function-Gene_of_unknown_function	PGSC0003DMG400010499|PGSC0003DMG400010502|PGSC0003DMG400010502-PGSC0003DMG400010501
chr01-1949-4507843	4507827	TATATTACTAAGGGCCGGCCATTACTAAGTGC	1.05	0	0.73	0.84	0.38	0	downstream|downstream|intergenic_region	Stress-induced_receptor-like_kinase|Gene_of_unknown_function|Gene_of_unknown_function-Gene_of_unknown_function	PGSC0003DMG400010499|PGSC0003DMG400010502|PGSC0003DMG400010502-PGSC0003DMG400010501
chr01-1953-4515476	4515460	TAAAAAGGTAGTCACCGGAAGGATGGCACTGT	0	0	0	0.42	0.38	0	intergenic_region	Gene_of_unknown_function-Gene_of_unknown_function	PGSC0003DMG400010502-PGSC0003DMG400010501
chr01-1955-4515621	4515605	GAAGAAAGTAGTCACCGGAATGATGGCACGAT	5.61	8.15	4.39	1.27	4.95	4.73	intergenic_region	Gene_of_unknown_function-Gene_of_unknown_function	PGSC0003DMG400010502-PGSC0003DMG400010501
chr01-1956-4515755	4515739	GTAATAGCCACCCGCCGGTAGAAGAAGCTCTT	0	0	0	0.42	0	0.68	intergenic_region	Gene_of_unknown_function-Gene_of_unknown_function	PGSC0003DMG400010502-PGSC0003DMG400010501
chr01-1957-4517933	4517917	TCAGAAGTAAAGCCCCGGGTATATTGTGCAAG	2.45	1.48	1.83	1.69	2.29	0	intergenic_region	Gene_of_unknown_function-Gene_of_unknown_function	PGSC0003DMG400010502-PGSC0003DMG400010501
chr01-1958-4518349	4518333	ATTTGAGGCCATCTCCGGGCTGCACATCAACT	3.86	2.96	3.66	2.11	0	5.4	intergenic_region	Gene_of_unknown_function-Gene_of_unknown_function	PGSC0003DMG400010502-PGSC0003DMG400010501
chr01-1959-4519570	4519554	TAGCTGGACTATGCCCGGAAGAGTATCAGACG	28.4	19.27	21.96	21.53	37.72	29.72	intergenic_region	Gene_of_unknown_function-Gene_of_unknown_function	PGSC0003DMG400010502-PGSC0003DMG400010501
chr01-1960-4520804	4520788	AGATAAGGGGTGGGCCGGTGTTTGGGGGGGGG	0	0.37	0	0	0	0	intergenic_region	Gene_of_unknown_function-Gene_of_unknown_function	PGSC0003DMG400010502-PGSC0003DMG400010501
chr01-1962-4526667	4526651	GGCATGAAATGAACCCGGAATGGAAGCCACTG	45.58	51.87	51.24	63.32	72.4	62.81	exon	Gene_of_unknown_function	PGSC0003DMG400010501
chr01-1966-4537179	4537163	TGCCGAAAGCTGGCCCGGACACCACGGTTGTC	5.96	3.71	8.05	6.75	10.67	6.08	downstream|intron	Photosystem_II_5_kDa_protein__chloroplast|Isoform_2_of_DNA_repair_protein_XRCC2_homolog	PGSC0003DMG400010498|PGSC0003DMG400010497
chr01-1967-4537581	4537565	GATTAAATAAAGTCCCGGCAAATATAAAAAAT	0.35	2.22	1.1	0	0	0.68	downstream|intron	Photosystem_II_5_kDa_protein__chloroplast|Isoform_2_of_DNA_repair_protein_XRCC2_homolog	PGSC0003DMG400010498|PGSC0003DMG400010497
chr01-1969-4546352	4546336	AGCTAAGTGGAATACCGGAACTACATAAATCA	8.41	3.33	10.61	7.18	10.29	6.08	intergenic_region	Isoform_2_of_DNA_repair_protein_XRCC2_homolog-Poly_P_/ATP_NAD_kinase	PGSC0003DMG400010497-PGSC0003DMG400010485
chr01-1974-4557131	4557115	GTATCTTGTATTATCCGGCCTTTGTTTTGTAC	2.8	0.37	0	2.53	3.43	0.68	intergenic_region	Isoform_2_of_DNA_repair_protein_XRCC2_homolog-Poly_P_/ATP_NAD_kinase	PGSC0003DMG400010497-PGSC0003DMG400010485
chr01-1975-4564356	4564340	TCGGATGCCACAAGCCGGCATGATATTATTGG	0.7	1.48	1.1	0.42	1.52	1.35	intergenic_region	Isoform_2_of_DNA_repair_protein_XRCC2_homolog-Poly_P_/ATP_NAD_kinase	PGSC0003DMG400010497-PGSC0003DMG400010485
chr01-1977-4564673	4564657	GTACATGTAACATTCCGGAAACTAGTAGACTT	1.05	0.74	0.37	0.84	1.91	3.38	intergenic_region	Isoform_2_of_DNA_repair_protein_XRCC2_homolog-Poly_P_/ATP_NAD_kinase	PGSC0003DMG400010497-PGSC0003DMG400010485
chr01-1978-4566316	4566300	TCACCTAGTAGAGTCCGGATTTCCCAAGCATG	5.26	4.08	5.12	5.91	4.95	11.48	intergenic_region	Isoform_2_of_DNA_repair_protein_XRCC2_homolog-Poly_P_/ATP_NAD_kinase	PGSC0003DMG400010497-PGSC0003DMG400010485
chr01-1979-4566502	4566486	CGGTGTGGATAACACCGGGAGGGATTATGTGA	8.77	5.19	4.39	5.07	7.24	13.51	intergenic_region	Isoform_2_of_DNA_repair_protein_XRCC2_homolog-Poly_P_/ATP_NAD_kinase	PGSC0003DMG400010497-PGSC0003DMG400010485
chr01-1980-4569456	4569440	CAACCATATCATCACCGGAATGAGCTTTAACC	0	0	0	0.42	1.91	1.35	intergenic_region	Isoform_2_of_DNA_repair_protein_XRCC2_homolog-Poly_P_/ATP_NAD_kinase	PGSC0003DMG400010497-PGSC0003DMG400010485
chr01-1982-4574375	4574359	AAATAAGTAATAAACCGGATACATTCAAATGA	0	0	1.1	0	0	0	intergenic_region	Isoform_2_of_DNA_repair_protein_XRCC2_homolog-Poly_P_/ATP_NAD_kinase	PGSC0003DMG400010497-PGSC0003DMG400010485
chr01-1983-4574627	4574611	TTGGGAATCTCATTCCGGTGAAACTGCTCCAC	0.35	0.37	1.1	0	0.38	0	intergenic_region	Isoform_2_of_DNA_repair_protein_XRCC2_homolog-Poly_P_/ATP_NAD_kinase	PGSC0003DMG400010497-PGSC0003DMG400010485
chr01-1984-4575230	4575214	GATGATTGATGTTGCCGGGGAGGAAGTGATAA	0	0	0	0.84	0.38	0.68	intergenic_region	Isoform_2_of_DNA_repair_protein_XRCC2_homolog-Poly_P_/ATP_NAD_kinase	PGSC0003DMG400010497-PGSC0003DMG400010485
chr01-1985-4575739	4575723	GGGTTGAGAGCAAACCGGAGAAAGAGCAGCAT	15.08	17.79	24.89	27.02	30.86	32.42	intergenic_region	Isoform_2_of_DNA_repair_protein_XRCC2_homolog-Poly_P_/ATP_NAD_kinase	PGSC0003DMG400010497-PGSC0003DMG400010485
chr01-1986-4577596	4577580	AAATCATTCATCTTCCGGGTTCATCTTATAGG	1.4	2.59	1.83	3.38	2.67	0.68	intergenic_region	Isoform_2_of_DNA_repair_protein_XRCC2_homolog-Poly_P_/ATP_NAD_kinase	PGSC0003DMG400010497-PGSC0003DMG400010485
chr01-1992-4584531	4584515	GTTCCATTCGACTTCCGGTGACTCCTCAAGTC	10.17	10.75	15.01	8.02	24.01	17.56	intergenic_region	Isoform_2_of_DNA_repair_protein_XRCC2_homolog-Poly_P_/ATP_NAD_kinase	PGSC0003DMG400010497-PGSC0003DMG400010485
chr01-1996-4591662	4591646	ATCTGGTGGACTATCCGGAGGGAGAGGAATGG	11.92	10.37	20.13	17.73	27.82	23.64	intergenic_region	Isoform_2_of_DNA_repair_protein_XRCC2_homolog-Poly_P_/ATP_NAD_kinase	PGSC0003DMG400010497-PGSC0003DMG400010485
chr01-1997-4594034	4594018	TTGCTCGTAAGGCACCGGGTCTTGGCTCGTCT	4.21	1.85	8.78	6.75	1.91	1.35	intergenic_region	Isoform_2_of_DNA_repair_protein_XRCC2_homolog-Poly_P_/ATP_NAD_kinase	PGSC0003DMG400010497-PGSC0003DMG400010485
chr01-1998-4596396	4596380	TTTAGGTAACATCTCCGGCTCCTATTTTAAAT	0	0	0	0.42	0	0	intergenic_region	Isoform_2_of_DNA_repair_protein_XRCC2_homolog-Poly_P_/ATP_NAD_kinase	PGSC0003DMG400010497-PGSC0003DMG400010485
chr01-2000-4604099	4604083	TAGTTTTGAAGTATCCGGACATTTTTAGAGAG	4.91	4.82	4.76	5.49	5.72	4.05	intergenic_region	Isoform_2_of_DNA_repair_protein_XRCC2_homolog-Poly_P_/ATP_NAD_kinase	PGSC0003DMG400010497-PGSC0003DMG400010485
chr01-2001-4615437	4615421	CTACGGACGTTGGGCCGGTCTGTCCTAACTCG	1.75	0.74	2.2	1.27	1.52	4.73	intergenic_region	Isoform_2_of_DNA_repair_protein_XRCC2_homolog-Poly_P_/ATP_NAD_kinase	PGSC0003DMG400010497-PGSC0003DMG400010485
chr01-2002-4615717	4615701	CCGTAACTTATTTACCGGTAGTCATCTTCTCT	0.7	0.74	0	0	0	0	intergenic_region	Isoform_2_of_DNA_repair_protein_XRCC2_homolog-Poly_P_/ATP_NAD_kinase	PGSC0003DMG400010497-PGSC0003DMG400010485
chr01-2003-4616310	4616294	ATGTATGGCTTAGTCCGGATAGGGCAAGTCAG	2.8	1.11	1.83	3.38	0	0	intergenic_region	Isoform_2_of_DNA_repair_protein_XRCC2_homolog-Poly_P_/ATP_NAD_kinase	PGSC0003DMG400010497-PGSC0003DMG400010485
chr01-2004-4616378	4616362	AGGGGGGTTGGGTGCCGGGAGAGGGGTGGGGG	27	18.53	40.26	26.17	30.86	20.94	intergenic_region	Isoform_2_of_DNA_repair_protein_XRCC2_homolog-Poly_P_/ATP_NAD_kinase	PGSC0003DMG400010497-PGSC0003DMG400010485
chr01-2006-4622024	4622008	CCATGTGCAAATTCCCGGTCAAACTTAAACTG	2.45	0.74	0	0	0	0	intergenic_region	Isoform_2_of_DNA_repair_protein_XRCC2_homolog-Poly_P_/ATP_NAD_kinase	PGSC0003DMG400010497-PGSC0003DMG400010485
chr01-2007-4629663	4629647	CTAGGGATGTTGGGCCGGTCTGTCATAACTCG	3.86	4.08	12.81	10.13	9.91	17.56	intergenic_region	Isoform_2_of_DNA_repair_protein_XRCC2_homolog-Poly_P_/ATP_NAD_kinase	PGSC0003DMG400010497-PGSC0003DMG400010485
chr01-2008-4629991	4629975	CCGTAACTTATTTACCGGCAGTCATCTTTTCT	0.35	0	0	0.42	0	0	intergenic_region	Isoform_2_of_DNA_repair_protein_XRCC2_homolog-Poly_P_/ATP_NAD_kinase	PGSC0003DMG400010497-PGSC0003DMG400010485
chr01-2009-4630464	4630448	AAAAAGTGGGTTGGCCGGCACAACCTATAGCC	0.35	0	0	0	0	0	intergenic_region	Isoform_2_of_DNA_repair_protein_XRCC2_homolog-Poly_P_/ATP_NAD_kinase	PGSC0003DMG400010497-PGSC0003DMG400010485
chr01-2010-4630579	4630563	CTGTATGAGTTAGTCCGGATAGGGTAAGTCAT	0	0.37	0	0	0	0	intergenic_region	Isoform_2_of_DNA_repair_protein_XRCC2_homolog-Poly_P_/ATP_NAD_kinase	PGSC0003DMG400010497-PGSC0003DMG400010485
chr01-2011-4630644	4630628	GGCGGGGTTGGGGGCCGGGAGAGGGGTGGGGG	0	0	0	0	1.14	0	intergenic_region	Isoform_2_of_DNA_repair_protein_XRCC2_homolog-Poly_P_/ATP_NAD_kinase	PGSC0003DMG400010497-PGSC0003DMG400010485
chr01-2012-4634974	4634958	GCTGTCAAAAAGGGCCGGCCCAACCCCAATCG	0.35	0	2.2	2.53	0	0	downstream|intergenic_region	Poly_P_/ATP_NAD_kinase|Isoform_2_of_DNA_repair_protein_XRCC2_homolog-Poly_P_/ATP_NAD_kinase	PGSC0003DMG400010485|PGSC0003DMG400010497-PGSC0003DMG400010485
chr01-2015-4637473	4637457	AACTAGGGCGTCTCCCGGTGCTAACTTTTTCC	2.1	0.74	2.2	6.33	0.76	1.35	exon|3_prime_UTR	Poly_P_/ATP_NAD_kinase|Poly_P_/ATP_NAD_kinase	PGSC0003DMG400010485|PGSC0003DMG400010485
chr01-2016-4637930	4637914	CTAAAATTCAAACTCCGGAGCAAGGGCCAATA	0	0	0	1.69	0	0	intron	Poly_P_/ATP_NAD_kinase	PGSC0003DMG400010485
chr01-2017-4641842	4641826	ACTTATAGGGAAGCCCGGTGCACTAAGCTTCC	8.77	11.12	6.95	3.8	3.43	5.4	intron	Poly_P_/ATP_NAD_kinase	PGSC0003DMG400010485
chr01-2018-4642920	4642904	GATTATTAATGGATCCGGTAATCATGAAGAAT	1.4	2.96	2.56	2.53	0.76	0.68	upstream|intron	Poly_P_/ATP_NAD_kinase|Poly_P_/ATP_NAD_kinase	PGSC0003DMG400010485|PGSC0003DMG400010485
chr01-2019-4644795	4644779	AACAACACCCTTTCCCGGAAAATTACACTATT	0	0.37	0	0	0	0	upstream|intron	Poly_P_/ATP_NAD_kinase|Poly_P_/ATP_NAD_kinase	PGSC0003DMG400010485|PGSC0003DMG400010485
chr01-2021-4661808	4661792	CTAGGCCAGTTGGGCCGGTCTGGCCTAACCCG	0	0	0.37	0.42	0.38	0	upstream|intergenic_region	Gene_of_unknown_function|Gene_of_unknown_function-Ulp1_protease_family__C-terminal_catalytic_domain_containing_protein	PGSC0003DMG400035453|PGSC0003DMG400035453-PGSC0003DMG400010494
chr01-2028-4674350	4674334	TGGCTAGTATAACTCCGGAAGCAAATGCCTTA	0.7	0	1.1	0.42	1.91	0.68	intron	ZIP_transporter	PGSC0003DMG400036144
chr01-2031-4689028	4689012	TGGTTTTTTTTTCTCCGGCAGAAAATAATGGT	2.1	4.45	3.66	4.22	6.1	3.38	splice_region&intron|upstream	Nucleic_acid_binding_protein|ZIP_transporter	PGSC0003DMG400010493|PGSC0003DMG400043075
chr01-2032-4697133	4697117	TCCCATTTCCTCTTCCGGAATGGGACGAAACT	42.07	62.99	12.44	6.33	30.1	16.21	downstream|intergenic_region	ZIP_transporter|ZIP_transporter-Glucan_endo-1_3-beta-glucosidase	PGSC0003DMG400043075|PGSC0003DMG400043075-PGSC0003DMG400010483
chr01-2035-4704782	4704766	AAAATAAGTCACGTCCGGTCTTGGGGGCAGAG	0	0	1.46	0	0	0	upstream|intergenic_region	Glucan_endo-1_3-beta-glucosidase|Glucan_endo-1_3-beta-glucosidase-Conserved_gene_of_unknown_function	PGSC0003DMG400010483|PGSC0003DMG400010483-PGSC0003DMG400038836
chr01-2041-4714077	4714061	TAAGTACCAATATACCGGGGACTAAGCTTCCC	0	0	0	0.42	0	0	intergenic_region	Glucan_endo-1_3-beta-glucosidase-Conserved_gene_of_unknown_function	PGSC0003DMG400010483-PGSC0003DMG400038836
chr01-2050-4733681	4733665	CAAATTTATACAGGCCGGGACAAGTTGGGAGT	0	0	1.46	0.42	0	0	upstream|intron	PGSC0003DME400072809|Acidic_class_II_1_3-beta-glucanase	GENE_PGSC0003DME400072809|PGSC0003DMG401010492
chr01-2055-4750607	4750591	CAAGGAGGGGGTCACCGGGTTCACGTGAACCC	3.51	6.3	2.2	4.22	0	2.03	downstream|intergenic_region	Acidic_class_II_1_3-beta-glucanase|Acidic_class_II_1_3-beta-glucanase-Cytochrome_P450	PGSC0003DMG400010490|PGSC0003DMG400010490-PGSC0003DMG400009812
chr01-2057-4809642	4809626	ATGAAGGTTAATATCCGGGACAAGGTGAGATG	0.35	1.11	0.73	0	0	0	upstream|intergenic_region	Cytochrome_P450|Cytochrome_P450-Cytochrome_P450	PGSC0003DMG400009812|PGSC0003DMG400009812-PGSC0003DMG400009814
chr01-2060-4818187	4818171	ACCAAATGATATCCCCGGACAAATCCTCCTTC	10.52	18.9	12.81	9.71	9.53	8.11	exon|downstream	Cytochrome_P450|Cytochrome_P450	PGSC0003DMG400009814|PGSC0003DMG400009811
chr01-2061-4819900	4819884	CTAGAAATTGTTTACCGGAAAATATTTTCCAC	0	0.74	0.37	0	0	0	upstream|downstream|intergenic_region	Cytochrome_P450|Cytochrome_P450|Cytochrome_P450-Cytochrome_P450	PGSC0003DMG400009814|PGSC0003DMG400009811|PGSC0003DMG400009814-PGSC0003DMG400009811
chr01-2063-4827096	4827080	GGTCAACTACACGGCCGGTGAAGCTTTTTACA	1.75	0.74	1.46	1.27	0.38	0	intergenic_region	Cytochrome_P450-Gene_of_unknown_function	PGSC0003DMG400009811-PGSC0003DMG400040715
chr01-2064-4828756	4828740	ACTTCTGGAGGACTCCGGTTTTATGAGTTGTT	2.1	1.85	2.2	1.69	0.76	0	intergenic_region	Cytochrome_P450-Gene_of_unknown_function	PGSC0003DMG400009811-PGSC0003DMG400040715
chr01-2068-4905288	4905272	CCACAATAACAAACCCGGGCACAAGGTAGATT	19.63	28.53	29.65	29.13	22.48	27.02	downstream|intron	GDP-mannose_transporter|S2_self-incompatibility_locus-linked_pollen_3.2_protein	PGSC0003DMG400004430|PGSC0003DMG400004429
chr01-2069-4907995	4907979	CTCGTCCATGACCGCCGGTCGTCAAAAATGGA	0.35	0	0	0	0	0	5_prime_UTR|downstream	S2_self-incompatibility_locus-linked_pollen_3.2_protein|GDP-mannose_transporter	PGSC0003DMG400004429|PGSC0003DMG400004430
chr01-2070-4911490	4911474	ACTTTTTTATTACACCGGGTATGTTGTTGTTG	0	0	0	2.95	1.52	0.68	upstream|intron	S2_self-incompatibility_locus-linked_pollen_3.2_protein|GDP-mannose_transporter	PGSC0003DMG400004429|PGSC0003DMG400004430
chr01-2071-4911632	4911616	TACCCAGTATAATCCCGGGGTCTGGGGAGGGT	0.7	1.11	3.29	2.53	1.91	2.7	upstream|intron	S2_self-incompatibility_locus-linked_pollen_3.2_protein|GDP-mannose_transporter	PGSC0003DMG400004429|PGSC0003DMG400004430
chr01-2072-4914011	4913995	TCTCCACTCTTTCTCCGGAATTCGCACCTAAC	3.16	7.78	2.2	2.95	1.14	0.68	upstream|downstream|intergenic_region	GDP-mannose_transporter|Conserved_gene_of_unknown_function|GDP-mannose_transporter-Conserved_gene_of_unknown_function	PGSC0003DMG400004430|PGSC0003DMG400004431|PGSC0003DMG400004430-PGSC0003DMG400004431
chr01-2073-4914228	4914212	TATACCGAACATGGCCGGGTTGGTTCAGGTTT	1.05	2.22	0.37	0	2.67	0.68	upstream|downstream|intergenic_region	GDP-mannose_transporter|Conserved_gene_of_unknown_function|GDP-mannose_transporter-Conserved_gene_of_unknown_function	PGSC0003DMG400004430|PGSC0003DMG400004431|PGSC0003DMG400004430-PGSC0003DMG400004431
chr01-2075-4917959	4917943	TGACTAGCTCTTCTCCGGTTGCTAAGGCATCT	0	0	0.37	0	0	0	exon|upstream|downstream	Conserved_gene_of_unknown_function|GDP-mannose_transporter|Conserved_gene_of_unknown_function	PGSC0003DMG400004431|PGSC0003DMG400004430|PGSC0003DMG400004431
chr01-2076-4919263	4919247	TAATGAAAAGGAAACCGGCAAAAAACTTGATA	0	0	0	0.42	0	0	downstream|intron	Conserved_gene_of_unknown_function|Conserved_gene_of_unknown_function	PGSC0003DMG400004431|PGSC0003DMG400004431
chr01-2077-4919429	4919413	GAGTAACGGAAAATCCGGATGCAACTGACAAC	9.82	14.08	9.15	10.98	7.62	4.73	exon|downstream|intron	Conserved_gene_of_unknown_function|Conserved_gene_of_unknown_function|Conserved_gene_of_unknown_function	PGSC0003DMG400004431|PGSC0003DMG400004431|PGSC0003DMG400004431
chr01-2078-4920055	4920039	CAAAGTAATAGATGCCGGTTGCTAGATAATGC	0.35	0.37	1.1	2.11	0	0	3_prime_UTR|intron	Conserved_gene_of_unknown_function|Conserved_gene_of_unknown_function	PGSC0003DMG400004431|PGSC0003DMG400004431
chr01-2079-4921122	4921106	GTATGGGTAGTTTCCCGGTTGATCAAAGAGGT	2.45	2.96	6.95	7.6	6.86	2.03	intron	Conserved_gene_of_unknown_function	PGSC0003DMG400004431
chr01-2080-4923280	4923264	CCTAATGGTTAGAACCGGAGCGACTATTATCA	9.82	5.93	8.05	6.33	8	2.03	intron	Conserved_gene_of_unknown_function	PGSC0003DMG400004431
chr01-2082-4924314	4924298	AATGTATCCTTGAGCCGGGTATCAAATGAATA	4.91	6.67	1.46	2.53	5.72	1.35	5_prime_UTR|upstream	Conserved_gene_of_unknown_function|Conserved_gene_of_unknown_function	PGSC0003DMG400004431|PGSC0003DMG400004431
chr01-2084-4936975	4936959	CACACACTAACTCTCCGGTGGGAGAACCACTA	5.26	1.11	6.22	13.51	3.05	1.35	intron	Mannan_endo-1_4-beta-mannosidase_4	PGSC0003DMG400039819
chr01-2085-4938701	4938685	TATGAAAAAGCTTTCCGGCCCCAAATTTTCCA	0	0	1.46	0	0	0.68	upstream|intron	Mannan_endo-1_4-beta-mannosidase_4|Mannan_endo-1_4-beta-mannosidase_4	PGSC0003DMG400044667|PGSC0003DMG400039819
chr01-2086-4947870	4947854	ATAACTCGTCCCTCCCGGGGCGTCGAGGGGTT	0.35	0	0.37	0.42	1.14	0	3_prime_UTR|downstream	Ubiquitin-conjugating_enzyme_variant|Mannan_endo-1_4-beta-mannosidase_4	PGSC0003DMG400004435|PGSC0003DMG400044667
chr01-2087-4948783	4948767	GATGCTTTTTCTAACCGGTAATAATATGATAG	0	0	1.83	0.84	0.76	1.35	downstream|downstream|intergenic_region	Mannan_endo-1_4-beta-mannosidase_4|Ubiquitin-conjugating_enzyme_variant|Ubiquitin-conjugating_enzyme_variant-Gene_of_unknown_function	PGSC0003DMG400044667|PGSC0003DMG400004435|PGSC0003DMG400004435-PGSC0003DMG400004428
chr01-2088-4949601	4949585	ACCCCCATCTAGCTCCGGCTCTGAATATGTAC	0	0	0	0	2.29	0.68	downstream|downstream|intergenic_region	Mannan_endo-1_4-beta-mannosidase_4|Ubiquitin-conjugating_enzyme_variant|Ubiquitin-conjugating_enzyme_variant-Gene_of_unknown_function	PGSC0003DMG400044667|PGSC0003DMG400004435|PGSC0003DMG400004435-PGSC0003DMG400004428
chr01-2089-4951636	4951620	AGCTCCGACTAAATCCGGATTGCGCATTGCAG	1.4	1.48	0.73	3.38	0.38	0	downstream|intergenic_region	Ubiquitin-conjugating_enzyme_variant|Ubiquitin-conjugating_enzyme_variant-Gene_of_unknown_function	PGSC0003DMG400004435|PGSC0003DMG400004435-PGSC0003DMG400004428
chr01-2090-4953831	4953815	TCTTGAGGGGCTGACCGGGTGCCAACAAAAGA	5.26	1.48	6.59	6.33	8.76	4.73	intergenic_region	Ubiquitin-conjugating_enzyme_variant-Gene_of_unknown_function	PGSC0003DMG400004435-PGSC0003DMG400004428
chr01-2091-4955080	4955064	AGCTCATTCGTACGCCGGTTGTGCTCTTCCAG	3.51	1.48	4.39	0.42	0.76	1.35	intergenic_region	Ubiquitin-conjugating_enzyme_variant-Gene_of_unknown_function	PGSC0003DMG400004435-PGSC0003DMG400004428
chr01-2092-4955167	4955151	TATTACATAATTTTCCGGAACGCTAAACCCAA	0	0	0	0.42	0	0	intergenic_region	Ubiquitin-conjugating_enzyme_variant-Gene_of_unknown_function	PGSC0003DMG400004435-PGSC0003DMG400004428
chr01-2096-4959958	4959942	AGGCAAATTTTTACCCGGAGTAGAGCATAAAC	2.45	1.85	1.1	0.42	3.81	0	intergenic_region	Ubiquitin-conjugating_enzyme_variant-Gene_of_unknown_function	PGSC0003DMG400004435-PGSC0003DMG400004428
chr01-2097-4961192	4961176	CCCCTACCTATACACCGGACAGATAGTTACAC	17.88	24.08	22.69	21.95	32.77	39.17	intergenic_region	Ubiquitin-conjugating_enzyme_variant-Gene_of_unknown_function	PGSC0003DMG400004435-PGSC0003DMG400004428
chr01-2098-4961917	4961901	AGTACAGCAAGATTCCGGAAAGTTCTGGAGCC	10.87	7.04	11.71	14.77	11.81	10.81	intergenic_region	Ubiquitin-conjugating_enzyme_variant-Gene_of_unknown_function	PGSC0003DMG400004435-PGSC0003DMG400004428
chr01-2100-4972163	4972147	GATAAACAGGTGAACCGGTTATGGTAGACTTC	0.35	0	1.1	0	1.14	0	upstream|intergenic_region	Gene_of_unknown_function|Ubiquitin-conjugating_enzyme_variant-Gene_of_unknown_function	PGSC0003DMG400004428|PGSC0003DMG400004435-PGSC0003DMG400004428
chr01-2101-4975172	4975156	AAGGATGGTTTGATCCGGACACAACTCTCATT	1.05	1.11	0	0.84	9.91	11.48	3_prime_UTR	Gene_of_unknown_function	PGSC0003DMG400004428
chr01-2103-4976361	4976345	AATTAAACCGTCCTCCGGAGGACGGTTATGTG	0.35	1.48	0.73	0	1.14	0.68	downstream|intergenic_region	Gene_of_unknown_function|Gene_of_unknown_function-Conserved_gene_of_unknown_function	PGSC0003DMG400004428|PGSC0003DMG400004428-PGSC0003DMG400022718
chr01-2104-4979131	4979115	AATCTTCGCGACCTCCGGAAGGTCAAGTTTGT	2.45	0.74	0.37	1.27	1.14	8.11	downstream|intergenic_region	Gene_of_unknown_function|Gene_of_unknown_function-Conserved_gene_of_unknown_function	PGSC0003DMG400004428|PGSC0003DMG400004428-PGSC0003DMG400022718
chr01-2105-4980325	4980309	CATGTAAATAACATCCGGAACTCTAGATAATG	16.13	16.67	15.37	10.55	26.29	18.91	downstream|intergenic_region	Gene_of_unknown_function|Gene_of_unknown_function-Conserved_gene_of_unknown_function	PGSC0003DMG400004428|PGSC0003DMG400004428-PGSC0003DMG400022718
chr01-2106-4980651	4980635	CTCCAATGCCGACGCCGGAGGCATCAGTTTCC	1.05	0.74	0.37	0	2.29	0	intergenic_region	Gene_of_unknown_function-Conserved_gene_of_unknown_function	PGSC0003DMG400004428-PGSC0003DMG400022718
chr01-2107-4980691	4980675	AGCTTTGCTAAAATCCGGAAGCGCCAAAACAG	1.75	1.48	4.39	5.07	2.67	2.7	intergenic_region	Gene_of_unknown_function-Conserved_gene_of_unknown_function	PGSC0003DMG400004428-PGSC0003DMG400022718
chr01-2108-4981683	4981667	ATCTTGGGGTCGCACCGGTGGAAGGCCCTGAG	6.66	3.71	6.95	6.33	6.48	6.75	intergenic_region	Gene_of_unknown_function-Conserved_gene_of_unknown_function	PGSC0003DMG400004428-PGSC0003DMG400022718
chr01-2109-4981746	4981730	TAAAGCAATAATATCCGGTGAAGTGTCGTCCT	2.1	0.37	2.2	2.53	8	2.7	intergenic_region	Gene_of_unknown_function-Conserved_gene_of_unknown_function	PGSC0003DMG400004428-PGSC0003DMG400022718
chr01-2111-5032272	5032256	AACAAGCACCTGTACCGGAGAACCAGTGACAT	0.35	2.22	2.2	0.42	0	1.35	intergenic_region	Gene_of_unknown_function-Conserved_gene_of_unknown_function	PGSC0003DMG400004428-PGSC0003DMG400022718
chr01-2113-5033142	5033126	ACGACCAAATTCAACCGGTGCCGGCTTATGGT	2.45	2.22	1.1	6.75	1.52	0	intergenic_region	Gene_of_unknown_function-Conserved_gene_of_unknown_function	PGSC0003DMG400004428-PGSC0003DMG400022718
chr01-2116-5035666	5035650	CTTAAACTCCGTATCCGGTCAAATGTTGCCAC	0	0	0	0	1.14	0	intergenic_region	Gene_of_unknown_function-Conserved_gene_of_unknown_function	PGSC0003DMG400004428-PGSC0003DMG400022718
chr01-2118-5042761	5042745	ACCTAGCAGCGGCACCGGAAGTCGCAGCGGTA	0	0	0	0	0.38	0	5_prime_UTR|upstream	Conserved_gene_of_unknown_function|Conserved_gene_of_unknown_function	PGSC0003DMG400022718|PGSC0003DMG400022718
chr01-2119-5046197	5046181	CCCTTATCCACTATCCGGAACCAAGTGAGCTG	9.47	3.33	6.95	6.33	0	0	exon	Conserved_gene_of_unknown_function	PGSC0003DMG400022718
chr01-2121-5050523	5050507	CTTAAGTCTACCCTCCGGACCTCACTTGTGGG	9.47	2.59	4.76	5.07	6.86	0	downstream|intergenic_region	Conserved_gene_of_unknown_function|Conserved_gene_of_unknown_function-Phospholipase_A22	PGSC0003DMG400022718|PGSC0003DMG400022718-PGSC0003DMG400022716
chr01-2122-5051004	5050988	TTATATGCCAAACACCGGAGAGAGAGAACAGT	0	0	0.37	0.42	0.38	0	downstream|intergenic_region	Conserved_gene_of_unknown_function|Conserved_gene_of_unknown_function-Phospholipase_A22	PGSC0003DMG400022718|PGSC0003DMG400022718-PGSC0003DMG400022716
chr01-2123-5051925	5051909	CTTAAGAGAGGGCACCGGGCATGAGATATTGC	11.92	16.3	10.61	9.71	5.33	4.05	intergenic_region	Conserved_gene_of_unknown_function-Phospholipase_A22	PGSC0003DMG400022718-PGSC0003DMG400022716
chr01-2124-5052854	5052838	TATATTTTTTATGACCGGGAAATTTCACTGTT	0.35	1.85	0	0.84	0.38	0	intergenic_region	Conserved_gene_of_unknown_function-Phospholipase_A22	PGSC0003DMG400022718-PGSC0003DMG400022716
chr01-2125-5054135	5054119	TTCTGGACCTGGACCCGGAGCCGGGACACAAC	0.7	0	0	0.42	0	0	intergenic_region	Conserved_gene_of_unknown_function-Phospholipase_A22	PGSC0003DMG400022718-PGSC0003DMG400022716
chr01-2126-5054255	5054239	ACTCGGAAACCGACCCGGGACTCCACCCTCAA	0.35	0.37	0	0.42	1.52	0.68	intergenic_region	Conserved_gene_of_unknown_function-Phospholipase_A22	PGSC0003DMG400022718-PGSC0003DMG400022716
chr01-2127-5054342	5054326	ATCTGACCAGGAACCCGGCTCTCAACCCCAAC	0	0.74	0	0	5.72	8.78	intergenic_region	Conserved_gene_of_unknown_function-Phospholipase_A22	PGSC0003DMG400022718-PGSC0003DMG400022716
chr01-2128-5054845	5054829	TATGTTGTATGTCACCGGTTCAAATCCCATTG	0	0	0	0	0.76	0.68	intergenic_region	Conserved_gene_of_unknown_function-Phospholipase_A22	PGSC0003DMG400022718-PGSC0003DMG400022716
chr01-2129-5055294	5055278	TACCTCTTGTAGACCCGGATTTACCCCTGCAT	4.21	1.85	5.86	2.53	6.86	1.35	intergenic_region	Conserved_gene_of_unknown_function-Phospholipase_A22	PGSC0003DMG400022718-PGSC0003DMG400022716
chr01-2130-5056638	5056622	TCTTCAAGCATGATCCGGTTAGTATCTTTTAT	0.7	1.85	1.1	0.42	0.76	1.35	intergenic_region	Conserved_gene_of_unknown_function-Phospholipase_A22	PGSC0003DMG400022718-PGSC0003DMG400022716
chr01-2131-5061309	5061293	CAGGATGGCATTTTCCGGAATGACGCTAGTGA	0	0	1.46	1.69	0.38	0.68	intergenic_region	Conserved_gene_of_unknown_function-Phospholipase_A22	PGSC0003DMG400022718-PGSC0003DMG400022716
chr01-2132-5063041	5063025	AACTGAATTTGGCCCCGGAGAGGATGCTCATG	19.63	19.64	21.96	15.2	14.86	14.86	intergenic_region	Conserved_gene_of_unknown_function-Phospholipase_A22	PGSC0003DMG400022718-PGSC0003DMG400022716
chr01-2133-5063943	5063927	TATCTTTTATGTGGCCGGTGATGTCTTACTAG	0.35	0	0	0	4.19	4.05	intergenic_region	Conserved_gene_of_unknown_function-Phospholipase_A22	PGSC0003DMG400022718-PGSC0003DMG400022716
chr01-2134-5074191	5074175	AAGCTCAAACAAAGCCGGTCACACATTTAAAA	0.35	0.37	1.46	1.27	3.05	6.08	upstream|intergenic_region	Phospholipase_A22|Conserved_gene_of_unknown_function-Phospholipase_A22	PGSC0003DMG400022716|PGSC0003DMG400022718-PGSC0003DMG400022716
chr01-2135-5077573	5077557	AAACCTCCATCTCTCCGGAGCTGTAATCCACT	1.4	4.08	10.98	6.33	6.86	21.61	5_prime_UTR|intron	Phospholipase_A22|Phospholipase_A22	PGSC0003DMG400022716|PGSC0003DMG400022716
chr01-2136-5078217	5078201	ATGTGTTACTTGAGCCGGGGGGTGGGGGGTCT	7.36	2.22	10.25	6.33	18.29	18.91	5_prime_UTR|upstream|intron	Phospholipase_A22|Phosphoesterase_family_protein|Phospholipase_A22	PGSC0003DMG400022716|PGSC0003DMG400022715|PGSC0003DMG400022716
chr01-2139-5084427	5084411	TCTCTACGTTCACTCCGGCACATCTCACGGCG	0	0	0	1.27	0.38	0	exon|downstream|downstream	Phosphoesterase_family_protein|Phospholipase_A22|Resistance_gene	PGSC0003DMG400022715|PGSC0003DMG400022716|PGSC0003DMG400022699
chr01-2142-5084900	5084884	ACTCAAAATTAATTCCGGCTAACGATGATCAT	25.95	44.46	25.62	29.55	19.81	17.56	exon|downstream	Phosphoesterase_family_protein|Resistance_gene	PGSC0003DMG400022715|PGSC0003DMG400022699
chr01-2143-5085063	5085047	CCCTACACCTGTCACCGGGGTCCCTAGCCCGG	3.86	0.74	13.91	6.33	7.24	14.86	exon|downstream	Phosphoesterase_family_protein|Resistance_gene	PGSC0003DMG400022715|PGSC0003DMG400022699
chr01-2147-5088781	5088765	TCCCAAGAAGTTATCCGGCACAAACCAATTTT	0	0.37	0	0	0	0	exon|downstream	Resistance_gene|Phosphoesterase_family_protein	PGSC0003DMG400022699|PGSC0003DMG400022715
chr01-2148-5089082	5089066	GAGCAACCCCATGTCCGGATACATTGAAGGGA	0	0	2.56	4.64	4.19	4.05	exon|downstream	Resistance_gene|Phosphoesterase_family_protein	PGSC0003DMG400022699|PGSC0003DMG400022715
chr01-2150-5090041	5090025	CTTAATCTCCAACCCCGGCTTCATTCCTCCGA	0	0	0.73	0.84	0	0	exon|downstream|downstream	Resistance_gene|Phosphoesterase_family_protein|RING_finger	PGSC0003DMG400022699|PGSC0003DMG400022715|PGSC0003DMG400022698
chr01-2151-5090476	5090460	AACGCCAAACTGAACCGGAGATTAAGATGAAC	2.1	4.08	2.93	2.53	5.33	5.4	exon|downstream|downstream	Resistance_gene|Phosphoesterase_family_protein|RING_finger	PGSC0003DMG400022699|PGSC0003DMG400022715|PGSC0003DMG400022698
chr01-2152-5093700	5093684	CACATCATGGAAAACCGGTATGACTGTTTTTC	0	0	0	0	0.38	0	exon|downstream	Resistance_gene|RING_finger	PGSC0003DMG400022699|PGSC0003DMG400022698
chr01-2153-5095672	5095656	CTTACAAAAATCAACCGGATAATTAATTAGAT	2.1	1.85	1.83	1.27	1.52	1.35	upstream|intron	Resistance_gene|RING_finger	PGSC0003DMG400022699|PGSC0003DMG400022698
chr01-2154-5096213	5096197	AACAAAAAATTCTTCCGGGTGTAGAGTAGATT	11.22	14.82	2.56	2.53	6.86	4.05	upstream|intron	Resistance_gene|RING_finger	PGSC0003DMG400022699|PGSC0003DMG400022698
chr01-2155-5099015	5098999	GAGTATTGTTAATTCCGGCATCTTATTGTGAA	7.01	2.59	3.29	1.69	5.33	4.05	upstream|upstream|intergenic_region	Resistance_gene|RING_finger|RING_finger-Minor_histocompatibility_antigen_H13	PGSC0003DMG400022699|PGSC0003DMG400022698|PGSC0003DMG400022698-PGSC0003DMG400022714
chr01-2157-5107943	5107927	TGCCTCGGTTCTACCCGGTATAACATAGAACT	11.57	16.3	9.88	8.02	8	9.46	intergenic_region	RING_finger-Minor_histocompatibility_antigen_H13	PGSC0003DMG400022698-PGSC0003DMG400022714
chr01-2158-5108396	5108380	CCACTGAACTGACCCCGGCGACGAAATATCTT	0	0	0	0	0.76	2.03	intergenic_region	RING_finger-Minor_histocompatibility_antigen_H13	PGSC0003DMG400022698-PGSC0003DMG400022714
chr01-2159-5109269	5109253	ATTACCAGCCTGCTCCGGACCGAAAAGACCTA	0	0	0	0.42	0	0	intergenic_region	RING_finger-Minor_histocompatibility_antigen_H13	PGSC0003DMG400022698-PGSC0003DMG400022714
chr01-2160-5109594	5109578	GGAACCGAAGGTGGCCGGGCTGGATCCCTCAC	1.75	2.22	0.73	0	1.14	4.05	intergenic_region	RING_finger-Minor_histocompatibility_antigen_H13	PGSC0003DMG400022698-PGSC0003DMG400022714
chr01-2161-5109752	5109736	ACATCGCCCACGAACCGGGGCTCTAGCAGCAG	1.75	0	0	2.11	0	0	intergenic_region	RING_finger-Minor_histocompatibility_antigen_H13	PGSC0003DMG400022698-PGSC0003DMG400022714
chr01-2168-5122321	5122305	CCTTCGGTATATTCCCGGACTCTTAAGTTGCA	18.58	15.56	15.01	8.86	18.67	10.81	intron	Minor_histocompatibility_antigen_H13	PGSC0003DMG400022714
chr01-2170-5122878	5122862	ATACTAGTTGGCGACCGGCTTTTTTCCCCCGA	0	0.37	0	0	0.38	0.68	intron	Minor_histocompatibility_antigen_H13	PGSC0003DMG400022714
chr01-2172-5128170	5128154	CCAAGGGAGGGTCACCGGGTTCACGTGAACCC	0.35	0.37	24.16	30.39	2.67	2.03	upstream|downstream|intergenic_region	L-ascorbate_oxidase|Minor_histocompatibility_antigen_H13|Minor_histocompatibility_antigen_H13-L-ascorbate_oxidase	PGSC0003DMG400022713|PGSC0003DMG400022714|PGSC0003DMG400022714-PGSC0003DMG400022713
chr01-2173-5133730	5133714	GAGTCAGCTCCTCTCCGGTGAAGGTTTTAAAT	0.35	0.37	0.37	0	0.38	0	upstream|intron	Cop9_signalosome_complex_subunit|L-ascorbate_oxidase	PGSC0003DMG400022712|PGSC0003DMG400022713
chr01-2174-5137765	5137749	TTCTATATTTTTTTCCGGTATTCTATCACCCA	2.45	0.74	1.46	2.95	0.76	0.68	upstream|downstream|intergenic_region	Cop9_signalosome_complex_subunit|L-ascorbate_oxidase|L-ascorbate_oxidase-Cop9_signalosome_complex_subunit	PGSC0003DMG400022712|PGSC0003DMG400022713|PGSC0003DMG400022713-PGSC0003DMG400022712
chr01-2175-5145680	5145664	CCTTATACAAGAATCCGGATTCCCTTCATATC	7.01	8.15	5.12	1.69	9.53	6.75	exon	Cop9_signalosome_complex_subunit	PGSC0003DMG400022712
chr01-2176-5146116	5146100	CTAATCTTGGATAACCGGATTGATGGCCACAT	4.56	2.22	1.46	2.95	1.91	1.35	exon	Cop9_signalosome_complex_subunit	PGSC0003DMG400022712
chr01-2178-5155982	5155966	GGTTTATGTATCTTCCGGTGTGAGCTTTTGAT	4.91	1.11	0.73	0	3.43	4.73	upstream|intron	CBL-interacting_serine/threonine-protein_kinase|CBL-interacting_serine/threonine-protein_kinase	PGSC0003DMG400022711|PGSC0003DMG400022711
chr01-2179-5158591	5158575	TCACGTCTAAATGTCCGGCCAATGAGATAATC	3.16	1.85	1.83	2.11	3.05	0	exon|upstream|downstream	CBL-interacting_serine/threonine-protein_kinase|CBL-interacting_serine/threonine-protein_kinase|Protein_kinase	PGSC0003DMG400022711|PGSC0003DMG400022711|PGSC0003DMG400045481
chr01-2180-5158806	5158790	CCAGAATCTGAAAGCCGGTAGAAAAGGGAACC	0.7	0.37	0	0.42	0.38	0	exon|downstream	CBL-interacting_serine/threonine-protein_kinase|Protein_kinase	PGSC0003DMG400022711|PGSC0003DMG400045481
chr01-2181-5159205	5159189	TAAGTTGACCAAATCCGGTAGGGGATCTCACA	0.7	0.37	0.73	1.69	0	0.68	downstream|downstream|intron	Protein_kinase|CBL-interacting_serine/threonine-protein_kinase|CBL-interacting_serine/threonine-protein_kinase	PGSC0003DMG400045481|PGSC0003DMG400022711|PGSC0003DMG400022711
chr01-2182-5162095	5162079	CCGTTGATCGTTTTCCGGATAGCAATTCTAGT	16.83	24.45	21.23	20.68	16	28.37	exon|downstream	Protein_kinase|CBL-interacting_serine/threonine-protein_kinase	PGSC0003DMG400045481|PGSC0003DMG400022711
chr01-2186-5168649	5168633	GATGGGCTTGGTGCCCGGCTCCAAGTCAATAT	2.45	2.22	0.73	0.84	5.33	0.68	intergenic_region	Protein_kinase-Protein_kinase_APK1A__chloroplast	PGSC0003DMG400045481-PGSC0003DMG400022696
chr01-2189-5175162	5175146	CCGTTGCTCGTTTTCCGGATAGCAATTCTAGT	9.47	13.34	12.44	9.71	5.33	8.11	exon	Protein_kinase_APK1A__chloroplast	PGSC0003DMG400022696
chr01-2190-5175476	5175460	CTGGTGCAGCATAACCGGTAGTACCAACAATT	42.07	44.46	62.22	50.65	53.35	64.84	intron	Protein_kinase_APK1A__chloroplast	PGSC0003DMG400022696
chr01-2191-5178006	5177990	TGGTCCAGCCCCATCCGGCCCAAGCCTCGTGG	3.16	0.37	0.73	1.69	3.81	4.05	upstream|intergenic_region	Protein_kinase_APK1A__chloroplast|Protein_kinase_APK1A__chloroplast-Ethylene-responsive_transcription_factor_CRF4	PGSC0003DMG400022696|PGSC0003DMG400022696-PGSC0003DMG400047149
chr01-2193-5181498	5181482	AGTTGTTGGTGGCTCCGGTAAGGGCTTTGTGT	26.65	34.09	35.87	27.02	37.72	42.55	upstream|intergenic_region	Protein_kinase_APK1A__chloroplast|Protein_kinase_APK1A__chloroplast-Ethylene-responsive_transcription_factor_CRF4	PGSC0003DMG400022696|PGSC0003DMG400022696-PGSC0003DMG400047149
chr01-2194-5183233	5183217	AACTAAGACTCGAACCGGTTTTCATAGTGAGT	2.1	2.59	5.49	5.49	5.72	2.7	upstream|intergenic_region	Ethylene-responsive_transcription_factor_CRF4|Protein_kinase_APK1A__chloroplast-Ethylene-responsive_transcription_factor_CRF4	PGSC0003DMG400047149|PGSC0003DMG400022696-PGSC0003DMG400047149
chr01-2197-5196132	5196116	CAAGAAACCTACCACCGGCAGAAATCACCTCC	0.35	0	0	0	0	0	intron	AP2_domain_class_transcription_factor	PGSC0003DMG400038949
chr01-2198-5203752	5203736	TATGGGGCTAGACCCCGGACTCTCCCCCCTAA	1.05	1.48	0.37	0.42	3.43	0	intergenic_region	AP2_domain_class_transcription_factor-AP2_domain_class_transcription_factor	PGSC0003DMG400038949-PGSC0003DMG400040856
chr01-2203-5209226	5209210	TTTGATTGGTGTTTCCGGATTGTTTTCCGAGT	0	0.74	0	0	0	0	intergenic_region	AP2_domain_class_transcription_factor-AP2_domain_class_transcription_factor	PGSC0003DMG400038949-PGSC0003DMG400040856
chr01-2210-5216190	5216174	AAGGTAGTGGAAATCCGGGCAATAGAGCCCAA	8.06	4.08	9.15	8.44	6.48	3.38	intergenic_region	AP2_domain_class_transcription_factor-AP2_domain_class_transcription_factor	PGSC0003DMG400038949-PGSC0003DMG400040856
chr01-2218-5225049	5225033	CTAACATTTTTTGTCCGGCACTCAATATTAGC	0.35	1.85	0	0	3.05	2.7	intergenic_region	AP2_domain_class_transcription_factor-AP2_domain_class_transcription_factor	PGSC0003DMG400038949-PGSC0003DMG400040856
chr01-2220-5226131	5226115	AAACTCTCGAACTTCCGGGCCTTTCAGAAGGT	14.38	13.71	4.03	10.13	7.62	4.73	intergenic_region	AP2_domain_class_transcription_factor-AP2_domain_class_transcription_factor	PGSC0003DMG400038949-PGSC0003DMG400040856
chr01-2222-5226386	5226370	CCTGTGGTACCTTGCCGGTACCATCGCTTGGT	1.05	0	0	0	1.91	0	intergenic_region	AP2_domain_class_transcription_factor-AP2_domain_class_transcription_factor	PGSC0003DMG400038949-PGSC0003DMG400040856
chr01-2225-5231760	5231744	GGGGTATATATCGGCCGGGTTGCTGCACGGAG	0.7	2.22	0	1.27	4.57	4.73	intergenic_region	AP2_domain_class_transcription_factor-AP2_domain_class_transcription_factor	PGSC0003DMG400038949-PGSC0003DMG400040856
chr01-2230-5240415	5240399	GTTGCAAAAGGTAGCCGGAGCATCAGTTAATC	3.51	1.48	0	0	9.53	6.08	intergenic_region	AP2_domain_class_transcription_factor-AP2_domain_class_transcription_factor	PGSC0003DMG400038949-PGSC0003DMG400040856
chr01-2232-5241598	5241582	GTGTTCACCCTCTCCCGGTTTGGACAGGACTT	0	0	0	0	0.38	2.03	intergenic_region	AP2_domain_class_transcription_factor-AP2_domain_class_transcription_factor	PGSC0003DMG400038949-PGSC0003DMG400040856
chr01-2235-5243600	5243584	CAACTTAGGCTCGACCGGATAGATTTAAGATG	1.05	1.11	1.1	0	4.95	6.75	intergenic_region	AP2_domain_class_transcription_factor-AP2_domain_class_transcription_factor	PGSC0003DMG400038949-PGSC0003DMG400040856
chr01-2236-5244925	5244909	CACACACGGATTGACCGGTTTAAGGGGGCTTG	0.35	0	0.37	0	30.1	12.16	intergenic_region	AP2_domain_class_transcription_factor-AP2_domain_class_transcription_factor	PGSC0003DMG400038949-PGSC0003DMG400040856
chr01-2237-5246985	5246969	CATGGATGTAACATCCGGCAATGTGAAATGAC	3.51	4.08	0	0	0	0	intergenic_region	AP2_domain_class_transcription_factor-AP2_domain_class_transcription_factor	PGSC0003DMG400038949-PGSC0003DMG400040856
chr01-2242-5250795	5250779	CGCTTGACTCGTAGCCGGAGCAGAACCTCTGT	2.45	0.37	1.1	0.42	2.67	2.03	intergenic_region	AP2_domain_class_transcription_factor-AP2_domain_class_transcription_factor	PGSC0003DMG400038949-PGSC0003DMG400040856
chr01-2245-5262202	5262186	CACCTTGGGTGGGACCGGCACTCGGAGACCAT	0.35	0.74	0.73	0.84	0.38	0	upstream|intergenic_region	AP2_domain_class_transcription_factor|AP2_domain_class_transcription_factor-AP2_domain_class_transcription_factor	PGSC0003DMG400040856|PGSC0003DMG400040856-PGSC0003DMG400034583
chr01-2246-5263965	5263949	AACTCAAAACACAACCGGAAACAATTCCCAAA	2.8	1.48	1.83	0.42	4.19	0.68	intergenic_region	AP2_domain_class_transcription_factor-AP2_domain_class_transcription_factor	PGSC0003DMG400040856-PGSC0003DMG400034583
chr01-2247-5264346	5264330	TGTCCTTAATATTTCCGGACGGATTCCCTCCC	1.75	1.85	1.46	0.42	0.76	1.35	intergenic_region	AP2_domain_class_transcription_factor-AP2_domain_class_transcription_factor	PGSC0003DMG400040856-PGSC0003DMG400034583
chr01-2248-5264631	5264615	GTTATTTCAATTTTCCGGATGTTACAAAAAGT	0.7	0.74	0	1.69	2.29	0.68	intergenic_region	AP2_domain_class_transcription_factor-AP2_domain_class_transcription_factor	PGSC0003DMG400040856-PGSC0003DMG400034583
chr01-2249-5269266	5269250	ATGGAGTGATATACCCGGAATTTCAGAAGTTA	3.86	1.85	1.1	0.84	0.38	0.68	downstream|intergenic_region	AP2_domain_class_transcription_factor|AP2_domain_class_transcription_factor-AP2_domain_class_transcription_factor	PGSC0003DMG400034583|PGSC0003DMG400040856-PGSC0003DMG400034583
chr01-2254-5282227	5282211	GAGGAGTGAAATATCCGGAATTTCAGATGTTA	0	0	0.73	0.84	0	0	upstream|intergenic_region	Ethylene-responsive_transcription_factor|Ethylene-responsive_transcription_factor-Ethylene-responsive_transcription_factor	PGSC0003DMG400036561|PGSC0003DMG400036561-PGSC0003DMG400022695
chr01-2255-5285983	5285967	GATGGCTGCCACGGCCGGAGGCCGACCTCCTG	0.7	1.85	2.56	5.91	2.67	3.38	intergenic_region	Ethylene-responsive_transcription_factor-Ethylene-responsive_transcription_factor	PGSC0003DMG400036561-PGSC0003DMG400022695
chr01-2257-5286952	5286936	ACAAACCTAAGCAGCCGGAACAAGTTTGAAAC	0	0.37	0	0	0.38	0	downstream|intergenic_region	Ethylene-responsive_transcription_factor|Ethylene-responsive_transcription_factor-Ethylene-responsive_transcription_factor	PGSC0003DMG400022695|PGSC0003DMG400036561-PGSC0003DMG400022695
chr01-2260-5292432	5292416	TGTTGTGTCATGGTCCGGCACGTGAATACGTA	29.1	15.19	26.35	29.13	25.15	33.77	exon	Ethylene-responsive_transcription_factor	PGSC0003DMG400022695
chr01-2261-5292613	5292597	AAAAGTCCATCAAACCGGACATGCAAACACTA	0.7	0	0	0	0	0	intron	Ethylene-responsive_transcription_factor	PGSC0003DMG400022695
chr01-2262-5296749	5296733	CTCCCAAAATGGATCCGGAGATTCGATAATGC	7.36	5.93	3.29	2.11	5.33	2.7	upstream|intron	Ethylene-responsive_transcription_factor|Ethylene-responsive_transcription_factor	PGSC0003DMG400022695|PGSC0003DMG400022695
chr01-2263-5297952	5297936	GCCGTGAAAAGCTACCGGCGGCGAACAGCTGC	0	0.37	0.37	0	1.14	0.68	5_prime_UTR|upstream|upstream	Ethylene-responsive_transcription_factor|Trytophan_synthase_alpha_subunit|Ethylene-responsive_transcription_factor	PGSC0003DMG400022695|PGSC0003DMG400022710|PGSC0003DMG400022695
chr01-2264-5306610	5306594	CACTTGTGTCATTGCCGGATAGAGATATATAC	1.75	0.37	4.76	3.38	2.67	4.73	intron	Trytophan_synthase_alpha_subunit	PGSC0003DMG400022710
chr01-2265-5307735	5307719	CGAGCAAATGCTAACCGGATTGGAACCTGGAC	22.44	17.04	17.2	15.62	18.67	23.64	exon	Trytophan_synthase_alpha_subunit	PGSC0003DMG400022710
chr01-2266-5309097	5309081	GATTGCTCAAGAGACCGGTATTCTTCTCGATC	6.31	9.26	14.64	23.64	8	8.78	exon	Trytophan_synthase_alpha_subunit	PGSC0003DMG400022710
chr01-2267-5319467	5319451	ACTACGAGTTAAAACCGGAGAGGCGTTAGCTA	17.18	35.2	9.52	10.98	7.24	12.83	exon|upstream	GRAS_family_transcription_factor|Gene_of_unknown_function	PGSC0003DMG400022709|PGSC0003DMG401022708
chr01-2268-5324238	5324222	CCTCATAATTAATACCGGCATAATTTTAATCT	3.86	4.08	4.76	4.22	1.91	2.03	upstream|downstream|intergenic_region	Gene_of_unknown_function|GRAS_family_transcription_factor|GRAS_family_transcription_factor-Gene_of_unknown_function	PGSC0003DMG401022708|PGSC0003DMG400022709|PGSC0003DMG400022709-PGSC0003DMG401022708
chr01-2269-5324656	5324640	TGTTGTTGGTGGATCCGGTGGCGTTGGTATTG	0	0.37	0.73	0.42	0.38	0.68	exon|downstream	Gene_of_unknown_function|GRAS_family_transcription_factor	PGSC0003DMG401022708|PGSC0003DMG400022709
chr01-2274-5331861	5331845	CCCACCCCCATGCCCCGGGTCCAATTAGCTCG	38.57	33.35	43.92	54.88	36.2	40.53	upstream|downstream|intron	Phytochromobilin_synthase|Phytochromobilin_synthase|NAD_dependent_epimerase/dehydratase_family_protein	PGSC0003DMG402022694|PGSC0003DMG401022694|PGSC0003DMG402022708
chr01-2275-5332107	5332091	TGTCATTTGCTGCACCGGGACCACTGCTTTTC	3.86	4.45	6.95	9.71	6.86	7.43	exon|upstream|downstream	NAD_dependent_epimerase/dehydratase_family_protein|Phytochromobilin_synthase|Phytochromobilin_synthase	PGSC0003DMG402022708|PGSC0003DMG402022694|PGSC0003DMG401022694
chr01-2276-5333765	5333749	AAGTAAACTCTATTCCGGTAATTATCTTGATC	5.26	8.15	2.2	5.07	2.67	2.7	exon|upstream|downstream	NAD_dependent_epimerase/dehydratase_family_protein|Phytochromobilin_synthase|Phytochromobilin_synthase	PGSC0003DMG402022708|PGSC0003DMG402022694|PGSC0003DMG401022694
chr01-2277-5336597	5336581	ACATGGTAATTTCCCCGGTCAATACCAACAGT	3.51	2.22	5.49	6.75	4.19	2.7	3_prime_UTR|upstream|downstream|downstream	Phytochromobilin_synthase|Phytochromobilin_synthase|NAD_dependent_epimerase/dehydratase_family_protein|Phytochromobilin_synthase	PGSC0003DMG401022694|PGSC0003DMG402022694|PGSC0003DMG402022708|PGSC0003DMG401022694
chr01-2278-5337915	5337899	TAACTTGGCTTCAACCGGCAACTATGACCTTT	0.35	0	1.1	0.84	0	0	5_prime_UTR|downstream|intron	Phytochromobilin_synthase|NAD_dependent_epimerase/dehydratase_family_protein|Phytochromobilin_synthase	PGSC0003DMG402022694|PGSC0003DMG402022708|PGSC0003DMG401022694
chr01-2279-5340482	5340466	AGGCAGATCATATTCCGGTTTCGGGAATGCAG	3.86	4.08	2.56	2.11	6.86	5.4	exon|5_prime_UTR	Phytochromobilin_synthase|Phytochromobilin_synthase	PGSC0003DMG401022694|PGSC0003DMG401022694
chr01-2285-5348134	5348118	TGGTGGTGATAAAGCCGGTGGAGGAGTGGAGC	0	0	0	0.42	0	0	exon|upstream	F-box_family_protein|Phytochromobilin_synthase	PGSC0003DMG400046726|PGSC0003DMG401022694
chr01-2286-5348198	5348182	AGGGTTTGGTTTCGCCGGAGATGGGAAAGAGG	0.35	0	0	0	0	0	exon|upstream	F-box_family_protein|Phytochromobilin_synthase	PGSC0003DMG400046726|PGSC0003DMG401022694
chr01-2287-5351089	5351073	GCAATCTCTGCTCCCCGGAACAAGAAGCTAGT	0.35	6.67	7.69	2.11	0.76	10.13	downstream|intergenic_region	F-box_family_protein|F-box_family_protein-Calmodulin-5/6/7/8	PGSC0003DMG400046726|PGSC0003DMG400046726-PGSC0003DMG400022693
chr01-2288-5355197	5355181	ACCGCCTCCGCCAACCGGTTGTTATTCAGGTT	4.56	4.08	6.22	4.22	1.91	5.4	downstream|intergenic_region	Calmodulin-5/6/7/8|F-box_family_protein-Calmodulin-5/6/7/8	PGSC0003DMG400022693|PGSC0003DMG400046726-PGSC0003DMG400022693
chr01-2289-5356471	5356455	CTAGAGTTCATATTCCGGTGTGGGCGTTTCAT	5.26	2.22	1.1	2.11	0	0	downstream|intergenic_region	Calmodulin-5/6/7/8|F-box_family_protein-Calmodulin-5/6/7/8	PGSC0003DMG400022693|PGSC0003DMG400046726-PGSC0003DMG400022693
chr01-2291-5358272	5358256	GAAGGTGGTGTAGGCCGGGTGTACTCCACTTG	0	0.74	4.76	4.64	4.57	6.75	downstream|intergenic_region	Calmodulin-5/6/7/8|F-box_family_protein-Calmodulin-5/6/7/8	PGSC0003DMG400022693|PGSC0003DMG400046726-PGSC0003DMG400022693
chr01-2292-5361441	5361425	TGATGACGCATGGTCCGGGGCTAGAAATGGTC	0	0	0.73	0.42	0	0	intron	Calmodulin-5/6/7/8	PGSC0003DMG400022693
chr01-2296-5369785	5369769	AATCATGTTTTAGACCGGTAATTAGTATTTAA	0	0	0.37	0	0	0	intergenic_region	Calmodulin-5/6/7/8-AGO4-2	PGSC0003DMG400022693-PGSC0003DMG400022707
chr01-2298-5380911	5380895	CCAATCCAAGCTTCCCGGGGCACCTAAATTCC	1.4	1.11	5.49	5.07	3.81	1.35	exon|upstream|downstream	AGO4-2|AGO4-2|RNA-binding_protein_AKIP1	PGSC0003DMG400022707|PGSC0003DMG400022707|PGSC0003DMG400022692
chr01-2300-5386976	5386960	CATTTGGAGAGTGCCCGGAACTTCAGAAGAAT	34.01	44.46	23.42	25.33	18.29	21.61	3_prime_UTR|downstream|downstream|intron	RNA-binding_protein_AKIP1|AGO4-2|RNA-binding_protein_AKIP1|RNA-binding_protein_AKIP1	PGSC0003DMG400022692|PGSC0003DMG400022707|PGSC0003DMG400022692|PGSC0003DMG400022692
chr01-2301-5387725	5387709	AAACTAATAATGATCCGGTACATTTAAATTGG	1.05	1.48	3.66	1.27	5.72	8.11	downstream|downstream|intron	AGO4-2|RNA-binding_protein_AKIP1|RNA-binding_protein_AKIP1	PGSC0003DMG400022707|PGSC0003DMG400022692|PGSC0003DMG400022692
chr01-2306-5389635	5389619	TAGTTTTTTTTCCCCCGGAGAATCTCAATAGT	0.7	0.74	0.37	0.84	0.76	0	upstream|intergenic_region	RNA-binding_protein_AKIP1|RNA-binding_protein_AKIP1-BZIP_domain_class_transcription_factor	PGSC0003DMG400022692|PGSC0003DMG400022692-PGSC0003DMG400022706
chr01-2307-5391285	5391269	CCCGAGCCTACACCCCGGACGTGATACGACGT	0.35	0.37	1.83	0.84	1.14	1.35	upstream|intergenic_region	RNA-binding_protein_AKIP1|RNA-binding_protein_AKIP1-BZIP_domain_class_transcription_factor	PGSC0003DMG400022692|PGSC0003DMG400022692-PGSC0003DMG400022706
chr01-2310-5394860	5394844	ATGATCTTCGAGTGCCGGCCACGTCTAGGGTG	13.67	11.12	5.49	8.86	6.1	12.83	intergenic_region	RNA-binding_protein_AKIP1-BZIP_domain_class_transcription_factor	PGSC0003DMG400022692-PGSC0003DMG400022706
chr01-2311-5395034	5395018	TGCCTAAGGTAGATCCGGTAACATTTTAACTT	2.45	1.85	1.46	1.27	2.67	2.7	intergenic_region	RNA-binding_protein_AKIP1-BZIP_domain_class_transcription_factor	PGSC0003DMG400022692-PGSC0003DMG400022706
chr01-2315-5404253	5404237	GTCACTATTTTGAACCGGCAACTGATAAAAAT	1.05	3.33	0.73	0.42	2.67	1.35	5_prime_UTR|intron	BZIP_domain_class_transcription_factor|BZIP_domain_class_transcription_factor	PGSC0003DMG400022706|PGSC0003DMG400022706
chr01-2316-5404638	5404622	ATTTAGGTAAGCCTCCGGGCAGTATGAATTTT	0	0	0.37	0.84	0	0	5_prime_UTR|intron	BZIP_domain_class_transcription_factor|BZIP_domain_class_transcription_factor	PGSC0003DMG400022706|PGSC0003DMG400022706
chr01-2317-5408635	5408619	TTGTTCGAGAAGATCCGGTATTCAACTTTATT	0	0	1.46	0	0	0	3_prime_UTR|upstream	BZIP_domain_class_transcription_factor|Ngg1_interacting_factor_3_like_1_binding_protein_1_isoform_1	PGSC0003DMG400022706|PGSC0003DMG400022705
chr01-2319-5411452	5411436	ATCATGACTCTGACCCGGGCCACCCTAGTCCC	31.91	48.17	23.42	28.7	45.72	50.66	downstream|intron	BZIP_domain_class_transcription_factor|Ngg1_interacting_factor_3_like_1_binding_protein_1_isoform_1	PGSC0003DMG400022706|PGSC0003DMG400022705
chr01-2320-5420267	5420251	GTGGGCTCGGAACACCGGATAGGAAACCAAAA	0.35	0	0	0	0	0	upstream|upstream|downstream|intergenic_region	Conserved_gene_of_unknown_function|4-diphosphocytidyl-2-C-methyl-D-erythritol_kinase__chloroplastic/chromoplastic|Ngg1_interacting_factor_3_like_1_binding_protein_1_isoform_1|Ngg1_interacting_factor_3_like_1_binding_protein_1_isoform_1-Conserved_gene_of_unknown_function	PGSC0003DMG400022704|PGSC0003DMG400022703|PGSC0003DMG400022705|PGSC0003DMG400022705-PGSC0003DMG400022704
chr01-2321-5421716	5421700	GATCTGCACCCATACCGGACACCCGCAGGCTG	7.36	12.6	12.44	9.29	8	6.75	upstream|upstream|downstream|intron	Conserved_gene_of_unknown_function|4-diphosphocytidyl-2-C-methyl-D-erythritol_kinase__chloroplastic/chromoplastic|Ngg1_interacting_factor_3_like_1_binding_protein_1_isoform_1|Conserved_gene_of_unknown_function	PGSC0003DMG400022704|PGSC0003DMG400022703|PGSC0003DMG400022705|PGSC0003DMG400022704
chr01-2322-5422786	5422770	CTCAGTATGAATGACCGGCAGGGGCCTCCCCC	11.57	7.04	8.42	8.44	15.62	10.81	exon|upstream|downstream	Conserved_gene_of_unknown_function|4-diphosphocytidyl-2-C-methyl-D-erythritol_kinase__chloroplastic/chromoplastic|Ngg1_interacting_factor_3_like_1_binding_protein_1_isoform_1	PGSC0003DMG400022704|PGSC0003DMG400022703|PGSC0003DMG400022705
chr01-2323-5428839	5428823	CTGCTTGTCAGTTACCGGTTTCAGTTCTGTAT	2.1	2.22	2.56	1.69	2.29	2.7	downstream|intron	4-diphosphocytidyl-2-C-methyl-D-erythritol_kinase__chloroplastic/chromoplastic|4-diphosphocytidyl-2-C-methyl-D-erythritol_kinase__chloroplastic/chromoplastic	PGSC0003DMG400022703|PGSC0003DMG400022703
chr01-2326-5436118	5436102	TTTCTTATCCCATCCCGGGATTATAACTAGAG	2.45	0.37	2.56	2.53	0.76	5.4	downstream|downstream|intron	4-diphosphocytidyl-2-C-methyl-D-erythritol_kinase__chloroplastic/chromoplastic|Gene_of_unknown_function|Gene_of_unknown_function	PGSC0003DMG400022703|PGSC0003DMG400022721|PGSC0003DMG400022691
chr01-2330-5439951	5439935	ACTCCGCCCCTTCCCCGGACCCGTGCATAGCG	0	0	4.76	9.71	0	0	upstream|intergenic_region	Gene_of_unknown_function|Gene_of_unknown_function-Conserved_gene_of_unknown_function	PGSC0003DMG400022691|PGSC0003DMG400022691-PGSC0003DMG403022702
chr01-2331-5440348	5440332	TAGACCTTTGTGGTCCGGCCCTTCCCCTGACC	5.61	0.74	1.83	5.07	1.14	0.68	upstream|intergenic_region	Gene_of_unknown_function|Gene_of_unknown_function-Conserved_gene_of_unknown_function	PGSC0003DMG400022691|PGSC0003DMG400022691-PGSC0003DMG403022702
chr01-2334-5446800	5446784	GTCGGGTTCACGGACCGGTACACGGTCTGTGT	8.06	7.04	7.32	6.75	6.86	9.46	upstream|intergenic_region	Conserved_gene_of_unknown_function|Gene_of_unknown_function-Conserved_gene_of_unknown_function	PGSC0003DMG403022702|PGSC0003DMG400022691-PGSC0003DMG403022702
chr01-2335-5447215	5447199	AAGGTTACAATTCACCGGAAGCCCAGAAGAGT	15.08	12.97	20.13	20.26	27.43	26.34	upstream|intergenic_region	Conserved_gene_of_unknown_function|Gene_of_unknown_function-Conserved_gene_of_unknown_function	PGSC0003DMG403022702|PGSC0003DMG400022691-PGSC0003DMG403022702
chr01-2336-5447396	5447380	ACCATGTAGAGCAACCGGTAAGCTGCCCCTAA	3.16	0.74	0.37	0	2.29	2.03	upstream|intergenic_region	Conserved_gene_of_unknown_function|Gene_of_unknown_function-Conserved_gene_of_unknown_function	PGSC0003DMG403022702|PGSC0003DMG400022691-PGSC0003DMG403022702
chr01-2337-5448330	5448314	GAAAAAGATCAGGCCCGGATTTGAGGGGGAGT	0	0	0	0	0.76	0	upstream|intergenic_region	Conserved_gene_of_unknown_function|Gene_of_unknown_function-Conserved_gene_of_unknown_function	PGSC0003DMG403022702|PGSC0003DMG400022691-PGSC0003DMG403022702
chr01-2340-5454606	5454590	TCGTCTTTTGTTTTCCGGGGGTGAGATTTTGT	4.56	1.85	3.29	4.64	1.14	0.68	3_prime_UTR|upstream	Conserved_gene_of_unknown_function|Gene_of_unknown_function	PGSC0003DMG403022702|PGSC0003DMG402022702
chr01-2343-5461833	5461817	TGTGATCCGTGGTACCGGTTACTTTCTACATG	0	0	4.76	1.27	0	1.35	upstream|intron	Cyclin_B1|Gene_of_unknown_function	PGSC0003DMG401022702|PGSC0003DMG402022702
chr01-2344-5464931	5464915	TTTGTGGAATTACACCGGATATAATGTTGTTA	0	0	1.83	1.27	0.38	1.35	upstream|downstream|intergenic_region	Cyclin_B1|Gene_of_unknown_function|Gene_of_unknown_function-Cyclin_B1	PGSC0003DMG401022702|PGSC0003DMG402022702|PGSC0003DMG402022702-PGSC0003DMG401022702
chr01-2346-5473529	5473513	TAACATAGAGAAGACCGGGTGTTTCTTTCTGT	1.4	0	0.37	0	1.52	0	downstream|intergenic_region	Cyclin_B1|Cyclin_B1-BTB-POZ_and_MATH_domain_protein	PGSC0003DMG401022702|PGSC0003DMG401022702-PGSC0003DMG400022701
chr01-2347-5474643	5474627	TGATTACCATCCTTCCGGTTCTTTTATCATTA	0	0	0	0.42	0	0	intergenic_region	Cyclin_B1-BTB-POZ_and_MATH_domain_protein	PGSC0003DMG401022702-PGSC0003DMG400022701
chr01-2348-5479835	5479819	GGCTTCACAAAATCCCGGTCTCCCATGGAAAC	15.08	6.67	10.25	6.75	15.24	8.11	intergenic_region	Cyclin_B1-BTB-POZ_and_MATH_domain_protein	PGSC0003DMG401022702-PGSC0003DMG400022701
chr01-2349-5481494	5481478	TCGTATGGACTACCCCGGGGTAGCACAAATTC	1.05	1.11	2.2	0.84	0	0.68	intergenic_region	Cyclin_B1-BTB-POZ_and_MATH_domain_protein	PGSC0003DMG401022702-PGSC0003DMG400022701
chr01-2350-5484703	5484687	GAATTTTTCTATCACCGGAAAATTCATCAGCT	3.16	2.96	3.29	4.22	2.29	4.05	intergenic_region	Cyclin_B1-BTB-POZ_and_MATH_domain_protein	PGSC0003DMG401022702-PGSC0003DMG400022701
chr01-2353-5493326	5493310	TATGTGGAAAACACCCGGCTCAAAAAATGTGA	1.05	0.74	1.83	1.27	3.43	2.03	upstream|intergenic_region	BTB-POZ_and_MATH_domain_protein|Cyclin_B1-BTB-POZ_and_MATH_domain_protein	PGSC0003DMG400022701|PGSC0003DMG401022702-PGSC0003DMG400022701
chr01-2354-5497371	5497355	TCGAGCTCGTTGCACCGGGCTTGCCTAGTGTA	0	0.37	1.1	0.42	0	1.35	upstream|intergenic_region	BTB-POZ_and_MATH_domain_protein|Cyclin_B1-BTB-POZ_and_MATH_domain_protein	PGSC0003DMG400022701|PGSC0003DMG401022702-PGSC0003DMG400022701
chr01-2357-5501055	5501039	TCCCACAGGTGGGTCCGGGGAGGGTAGAGTGT	4.56	1.11	26.35	20.26	16.38	11.48	upstream|intron	BTB-POZ_and_MATH_domain_protein|BTB-POZ_and_MATH_domain_protein	PGSC0003DMG400022701|PGSC0003DMG400022701
chr01-2359-5507291	5507275	TAGGTGACAGACTACCGGATTCACTATGTCCA	10.17	2.22	4.76	5.07	9.14	3.38	exon|downstream	GAMyb-like1|BTB-POZ_and_MATH_domain_protein	PGSC0003DMG400022689|PGSC0003DMG400022701
chr01-2360-5507603	5507587	GATCACTATTTGAACCGGAGAACACAGATTCT	0.7	1.11	5.12	2.53	0	0	exon|downstream	GAMyb-like1|BTB-POZ_and_MATH_domain_protein	PGSC0003DMG400022689|PGSC0003DMG400022701
chr01-2361-5508521	5508505	GGGAGAAAGGGGCTCCGGCAATGTGGCGTTCA	0.7	0.37	0	0	0	0	upstream|downstream|intron	GAMyb-like1|BTB-POZ_and_MATH_domain_protein|GAMyb-like1	PGSC0003DMG400022689|PGSC0003DMG400022701|PGSC0003DMG400022689
chr01-2362-5510046	5510030	CAAGCAGGGGGATACCGGAAAGAAAAACTAAA	0	1.11	1.46	0.42	0	0	upstream|downstream|intron	GAMyb-like1|BTB-POZ_and_MATH_domain_protein|GAMyb-like1	PGSC0003DMG400022689|PGSC0003DMG400022701|PGSC0003DMG400022689
chr01-2363-5510752	5510736	CTACAAGACATTGTCCGGAAGGAGTGATGATA	10.87	15.56	9.88	8.86	4.57	5.4	upstream|intron	GAMyb-like1|GAMyb-like1	PGSC0003DMG400022689|PGSC0003DMG400022689
chr01-2364-5522600	5522584	CAGATGTAGTCATTCCGGTACCTACAGGTAAT	4.21	2.96	3.66	2.53	1.91	6.75	exon|5_prime_UTR	Forkhead-associated_domain-containing_protein|Forkhead-associated_domain-containing_protein	PGSC0003DMG400022700|PGSC0003DMG400022700
chr01-2365-5526210	5526194	ATGCTAATGCAGAACCGGGAAAGATCTAGCAA	0	0	4.39	6.33	4.57	2.03	downstream|intergenic_region	Forkhead-associated_domain-containing_protein|Forkhead-associated_domain-containing_protein-B3_domain-containing_protein_Os01g0234100	PGSC0003DMG400022700|PGSC0003DMG400022700-PGSC0003DMG400040864
chr01-2366-5528433	5528417	GTTATGGTTAGTAACCGGAATTAAAAAGTGTG	14.38	20.38	15.01	12.66	12.19	3.38	downstream|intergenic_region	Forkhead-associated_domain-containing_protein|Forkhead-associated_domain-containing_protein-B3_domain-containing_protein_Os01g0234100	PGSC0003DMG400022700|PGSC0003DMG400022700-PGSC0003DMG400040864
chr01-2367-5529170	5529154	GATCCTGTCGAAATCCGGGAGGTAAAGCAATT	0.7	0.37	0	0	0	0	intergenic_region	Forkhead-associated_domain-containing_protein-B3_domain-containing_protein_Os01g0234100	PGSC0003DMG400022700-PGSC0003DMG400040864
chr01-2369-5532276	5532260	AAATGGATAGCTTACCGGCACAGATGGCAGCA	1.05	0.37	0.73	0	0.76	1.35	intergenic_region	Forkhead-associated_domain-containing_protein-B3_domain-containing_protein_Os01g0234100	PGSC0003DMG400022700-PGSC0003DMG400040864
chr01-2370-5532753	5532737	TCCACTCTCACATGCCGGAGACCCTTAGCTTC	49.09	37.05	30.01	37.15	31.63	37.82	intergenic_region	Forkhead-associated_domain-containing_protein-B3_domain-containing_protein_Os01g0234100	PGSC0003DMG400022700-PGSC0003DMG400040864
chr01-2371-5537215	5537199	AGAAATTACTTAACCCGGGTCCTTTACTGTTC	0	0	1.1	0	0	0	intergenic_region	Forkhead-associated_domain-containing_protein-B3_domain-containing_protein_Os01g0234100	PGSC0003DMG400022700-PGSC0003DMG400040864
chr01-2377-5546126	5546110	AAAAGATTACTATACCGGAGTATTTAAGGCTA	0	0	0	0	0.38	0	intergenic_region	Forkhead-associated_domain-containing_protein-B3_domain-containing_protein_Os01g0234100	PGSC0003DMG400022700-PGSC0003DMG400040864
chr01-2379-5560745	5560729	CATCCTGGGTGGGACCGGCACTCGGAGACCAT	0	0	0	0.42	0.38	0	downstream|intergenic_region	B3_domain-containing_protein_Os01g0234100|B3_domain-containing_protein_Os01g0234100-Transposon_protein__CACTA__En/Spm_sub-class	PGSC0003DMG400040864|PGSC0003DMG400040864-PGSC0003DMG400017141
chr01-2381-5611106	5611090	GATATTTCAAATTACCGGATGTTACAATATCC	4.21	4.82	2.2	4.22	10.29	4.05	intergenic_region	B3_domain-containing_protein_Os01g0234100-Transposon_protein__CACTA__En/Spm_sub-class	PGSC0003DMG400040864-PGSC0003DMG400017141
chr01-2385-5626203	5626187	ACACATTACCCTTTCCGGAACCTACTTGCGGA	1.05	1.11	0	0.84	2.29	3.38	intergenic_region	B3_domain-containing_protein_Os01g0234100-Transposon_protein__CACTA__En/Spm_sub-class	PGSC0003DMG400040864-PGSC0003DMG400017141
chr01-2386-5633622	5633606	CTCCAATGTGGACTCCGGAAACTGGGTGGGAA	0.35	0.74	0	0	0	2.03	intergenic_region	B3_domain-containing_protein_Os01g0234100-Transposon_protein__CACTA__En/Spm_sub-class	PGSC0003DMG400040864-PGSC0003DMG400017141
chr01-2387-5634220	5634204	TTCCCACCCGATGTCCGGAATCCTCATTGGAG	0.35	0	0	0	2.29	0	intergenic_region	B3_domain-containing_protein_Os01g0234100-Transposon_protein__CACTA__En/Spm_sub-class	PGSC0003DMG400040864-PGSC0003DMG400017141
chr01-2389-5636927	5636911	GTCGTTCCTCCTCACCGGAATCCACGATGGTG	0	0	1.83	3.38	0	0	intergenic_region	B3_domain-containing_protein_Os01g0234100-Transposon_protein__CACTA__En/Spm_sub-class	PGSC0003DMG400040864-PGSC0003DMG400017141
chr01-2390-5641257	5641241	ATTTCACCTCTCCACCGGAAAATCCCTCATGT	0.7	0	0	0	0.76	0.68	intergenic_region	B3_domain-containing_protein_Os01g0234100-Transposon_protein__CACTA__En/Spm_sub-class	PGSC0003DMG400040864-PGSC0003DMG400017141
chr01-2394-5655526	5655510	TCATGTTGCAAGATCCGGGGTTGTATTTAAGT	0	0	4.03	2.11	3.43	2.7	intergenic_region	B3_domain-containing_protein_Os01g0234100-Transposon_protein__CACTA__En/Spm_sub-class	PGSC0003DMG400040864-PGSC0003DMG400017141
chr01-2396-5656964	5656948	GCTCACACTGGAGTCCGGCTAAATCTGAATTC	0.35	1.85	4.76	3.38	2.29	8.11	intergenic_region	B3_domain-containing_protein_Os01g0234100-Transposon_protein__CACTA__En/Spm_sub-class	PGSC0003DMG400040864-PGSC0003DMG400017141
chr01-2397-5657913	5657897	CACCCTGGACGGGACCGGCACTCGAAGACCAT	4.21	4.82	4.03	1.69	1.52	2.03	intergenic_region	B3_domain-containing_protein_Os01g0234100-Transposon_protein__CACTA__En/Spm_sub-class	PGSC0003DMG400040864-PGSC0003DMG400017141
chr01-2398-5658682	5658666	CAGCGCATCCTATACCGGTCCAAAGGTATAGA	0.35	0	1.46	1.69	3.81	2.03	intergenic_region	B3_domain-containing_protein_Os01g0234100-Transposon_protein__CACTA__En/Spm_sub-class	PGSC0003DMG400040864-PGSC0003DMG400017141
chr01-2402-5695790	5695774	ATTTCATGGTCTATCCGGAAAGAAGCAAGTAC	0	0	0	0	1.91	0	intergenic_region	B3_domain-containing_protein_Os01g0234100-Transposon_protein__CACTA__En/Spm_sub-class	PGSC0003DMG400040864-PGSC0003DMG400017141
chr01-2404-5701153	5701137	TACCCTGGGTGAGACCGGCACTCGGAGACCAT	0	0	0	0	0	0.68	intergenic_region	B3_domain-containing_protein_Os01g0234100-Transposon_protein__CACTA__En/Spm_sub-class	PGSC0003DMG400040864-PGSC0003DMG400017141
chr01-2410-5709359	5709343	CCCACACTAACCCCCCGGTGGGAGGACCACTA	0	0	0	0	1.14	0	intergenic_region	B3_domain-containing_protein_Os01g0234100-Transposon_protein__CACTA__En/Spm_sub-class	PGSC0003DMG400040864-PGSC0003DMG400017141
chr01-2413-5710432	5710416	GAGGCCTAATTTACCCGGATTATATCAAAATA	2.8	0.74	0.37	0.42	0.38	0	intergenic_region	B3_domain-containing_protein_Os01g0234100-Transposon_protein__CACTA__En/Spm_sub-class	PGSC0003DMG400040864-PGSC0003DMG400017141
chr01-2414-5711003	5710987	TCCACCATACATTACCGGATTTCCCTAGAACT	30.85	48.17	6.22	9.71	8	8.78	intergenic_region	B3_domain-containing_protein_Os01g0234100-Transposon_protein__CACTA__En/Spm_sub-class	PGSC0003DMG400040864-PGSC0003DMG400017141
chr01-2419-5723002	5722986	GGATCAACGATACGCCGGATGCCGATCCTAGT	19.99	19.64	14.64	17.73	19.05	17.56	intergenic_region	B3_domain-containing_protein_Os01g0234100-Transposon_protein__CACTA__En/Spm_sub-class	PGSC0003DMG400040864-PGSC0003DMG400017141
chr01-2422-5727229	5727213	ATGGTCTTCGGGTGCCGGTTCCTCCCAGGGTG	0	0	0	0	0	0.68	intergenic_region	B3_domain-containing_protein_Os01g0234100-Transposon_protein__CACTA__En/Spm_sub-class	PGSC0003DMG400040864-PGSC0003DMG400017141
chr01-2423-5728618	5728602	TACCCTTGAAAAATCCGGATTGGACATTTCCT	0	0	1.1	4.22	0	0.68	intergenic_region	B3_domain-containing_protein_Os01g0234100-Transposon_protein__CACTA__En/Spm_sub-class	PGSC0003DMG400040864-PGSC0003DMG400017141
chr01-2424-5732502	5732486	TTTATAGAGGTACCCCGGAGTCGCTTCCCATT	0	0	0.73	0.42	1.14	0.68	intergenic_region	B3_domain-containing_protein_Os01g0234100-Transposon_protein__CACTA__En/Spm_sub-class	PGSC0003DMG400040864-PGSC0003DMG400017141
chr01-2426-5743071	5743055	AAAAAATAAATGGGCCGGGTCAGTTATCAAGA	6.31	7.78	0.37	0.42	0	0	intergenic_region	B3_domain-containing_protein_Os01g0234100-Transposon_protein__CACTA__En/Spm_sub-class	PGSC0003DMG400040864-PGSC0003DMG400017141
chr01-2428-5744714	5744698	AAGTTTCCGCATTGCCGGTTGCGAATCTGTTA	0	0	0	0	2.67	2.03	intergenic_region	B3_domain-containing_protein_Os01g0234100-Transposon_protein__CACTA__En/Spm_sub-class	PGSC0003DMG400040864-PGSC0003DMG400017141
chr01-2431-5755312	5755296	ACTTGACTTAATATCCGGATAGCTTCGCGAAA	0	0	0	0	0.76	0	intergenic_region	B3_domain-containing_protein_Os01g0234100-Transposon_protein__CACTA__En/Spm_sub-class	PGSC0003DMG400040864-PGSC0003DMG400017141
chr01-2439-5766664	5766648	CTATGTACATGACTCCGGGAAGGAAGGAATAA	0	0.37	0	0	0	0.68	upstream|intergenic_region	Transposon_protein__CACTA__En/Spm_sub-class|B3_domain-containing_protein_Os01g0234100-Transposon_protein__CACTA__En/Spm_sub-class	PGSC0003DMG400017141|PGSC0003DMG400040864-PGSC0003DMG400017141
chr01-2440-5768971	5768955	CTTAAAGTGCATCTCCGGATAATTTGTCTAGT	0.35	0	0	0	0.76	2.7	intron	Transposon_protein__CACTA__En/Spm_sub-class	PGSC0003DMG400017141
chr01-2441-5772702	5772686	AGTTTATTTAGCGACCGGACAGAATCTCGTCG	1.4	4.82	0.37	2.11	0	0	downstream|intergenic_region	Transposon_protein__CACTA__En/Spm_sub-class|Transposon_protein__CACTA__En/Spm_sub-class-Bromodomain_protein	PGSC0003DMG400017141|PGSC0003DMG400017141-PGSC0003DMG400045511
chr01-2445-5773690	5773674	TCCTTATATGGTCTCCGGTAATATGAAGGATA	9.12	4.82	14.64	18.15	9.53	8.78	downstream|intergenic_region	Transposon_protein__CACTA__En/Spm_sub-class|Transposon_protein__CACTA__En/Spm_sub-class-Bromodomain_protein	PGSC0003DMG400017141|PGSC0003DMG400017141-PGSC0003DMG400045511
chr01-2469-5798642	5798626	TTATGTTGTAACATCCGGCAATTTGAAATAAC	0	0	0	0	0.38	0.68	intergenic_region	Transposon_protein__CACTA__En/Spm_sub-class-Bromodomain_protein	PGSC0003DMG400017141-PGSC0003DMG400045511
chr01-2470-5799286	5799270	TTTGGGACATGTTTCCGGTTGTGTTTCCGGTT	0	0	0.37	0	0.76	0.68	intergenic_region	Transposon_protein__CACTA__En/Spm_sub-class-Bromodomain_protein	PGSC0003DMG400017141-PGSC0003DMG400045511
chr01-2472-5859588	5859572	ATTCATAGGAGTTTCCGGAAGTTCGAAGTCGG	0	0	0	0	0.38	0	intergenic_region	Transposon_protein__CACTA__En/Spm_sub-class-Bromodomain_protein	PGSC0003DMG400017141-PGSC0003DMG400045511
chr01-2474-5864899	5864883	GGGTCAATTTTCTACCGGCATATTAAATAGCT	0	0	0	0	1.91	3.38	upstream|intergenic_region	Bromodomain_protein|Transposon_protein__CACTA__En/Spm_sub-class-Bromodomain_protein	PGSC0003DMG400045511|PGSC0003DMG400017141-PGSC0003DMG400045511
chr01-2478-5874510	5874494	TTTGGACATCGCCACCGGGATCGTTGAGGCCT	0	0	0.73	0	0.38	1.35	downstream|intergenic_region	Bromodomain_protein|Bromodomain_protein-Bromodomain_protein	PGSC0003DMG400045511|PGSC0003DMG400045511-PGSC0003DMG400044033
chr01-2479-5876437	5876421	TTTCCAATAACTGTCCGGATTCCTTCCCTTGG	0	0	2.56	1.69	0	0	intergenic_region	Bromodomain_protein-Bromodomain_protein	PGSC0003DMG400045511-PGSC0003DMG400044033
chr01-2480-5884197	5884181	GGGTGAATTTTTTACCGGCATATAAATATCTT	0.7	0.37	0.37	0	4.95	0.68	intergenic_region	Bromodomain_protein-Bromodomain_protein	PGSC0003DMG400045511-PGSC0003DMG400044033
chr01-2481-5885090	5885074	AAATAAGTTGGGGTCCGGTTATATGAATCCTC	0	0	0.73	0.84	0	0.68	intergenic_region	Bromodomain_protein-Bromodomain_protein	PGSC0003DMG400045511-PGSC0003DMG400044033
chr01-2482-5886295	5886279	TTATTCGAAGCCGACCGGTGTTAAATGGGTGA	0	0	0.37	0	0	0	intergenic_region	Bromodomain_protein-Bromodomain_protein	PGSC0003DMG400045511-PGSC0003DMG400044033
chr01-2489-5894864	5894848	AGTTGTTGTCCAATCCGGATTTTAGAAGGGCG	0	0	1.1	0	1.14	1.35	intergenic_region	Bromodomain_protein-Bromodomain_protein	PGSC0003DMG400045511-PGSC0003DMG400044033
chr01-2490-5897129	5897113	TATTTATGTAACATCCGGCAAATTGAAATAGT	0	0	0.73	1.27	0	0	intergenic_region	Bromodomain_protein-Bromodomain_protein	PGSC0003DMG400045511-PGSC0003DMG400044033
chr01-2499-5904164	5904148	ATGGTTTCTGGGTGCCGGTCCCGCCCAGGGTG	0	0	0	0	0.38	0	upstream|intergenic_region	Bromodomain_protein|Bromodomain_protein-Bromodomain_protein	PGSC0003DMG400044033|PGSC0003DMG400045511-PGSC0003DMG400044033
chr01-2500-5904316	5904300	ATGGCTCTCGAGTACCGGCTACGTCCAGGGTG	0	0.37	0	0	0.76	2.7	upstream|intergenic_region	Bromodomain_protein|Bromodomain_protein-Bromodomain_protein	PGSC0003DMG400044033|PGSC0003DMG400045511-PGSC0003DMG400044033
chr01-2509-5929970	5929954	AGTGACCCCTCCACCCGGCTGACGAGGTAGCG	1.4	1.11	0.37	0.84	4.19	0	intergenic_region	Bromodomain_protein-Histone_deacetylase	PGSC0003DMG400044033-PGSC0003DMG401005535
chr01-2512-5937269	5937253	TATAGTCCAAAGTACCGGGTAACCTATCAGTC	20.34	19.27	28.55	50.65	14.48	24.99	upstream|intergenic_region	Histone_deacetylase|Bromodomain_protein-Histone_deacetylase	PGSC0003DMG401005535|PGSC0003DMG400044033-PGSC0003DMG401005535
chr01-2518-5947609	5947593	TTAATGTTGTCGTGCCGGAACTGACACCCGAT	0.35	0	0	0	0	0	upstream|downstream|downstream|intergenic_region	Conserved_gene_of_unknown_function|Histone_deacetylase|Gene_of_unknown_function|Histone_deacetylase-Gene_of_unknown_function	PGSC0003DMG402005535|PGSC0003DMG401005535|PGSC0003DMG400005537|PGSC0003DMG401005535-PGSC0003DMG400005537
chr01-2520-5950681	5950665	GATCTTACTTTTTTCCGGTGTATAAGAAAATA	0	0	0	0	0.76	0.68	upstream|intergenic_region	Gene_of_unknown_function|Gene_of_unknown_function-Gene_of_unknown_function	PGSC0003DMG400005537|PGSC0003DMG400005537-PGSC0003DMG400041005
chr01-2522-5955902	5955886	CATTGATATCACCGCCGGAGAGGAATGGGTTG	1.05	0.37	1.83	2.11	1.14	8.11	intergenic_region	Gene_of_unknown_function-Gene_of_unknown_function	PGSC0003DMG400005537-PGSC0003DMG400041005
chr01-2523-5955960	5955944	GTAGAGATATTAGGCCGGTGTTTGAATGAGGT	1.4	0.37	0.73	1.69	2.29	4.73	intergenic_region	Gene_of_unknown_function-Gene_of_unknown_function	PGSC0003DMG400005537-PGSC0003DMG400041005
chr01-2525-5957073	5957057	AGCAGATGGAGAAGCCGGAAGACTATAACACG	11.57	4.82	10.61	10.98	22.86	14.86	intergenic_region	Gene_of_unknown_function-Gene_of_unknown_function	PGSC0003DMG400005537-PGSC0003DMG400041005
chr01-2526-5957143	5957127	TGCCATGGTAGACTCCGGTTCAGAAGCCAACA	29.1	11.12	62.22	54.88	49.54	48.63	intergenic_region	Gene_of_unknown_function-Gene_of_unknown_function	PGSC0003DMG400005537-PGSC0003DMG400041005
chr01-2527-5957582	5957566	AAGAGGCATTGCCACCGGCTATTGAGAAGGTT	9.82	6.3	21.59	19.42	6.86	10.13	intergenic_region	Gene_of_unknown_function-Gene_of_unknown_function	PGSC0003DMG400005537-PGSC0003DMG400041005
chr01-2528-5957624	5957608	ATAAAGATGTGATGCCGGACGAGATGCCAAAG	0.35	0	0.37	0	0.76	0	intergenic_region	Gene_of_unknown_function-Gene_of_unknown_function	PGSC0003DMG400005537-PGSC0003DMG400041005
chr01-2529-5957869	5957853	CTATGCATCGACTACCGGGATCTTAATAAGGT	56.1	70.4	51.24	41.37	37.72	43.23	intergenic_region	Gene_of_unknown_function-Gene_of_unknown_function	PGSC0003DMG400005537-PGSC0003DMG400041005
chr01-2530-5958862	5958846	TCTTAGAGTTTAAGCCGGGAAGGCGCAATGTA	4.21	2.59	3.66	2.53	3.81	2.7	intergenic_region	Gene_of_unknown_function-Gene_of_unknown_function	PGSC0003DMG400005537-PGSC0003DMG400041005
chr01-2531-5959430	5959414	CATGCCCGCCACAACCGGTTGCATCGCTAAGG	1.05	0.37	0.37	1.27	2.29	1.35	intergenic_region	Gene_of_unknown_function-Gene_of_unknown_function	PGSC0003DMG400005537-PGSC0003DMG400041005
chr01-2532-5959532	5959516	AGAATGTCGCTTAACCGGGAACTTTTGGTAGG	1.05	0	0.73	0.84	2.29	3.38	intergenic_region	Gene_of_unknown_function-Gene_of_unknown_function	PGSC0003DMG400005537-PGSC0003DMG400041005
chr01-2533-5963805	5963789	AAACTAGTTAATGTCCGGTACTTTGAATCCCT	6.66	7.78	7.69	8.44	26.67	29.04	intergenic_region	Gene_of_unknown_function-Gene_of_unknown_function	PGSC0003DMG400005537-PGSC0003DMG400041005
chr01-2534-5967440	5967424	GGTCTTGTAATACCCCGGAAATTCTATGACTT	0.35	0.74	2.56	2.11	1.52	2.03	intergenic_region	Gene_of_unknown_function-Gene_of_unknown_function	PGSC0003DMG400005537-PGSC0003DMG400041005
chr01-2535-5967585	5967569	AACGACCACGACGTCCGGAAACTAGAGAAGAT	18.58	22.6	17.2	15.2	27.82	29.72	intergenic_region	Gene_of_unknown_function-Gene_of_unknown_function	PGSC0003DMG400005537-PGSC0003DMG400041005
chr01-2540-5983486	5983470	ATCCAATTACCTAACCGGTCCAGTTCCATCCA	42.07	32.61	36.6	32.5	38.1	33.1	intergenic_region	Gene_of_unknown_function-Gene_of_unknown_function	PGSC0003DMG400005537-PGSC0003DMG400041005
chr01-2542-5987579	5987563	TGTTTCCTTTTTCTCCGGTTCTCCGTAGTTCA	0.35	1.48	2.93	2.95	2.67	0	intergenic_region	Gene_of_unknown_function-Gene_of_unknown_function	PGSC0003DMG400005537-PGSC0003DMG400041005
chr01-2543-5989498	5989482	TGGATAGAATAGAACCGGGTCCCTGTCTTCTT	1.05	0	1.1	0	0	0	intergenic_region	Gene_of_unknown_function-Gene_of_unknown_function	PGSC0003DMG400005537-PGSC0003DMG400041005
chr01-2544-5995624	5995608	AAACAAGTTGGGGTCCGGTTATATGAATCCTC	52.59	81.52	87.84	71.76	25.15	55.39	intergenic_region	Gene_of_unknown_function-Gene_of_unknown_function	PGSC0003DMG400005537-PGSC0003DMG400041005
chr01-2545-6004627	6004611	ACCATGATATTCATCCGGATTGGTAGACTCTT	0.35	0.37	0.37	0	1.91	1.35	upstream|intergenic_region	Gene_of_unknown_function|Gene_of_unknown_function-Gene_of_unknown_function	PGSC0003DMG400041005|PGSC0003DMG400005537-PGSC0003DMG400041005
chr01-2546-6004665	6004649	CATGATGAGTAGTACCGGAGTCAACAATCCAT	42.07	34.46	24.89	23.64	37.34	33.1	upstream|intergenic_region	Gene_of_unknown_function|Gene_of_unknown_function-Gene_of_unknown_function	PGSC0003DMG400041005|PGSC0003DMG400005537-PGSC0003DMG400041005
chr01-2547-6006304	6006288	AGCTATTCAAGTGTCCGGGGGAAGTTATTTTG	0	0	0.37	0	1.14	0	upstream|intergenic_region	Gene_of_unknown_function|Gene_of_unknown_function-Gene_of_unknown_function	PGSC0003DMG400041005|PGSC0003DMG400005537-PGSC0003DMG400041005
chr01-2548-6009298	6009282	AATTCAAGAATGATCCGGATTATGATTGCAAA	2.1	4.45	1.83	1.27	0.38	0	downstream|intergenic_region	Gene_of_unknown_function|Gene_of_unknown_function-Conserved_gene_of_unknown_function	PGSC0003DMG400041005|PGSC0003DMG400041005-PGSC0003DMG400008707
chr01-2549-6010433	6010417	ACTTCAAAAGAGGTCCGGATAAACGCATCTTT	0	0.37	0.73	2.53	1.52	1.35	downstream|intergenic_region	Gene_of_unknown_function|Gene_of_unknown_function-Conserved_gene_of_unknown_function	PGSC0003DMG400041005|PGSC0003DMG400041005-PGSC0003DMG400008707
chr01-2550-6010897	6010881	CCCTCTTCCTCTGGCCGGAACTTCAAAGAATA	3.16	5.56	0	0	1.52	3.38	downstream|intergenic_region	Gene_of_unknown_function|Gene_of_unknown_function-Conserved_gene_of_unknown_function	PGSC0003DMG400041005|PGSC0003DMG400041005-PGSC0003DMG400008707
chr01-2551-6016087	6016071	TAACTTTGTAGGATCCGGATCACTTCCATCTA	1.4	0.74	0.37	1.69	0	0	intergenic_region	Gene_of_unknown_function-Conserved_gene_of_unknown_function	PGSC0003DMG400041005-PGSC0003DMG400008707
chr01-2553-6021360	6021344	CAGTGACCCCTCCACCGGCTGACGAGGTAGCG	15.43	7.04	17.57	24.48	18.67	20.26	intergenic_region	Gene_of_unknown_function-Conserved_gene_of_unknown_function	PGSC0003DMG400041005-PGSC0003DMG400008707
chr01-2555-6022647	6022631	TTGTTATGTTTTCCCCGGGAGGCCAGAGGCAC	1.05	0.74	0.37	1.69	0	0	intergenic_region	Gene_of_unknown_function-Conserved_gene_of_unknown_function	PGSC0003DMG400041005-PGSC0003DMG400008707
chr01-2561-6030618	6030602	ATGTTAGCCGAAGTCCGGAGGTTATGCACTAT	16.13	15.19	43.92	40.52	20.96	16.89	intergenic_region	Gene_of_unknown_function-Conserved_gene_of_unknown_function	PGSC0003DMG400041005-PGSC0003DMG400008707
chr01-2566-6037211	6037195	TGCGGACATCATCGCCGGTAGAGAGACTACAG	0	0	3.29	5.91	0	0	intergenic_region	Gene_of_unknown_function-Conserved_gene_of_unknown_function	PGSC0003DMG400041005-PGSC0003DMG400008707
chr01-2568-6050615	6050599	AAGGAGTTGGAGGGCCGGCAGCATGCCGAGTT	5.96	1.85	8.78	11.4	11.05	18.24	intergenic_region	Gene_of_unknown_function-Conserved_gene_of_unknown_function	PGSC0003DMG400041005-PGSC0003DMG400008707
chr01-2569-6051639	6051623	AGCAGACGGAGAAGCCGGAAGACTATAACACG	15.43	14.08	40.26	46.43	6.86	5.4	intergenic_region	Gene_of_unknown_function-Conserved_gene_of_unknown_function	PGSC0003DMG400041005-PGSC0003DMG400008707
chr01-2570-6052344	6052328	GGAGCTCCTTGAGGCCGGTCACATTCGCTCAT	12.27	20.38	21.96	31.66	12.57	9.46	intergenic_region	Gene_of_unknown_function-Conserved_gene_of_unknown_function	PGSC0003DMG400041005-PGSC0003DMG400008707
chr01-2571-6053454	6053438	TCTTAGAGTATAAGCCGGGAAGGGGCAATGTA	4.91	3.71	9.52	5.91	3.43	0	intergenic_region	Gene_of_unknown_function-Conserved_gene_of_unknown_function	PGSC0003DMG400041005-PGSC0003DMG400008707
chr01-2572-6053650	6053634	TCTCCTACTCACTACCGGTCAAAGGTTCTATG	11.22	7.04	11.71	8.44	6.48	2.7	intergenic_region	Gene_of_unknown_function-Conserved_gene_of_unknown_function	PGSC0003DMG400041005-PGSC0003DMG400008707
chr01-2573-6054016	6054000	CATGCCCGCCACAACCGGTTGCATCGCTAAGA	0.7	0	0	0	0	0	intergenic_region	Gene_of_unknown_function-Conserved_gene_of_unknown_function	PGSC0003DMG400041005-PGSC0003DMG400008707
chr01-2574-6054118	6054102	AGACTGTCGCTTAACCGGGAACTTTTGGTGGG	13.32	8.89	10.61	8.44	18.67	23.64	intergenic_region	Gene_of_unknown_function-Conserved_gene_of_unknown_function	PGSC0003DMG400041005-PGSC0003DMG400008707
chr01-2575-6054327	6054311	AAGGAATGAGTCCACCGGGCGCACACCATTTG	2.1	0.37	5.12	10.55	1.52	5.4	intergenic_region	Gene_of_unknown_function-Conserved_gene_of_unknown_function	PGSC0003DMG400041005-PGSC0003DMG400008707
chr01-2576-6067766	6067750	TATGAGCTCCTTAACCGGGTATTAACTTGTTA	0	0	0	0	2.67	1.35	downstream|intron	Avr9/Cf-9_rapidly_elicited_protein_76|Conserved_gene_of_unknown_function	PGSC0003DMG400008711|PGSC0003DMG400008707
chr01-2579-6071617	6071601	CGGAAAGATCCACGCCGGAGTAAACCACCGTA	0	0	0	0.42	0	0	exon|downstream	Avr9/Cf-9_rapidly_elicited_protein_76|Conserved_gene_of_unknown_function	PGSC0003DMG400008711|PGSC0003DMG400008707
chr01-2585-6072052	6072036	GTGAAACTACTTCGCCGGAGTTGTTCGAGGAC	0	0.37	0	0	0	0	exon|downstream	Avr9/Cf-9_rapidly_elicited_protein_76|Conserved_gene_of_unknown_function	PGSC0003DMG400008711|PGSC0003DMG400008707
chr01-2586-6078730	6078714	AGGGGTGTCCATGACCGGGTTGGTTCGGGTTT	0	0.37	5.49	5.07	1.52	4.05	intergenic_region	Avr9/Cf-9_rapidly_elicited_protein_76-EIL2	PGSC0003DMG400008711-PGSC0003DMG400008712
chr01-2587-6079618	6079602	TACATATATAATGTCCGGTTGATTTGGTCCTG	0	0.37	0.73	0	0.76	1.35	intergenic_region	Avr9/Cf-9_rapidly_elicited_protein_76-EIL2	PGSC0003DMG400008711-PGSC0003DMG400008712
chr01-2589-6086244	6086228	AGCCCAGAAATAAGCCGGCCTTCAACTCTATG	2.1	0.74	0.73	4.22	2.67	2.03	intergenic_region	Avr9/Cf-9_rapidly_elicited_protein_76-EIL2	PGSC0003DMG400008711-PGSC0003DMG400008712
chr01-2590-6091849	6091833	TGTTTGAAAATTTTCCGGTCATGCCCTATAAT	0	0	0.37	0.42	0	0	intergenic_region	Avr9/Cf-9_rapidly_elicited_protein_76-EIL2	PGSC0003DMG400008711-PGSC0003DMG400008712
chr01-2591-6096972	6096956	TGGCGCGACGCGCCCCGGTAGCGCCCAAGGGG	4.56	3.33	6.22	9.29	0.38	0	intergenic_region	Avr9/Cf-9_rapidly_elicited_protein_76-EIL2	PGSC0003DMG400008711-PGSC0003DMG400008712
chr01-2592-6097066	6097050	TGCCAGAGACGCGCCCGGATCATCGTTTTTCA	0.35	0	0	0	0	0	intergenic_region	Avr9/Cf-9_rapidly_elicited_protein_76-EIL2	PGSC0003DMG400008711-PGSC0003DMG400008712
chr01-2594-6099564	6099548	GACAAGGAATGAGTCCGGACAGCAGAAGAATA	1.75	3.71	1.1	3.38	1.91	0.68	intergenic_region	Avr9/Cf-9_rapidly_elicited_protein_76-EIL2	PGSC0003DMG400008711-PGSC0003DMG400008712
chr01-2597-6102452	6102436	AATCTCACTTTTTGCCGGTAAAGACTACTCAT	0.35	0.37	0.37	0	1.14	2.03	intergenic_region	Avr9/Cf-9_rapidly_elicited_protein_76-EIL2	PGSC0003DMG400008711-PGSC0003DMG400008712
chr01-2599-6104421	6104405	TGGCGCGACGCTCCCCGGTAGCGCCCGAGGGT	0.7	0	0.37	0	0	0	intergenic_region	Avr9/Cf-9_rapidly_elicited_protein_76-EIL2	PGSC0003DMG400008711-PGSC0003DMG400008712
chr01-2601-6106629	6106613	GCATTGGGGGCATCCCGGGTCAAACCATTTTG	0	0.74	0	0	0	0.68	intergenic_region	Avr9/Cf-9_rapidly_elicited_protein_76-EIL2	PGSC0003DMG400008711-PGSC0003DMG400008712
chr01-2603-6118516	6118500	TGTTTGAAACTTTTCCGGTCATGCTCTATAAT	0	0	0	0.84	0	0	intergenic_region	Avr9/Cf-9_rapidly_elicited_protein_76-EIL2	PGSC0003DMG400008711-PGSC0003DMG400008712
chr01-2604-6119908	6119892	TACAAAGAATTTGGCCGGATAAGAAGAAGAAA	0	1.48	0.37	0.84	0	0	intergenic_region	Avr9/Cf-9_rapidly_elicited_protein_76-EIL2	PGSC0003DMG400008711-PGSC0003DMG400008712
chr01-2607-6122536	6122520	ATCGCGCAAACTCACCGGCGTTGGAAAGATCA	33.31	22.97	26.35	32.93	30.1	22.96	intergenic_region	Avr9/Cf-9_rapidly_elicited_protein_76-EIL2	PGSC0003DMG400008711-PGSC0003DMG400008712
chr01-2609-6124584	6124568	GGACACATGAAATACCGGATGAAATCCCAATA	0	0	0.37	0	0	0	intergenic_region	Avr9/Cf-9_rapidly_elicited_protein_76-EIL2	PGSC0003DMG400008711-PGSC0003DMG400008712
chr01-2610-6124632	6124616	CAATTTATACGCCACCGGTCCTACACATTCAT	0	0.37	0	0	0.76	1.35	intergenic_region	Avr9/Cf-9_rapidly_elicited_protein_76-EIL2	PGSC0003DMG400008711-PGSC0003DMG400008712
chr01-2611-6125504	6125488	ATCCTTCTTCATGCCCGGCCACTATTAAATTT	0	0.37	0	0	0	0	intergenic_region	Avr9/Cf-9_rapidly_elicited_protein_76-EIL2	PGSC0003DMG400008711-PGSC0003DMG400008712
chr01-2613-6127095	6127079	CTCTCTTAACTCTTCCGGAGCCATGCGATATG	11.57	10.75	6.22	1.69	4.57	2.03	intergenic_region	Avr9/Cf-9_rapidly_elicited_protein_76-EIL2	PGSC0003DMG400008711-PGSC0003DMG400008712
chr01-2615-6127693	6127677	AACACATTAGTCATCCGGTCACAAATAGGAAT	2.1	4.08	1.46	2.11	0	2.03	intergenic_region	Avr9/Cf-9_rapidly_elicited_protein_76-EIL2	PGSC0003DMG400008711-PGSC0003DMG400008712
chr01-2617-6130202	6130186	ATCCTATAATTTTGCCGGAACGTGGCAATCGA	0.35	0	0	0	0	0	intergenic_region	Avr9/Cf-9_rapidly_elicited_protein_76-EIL2	PGSC0003DMG400008711-PGSC0003DMG400008712
chr01-2621-6143371	6143355	TGGAGCTGGGTTGACCGGAAGCGAAGCCTGCT	9.47	5.19	8.78	6.75	13.34	3.38	exon	EIL2	PGSC0003DMG400008712
chr01-2622-6143605	6143589	AGTCAAGTCATCAGCCGGCTTCCTCTTGCGAG	10.87	7.04	21.96	27.44	28.2	30.39	exon	EIL2	PGSC0003DMG400008712
chr01-2623-6144403	6144387	TGGTTTGCCTTTCTCCGGGATAATTCCATAAA	0	0	0	0.42	0	0	exon	EIL2	PGSC0003DMG400008712
chr01-2624-6144667	6144651	ATCCATCATCGGCTCCGGCTCAATCAGTGGAA	11.22	6.3	6.59	4.22	13.34	6.08	exon	EIL2	PGSC0003DMG400008712
chr01-2627-6147797	6147781	CACCTTGAGCGGGACCGGCACTCGGAGACCAT	0	0	0.37	0	0	0	upstream|intergenic_region	EIL2|EIL2-Methionine_synthase	PGSC0003DMG400008712|PGSC0003DMG400008712-PGSC0003DMG400008708
chr01-2629-6153015	6152999	CTTTGATTCGCGCACCGGAAATGAGCTACAGA	2.8	1.48	6.59	7.18	6.86	5.4	intergenic_region	EIL2-Methionine_synthase	PGSC0003DMG400008712-PGSC0003DMG400008708
chr01-2634-6187270	6187254	AAAGTATCTATTTGCCGGAGTAGTTGATGGGA	9.82	10.37	13.18	19.42	8	6.08	exon|upstream|upstream	Methionine_synthase|DsRNA-binding_protein_ODB1|Methionine_synthase	PGSC0003DMG400008708|PGSC0003DMG400008709|PGSC0003DMG400008708
chr01-2636-6192459	6192443	GCAAGTCCAAAGTCCCGGATAAAGGAGAAGGG	3.86	4.08	2.2	4.22	0	0	downstream|downstream|intron	Methionine_synthase|Hsp20/alpha_crystallin_family_protein|DsRNA-binding_protein_ODB1	PGSC0003DMG400008708|PGSC0003DMG400008713|PGSC0003DMG400008709
chr01-2637-6193717	6193701	ATTGTTCAAAAGTCCCGGAGCATACAAGAGTT	0	0	6.59	5.91	0	0	exon|downstream|downstream	DsRNA-binding_protein_ODB1|Methionine_synthase|Hsp20/alpha_crystallin_family_protein	PGSC0003DMG400008709|PGSC0003DMG400008708|PGSC0003DMG400008713
chr01-2638-6194016	6194000	GTTGCAGAGTAATACCGGCAGCTACAAGAGTT	33.66	34.46	19.76	28.28	15.62	16.21	exon|downstream|downstream	DsRNA-binding_protein_ODB1|Methionine_synthase|Hsp20/alpha_crystallin_family_protein	PGSC0003DMG400008709|PGSC0003DMG400008708|PGSC0003DMG400008713
chr01-2640-6195631	6195615	AAGTAGCTGCTCGACCGGGCAAGCAGAGGCGA	0.35	0.74	4.03	3.8	0	0	exon|3_prime_UTR|downstream|downstream	Hsp20/alpha_crystallin_family_protein|Hsp20/alpha_crystallin_family_protein|DsRNA-binding_protein_ODB1|Hsp20/alpha_crystallin_family_protein	PGSC0003DMG400008713|PGSC0003DMG400008713|PGSC0003DMG400008709|PGSC0003DMG400008714
chr01-2641-6195921	6195905	AACAACTGGCATTTCCGGACGTTTCATCATCT	0.35	0.37	0.37	0	0	0	exon|downstream|downstream|intron	Hsp20/alpha_crystallin_family_protein|DsRNA-binding_protein_ODB1|Hsp20/alpha_crystallin_family_protein|Hsp20/alpha_crystallin_family_protein	PGSC0003DMG400008713|PGSC0003DMG400008709|PGSC0003DMG400008714|PGSC0003DMG400008713
chr01-2646-6205200	6205184	GTTGGGGCTGGGGTCCGGAGATGTGTCCCAAG	0.7	1.85	1.83	1.69	1.91	1.35	downstream|intergenic_region	Hsp20/alpha_crystallin_family_protein|Hsp20/alpha_crystallin_family_protein-Hsp20/alpha_crystallin_family_protein	PGSC0003DMG400008715|PGSC0003DMG400008714-PGSC0003DMG400008715
chr01-2648-6219042	6219026	TGGCTTTGACATTGCCGGCTAAATTGGTCAGA	9.82	3.33	15.01	21.95	23.24	16.89	intron	Aldehyde_oxidase	PGSC0003DMG400008710
chr01-2649-6220376	6220360	TCACACAAAATAGCCCGGCAGAATTACTGTTT	0.35	0.74	0.37	2.53	0	0.68	intron	Aldehyde_oxidase	PGSC0003DMG400008710
chr01-2651-6221341	6221325	CAGCTATGCGTGGCCCGGGGGAGGTGCAAGGA	56.1	20.75	51.24	54.88	49.54	56.74	exon	Aldehyde_oxidase	PGSC0003DMG400008710
chr01-2652-6222361	6222345	ACTCTTATTATGTACCGGAATTCAGCTCCATG	21.39	28.9	17.2	13.51	16	9.46	exon	Aldehyde_oxidase	PGSC0003DMG400008710
chr01-2654-6232571	6232555	TGGTCTAACCATTTCCGGTTCTGTTGCCGGGT	1.75	0.37	0	0	9.91	2.03	intergenic_region	Aldehyde_oxidase-Serine/threonine-protein_phosphatase	PGSC0003DMG400008710-PGSC0003DMG400013129
chr01-2657-6236425	6236409	GTTTGACTGTAAGTCCGGATATTGGCAAGTNN	0.7	0.37	0	1.27	0	0	intergenic_region	Aldehyde_oxidase-Serine/threonine-protein_phosphatase	PGSC0003DMG400008710-PGSC0003DMG400013129
chr01-2659-6291659	6291643	CTCTTCCAGTATAGCCGGTACTTTTTGATGAT	30.15	51.87	9.15	12.24	12.96	4.05	splice_region&exon	Serine/threonine-protein_phosphatase	PGSC0003DMG400013129
chr01-2660-6293325	6293309	AGACGTAGAGTTAACCGGTACCTATGCTAGTG	14.38	8.89	26.35	16.04	18.29	24.99	intron	Serine/threonine-protein_phosphatase	PGSC0003DMG400013129
chr01-2661-6294125	6294109	TGCGGATCTAAAGGCCGGACTCTTCATTAAAT	9.12	21.12	14.64	12.66	4.19	6.08	intron	Serine/threonine-protein_phosphatase	PGSC0003DMG400013129
chr01-2662-6295126	6295110	AGATGGAAGGATTACCGGAAGGTATGGATTTG	0	0.37	0.37	0	1.14	0	exon	Serine/threonine-protein_phosphatase	PGSC0003DMG400013129
chr01-2663-6295497	6295481	GTGAAGTTGAACTTCCGGATAGGGATCGGGGA	27.7	24.45	33.31	27.86	34.67	20.94	exon	Serine/threonine-protein_phosphatase	PGSC0003DMG400013129
chr01-2664-6297050	6297034	CATAATTGTGGTGTCCGGGCCAGCTTGTGCGT	11.22	10.75	7.69	8.44	11.81	6.75	intron	Serine/threonine-protein_phosphatase	PGSC0003DMG400013129
chr01-2665-6297118	6297102	AGCTCCCATCAACACCGGTACTGGCTAACTTT	0.35	0.37	2.2	2.95	0.76	2.03	intron	Serine/threonine-protein_phosphatase	PGSC0003DMG400013129
chr01-2666-6302461	6302445	TGATTTTCATTTGACCGGTTTTAGACCAACTT	0	0.37	0.73	0.42	0.38	0	intron	Serine/threonine-protein_phosphatase	PGSC0003DMG400013129
chr01-2667-6304135	6304119	TGAAGAAACTTAGACCGGCCAATATCGGACTC	0.7	0	0	0.42	0	0	downstream|intergenic_region	Serine/threonine-protein_phosphatase|Serine/threonine-protein_phosphatase-Conserved_gene_of_unknown_function	PGSC0003DMG400013129|PGSC0003DMG400013129-PGSC0003DMG400013130
chr01-2669-6315624	6315608	CAACTCAACTAACACCGGCGACCGTGACCTCT	5.26	7.41	17.57	14.77	14.48	8.78	exon|downstream	Conserved_gene_of_unknown_function|Conserved_gene_of_unknown_function	PGSC0003DMG400013130|PGSC0003DMG400013134
chr01-2672-6333066	6333050	CTCTCGCGCGCGCGCCGGCGCTTTATACAAAC	3.86	0.74	0.73	0.42	0	0	upstream|intergenic_region	Conserved_gene_of_unknown_function|Conserved_gene_of_unknown_function-Conserved_gene_of_unknown_function	PGSC0003DMG400013131|PGSC0003DMG400013134-PGSC0003DMG400013131
chr01-2678-6335934	6335918	TGGCTTGGTCAAACCCGGTGACGTTGGCAGGT	11.22	4.08	12.81	16.46	20.58	31.75	exon|downstream|downstream	Conserved_gene_of_unknown_function|Conserved_gene_of_unknown_function|Beta-D-glucan_exohydrolase	PGSC0003DMG400013132|PGSC0003DMG400013131|PGSC0003DMG400013135
chr01-2679-6339967	6339951	ATAAGCATATTGTACCGGGCTGCCCAAATGTT	0	0	0.37	0.42	1.52	0	splice_region&exon|downstream	Beta-D-glucan_exohydrolase|Conserved_gene_of_unknown_function	PGSC0003DMG400013135|PGSC0003DMG400013132
chr01-2680-6340304	6340288	GCTGGGTTAGTAATCCGGTTAATACCTTCCCA	4.91	2.96	6.22	7.18	8.38	2.7	exon|downstream	Beta-D-glucan_exohydrolase|Conserved_gene_of_unknown_function	PGSC0003DMG400013135|PGSC0003DMG400013132
chr01-2683-6346278	6346262	ACGGGATGGTTTGACCGGGTTGTTGATCGGTA	0.35	1.11	1.1	0.84	0	0	upstream|downstream|intergenic_region	Beta-D-glucan_exohydrolase|Polypepetide_with_reverse_transcriptase_and_RNaseH_domains|Beta-D-glucan_exohydrolase-Polypepetide_with_reverse_transcriptase_and_RNaseH_domains	PGSC0003DMG400013135|PGSC0003DMG401013133|PGSC0003DMG400013135-PGSC0003DMG401013133
chr01-2684-6346359	6346343	CGTCCCACTATATACCGGAATAGAACCGGGAC	1.4	0.37	0.37	0	0.76	0	upstream|downstream|intergenic_region	Beta-D-glucan_exohydrolase|Polypepetide_with_reverse_transcriptase_and_RNaseH_domains|Beta-D-glucan_exohydrolase-Polypepetide_with_reverse_transcriptase_and_RNaseH_domains	PGSC0003DMG400013135|PGSC0003DMG401013133|PGSC0003DMG400013135-PGSC0003DMG401013133
chr01-2686-6346904	6346888	TCGGTACCGATATACCGGTACCAAATCATGAT	0	0	0	0.42	0.76	0	upstream|downstream|intergenic_region	Beta-D-glucan_exohydrolase|Polypepetide_with_reverse_transcriptase_and_RNaseH_domains|Beta-D-glucan_exohydrolase-Polypepetide_with_reverse_transcriptase_and_RNaseH_domains	PGSC0003DMG400013135|PGSC0003DMG401013133|PGSC0003DMG400013135-PGSC0003DMG401013133
chr01-2689-6349273	6349257	TTTGATTCCGAAGACCGGCATAGATCTCATGA	0.35	0	0	0	0.38	0	downstream|intergenic_region	Polypepetide_with_reverse_transcriptase_and_RNaseH_domains|Beta-D-glucan_exohydrolase-Polypepetide_with_reverse_transcriptase_and_RNaseH_domains	PGSC0003DMG401013133|PGSC0003DMG400013135-PGSC0003DMG401013133
chr01-2690-6349471	6349455	GTAGTGTATGTAGACCGGATTACGTAATCCTT	7.36	6.3	0	0	5.72	6.08	downstream|intergenic_region	Polypepetide_with_reverse_transcriptase_and_RNaseH_domains|Beta-D-glucan_exohydrolase-Polypepetide_with_reverse_transcriptase_and_RNaseH_domains	PGSC0003DMG401013133|PGSC0003DMG400013135-PGSC0003DMG401013133
chr01-2698-6360473	6360457	AGGCGGCGGCAGCTCCGGCAGGTGAGACGACG	0	0	0	0	0	0.68	intergenic_region	Polypepetide_with_reverse_transcriptase_and_RNaseH_domains-Gene_of_unknown_function	PGSC0003DMG401013133-PGSC0003DMG402013133
chr01-2699-6368179	6368163	GATCAACGAATGCGCCGGATGTCAATCCTAGT	3.51	5.93	13.18	10.55	3.81	6.08	5_prime_UTR|downstream	Gene_of_unknown_function|Reverse_transcriptase	PGSC0003DMG402013133|PGSC0003DMG400013137
chr01-2703-6371585	6371569	TGTCCCAACTTTCACCGGGGCCTCCATAAACA	7.71	4.08	0	0	0	0	upstream|upstream|downstream|intergenic_region	Gene_of_unknown_function|Reverse_transcriptase|Conserved_gene_of_unknown_function|Reverse_transcriptase-Conserved_gene_of_unknown_function	PGSC0003DMG402013133|PGSC0003DMG400013137|PGSC0003DMG400040721|PGSC0003DMG400013137-PGSC0003DMG400040721
chr01-2708-6429569	6429553	CATAGGGTATCCATCCGGGCCAGGTGCCTTGT	0.35	0	0.37	0	0.38	0.68	downstream|intergenic_region	Serine/threonine-protein_phosphatase|Conserved_gene_of_unknown_function-Serine/threonine-protein_phosphatase	PGSC0003DMG400030283|PGSC0003DMG400040721-PGSC0003DMG400030283
chr01-2716-6443947	6443931	AAGTTTAAGTTTATCCGGTTCCAATTAAAAAT	1.4	1.48	1.83	2.11	0.76	0.68	intergenic_region	Serine/threonine-protein_phosphatase-Cleavage/polyadenylation_factor_ia_subunit_clp1p	PGSC0003DMG400030283-PGSC0003DMG400030284
chr01-2718-6445890	6445874	GACTTATATCTATGCCGGATAACCAAGCTTCG	1.05	1.48	1.83	3.38	0	0	intergenic_region	Serine/threonine-protein_phosphatase-Cleavage/polyadenylation_factor_ia_subunit_clp1p	PGSC0003DMG400030283-PGSC0003DMG400030284
chr01-2720-6447546	6447530	GATAAAAAATGGAACCGGTTTAAAACATGGTT	7.36	7.04	6.59	3.8	3.05	2.03	downstream|intergenic_region	Cleavage/polyadenylation_factor_ia_subunit_clp1p|Serine/threonine-protein_phosphatase-Cleavage/polyadenylation_factor_ia_subunit_clp1p	PGSC0003DMG400030284|PGSC0003DMG400030283-PGSC0003DMG400030284
chr01-2721-6451324	6451308	CTCGAATTAGAGTCCCGGGAGGTACAAAGTCG	1.4	1.85	2.93	1.69	0.38	2.7	downstream|intergenic_region	Cleavage/polyadenylation_factor_ia_subunit_clp1p|Serine/threonine-protein_phosphatase-Cleavage/polyadenylation_factor_ia_subunit_clp1p	PGSC0003DMG400030284|PGSC0003DMG400030283-PGSC0003DMG400030284
chr01-2722-6451431	6451415	GTGGGTATCGGACACCGGATGGGGAAAAAAAA	0	0	0.37	0	0	0	downstream|intergenic_region	Cleavage/polyadenylation_factor_ia_subunit_clp1p|Serine/threonine-protein_phosphatase-Cleavage/polyadenylation_factor_ia_subunit_clp1p	PGSC0003DMG400030284|PGSC0003DMG400030283-PGSC0003DMG400030284
chr01-2723-6453579	6453563	CAGACAACTGCCTACCGGAGAGTATTTCAACC	19.63	15.93	21.59	8.44	10.29	6.75	intron	Cleavage/polyadenylation_factor_ia_subunit_clp1p	PGSC0003DMG400030284
chr01-2724-6460875	6460859	TGACAAGGACCATTCCGGAGCTGATTCTTTGT	1.4	0.37	2.93	2.53	1.14	0	intron	Cleavage/polyadenylation_factor_ia_subunit_clp1p	PGSC0003DMG400030284
chr01-2726-6530261	6530245	CAGCCTTTGTTGATCCGGGAGATGGTGTCTCT	42.07	35.94	40.26	41.37	37.72	37.15	exon	ATP_binding_protein	PGSC0003DMG400014730
chr01-2727-6530929	6530913	ACTGGGACGATGCTCCGGATTCTTTCTTAGCA	23.49	25.2	34.04	36.3	15.24	13.51	exon	ATP_binding_protein	PGSC0003DMG400014730
chr01-2728-6532639	6532623	CAATGAACATAAATCCGGCATGTGAGTAGACC	3.86	3.71	2.93	3.38	2.67	3.38	intron	ATP_binding_protein	PGSC0003DMG400014730
chr01-2729-6534238	6534222	TCAACATACCTCTTCCGGAAAATATTGTCCAT	0.35	1.11	0	0	0	0	exon	ATP_binding_protein	PGSC0003DMG400014730
chr01-2730-6541628	6541612	AATCAGACACCTATCCGGTGTTGGAAGGTCAA	3.51	0.74	2.93	5.07	2.29	0.68	intergenic_region	ATP_binding_protein-Gene_of_unknown_function	PGSC0003DMG400014730-PGSC0003DMG400035193
chr01-2731-6548558	6548542	CAATCTTGTTAAGTCCGGAGCTAAAAGGGCAA	11.22	10.37	12.08	13.09	11.43	8.11	intergenic_region	ATP_binding_protein-Gene_of_unknown_function	PGSC0003DMG400014730-PGSC0003DMG400035193
chr01-2732-6548735	6548719	TTGTAAGTCGCAGGCCGGCTTGCGCCTTTTAG	0	0	0.73	0.84	1.52	0	intergenic_region	ATP_binding_protein-Gene_of_unknown_function	PGSC0003DMG400014730-PGSC0003DMG400035193
chr01-2735-6557257	6557241	TCTGGGCATCAGTGCCGGTGCATCTTTCTGAA	0.7	0	0.37	0	1.52	0	exon|downstream	Gene_of_unknown_function|Gene_of_unknown_function	PGSC0003DMG400035193|PGSC0003DMG400046827
chr01-2736-6557722	6557706	ATTTCGGCGAGCCGCCGGGTGTGTTATGCGAA	0	1.11	0.37	4.22	0	2.7	upstream|downstream|intergenic_region	Gene_of_unknown_function|Gene_of_unknown_function|Gene_of_unknown_function-Gene_of_unknown_function	PGSC0003DMG400035193|PGSC0003DMG400046827|PGSC0003DMG400035193-PGSC0003DMG400046827
chr01-2742-6564845	6564829	CGCTAACATCGATTCCGGGAGTTCTACTCGCC	14.38	5.56	17.2	13.93	8.76	5.4	upstream|intergenic_region	Gene_of_unknown_function|Gene_of_unknown_function-Sterol_delta-7_reductase_DWF5	PGSC0003DMG400046827|PGSC0003DMG400046827-PGSC0003DMG400014722
chr01-2743-6565027	6565011	TATGAAAAAATTTTCCGGCCCCAAATTTTCTC	9.47	7.41	2.56	3.8	1.91	2.7	upstream|intergenic_region	Gene_of_unknown_function|Gene_of_unknown_function-Sterol_delta-7_reductase_DWF5	PGSC0003DMG400046827|PGSC0003DMG400046827-PGSC0003DMG400014722
chr01-2748-6589250	6589234	ATCTTCCACTGATTCCGGTTCATCAGGGAACA	27.7	17.79	32.21	26.59	33.53	29.72	exon	Sterol_delta-7_reductase_DWF5	PGSC0003DMG400014722
chr01-2749-6594352	6594336	ATTACTGGACAGTTCCGGAGCATGTTCTAATG	2.8	6.3	1.46	2.11	2.29	3.38	downstream|intron	Aromatic_amino_acid_decarboxylase_2|Sterol_delta-7_reductase_DWF5	PGSC0003DMG400014731|PGSC0003DMG400014722
chr01-2750-6595498	6595482	AACTAGTAGAGTAGCCGGAAGGTCGTCTTGAT	3.51	4.08	12.44	8.86	5.33	6.75	downstream|intron	Aromatic_amino_acid_decarboxylase_2|Sterol_delta-7_reductase_DWF5	PGSC0003DMG400014731|PGSC0003DMG400014722
chr01-2754-6602823	6602807	GAACTCAAGGCACCCCGGAAGAACTGACTCAC	4.56	3.33	6.22	7.18	5.33	4.05	upstream|intergenic_region	Aromatic_amino_acid_decarboxylase_2|Aromatic_amino_acid_decarboxylase_2-Spotted_leaf_protein	PGSC0003DMG400014731|PGSC0003DMG400014731-PGSC0003DMG400014732
chr01-2756-6604529	6604513	ATCAAGAATTGCAACCGGTTCCTTCTCATATT	1.05	0	0.37	0.42	1.14	0	intergenic_region	Aromatic_amino_acid_decarboxylase_2-Spotted_leaf_protein	PGSC0003DMG400014731-PGSC0003DMG400014732
chr01-2757-6604634	6604618	GGATACTTGAAATACCGGATGAACTCCAGATA	2.45	0.37	0	1.69	0.38	0	intergenic_region	Aromatic_amino_acid_decarboxylase_2-Spotted_leaf_protein	PGSC0003DMG400014731-PGSC0003DMG400014732
chr01-2760-6606614	6606598	ACCTTATTCAATTACCGGTAATCTATACACAT	13.32	16.67	11.71	12.24	16.38	6.08	intergenic_region	Aromatic_amino_acid_decarboxylase_2-Spotted_leaf_protein	PGSC0003DMG400014731-PGSC0003DMG400014732
chr01-2761-6607411	6607395	TGCCTCACTCTTGCCCGGAAAGGCATAACACT	14.38	16.3	15.37	18.15	9.91	13.51	intergenic_region	Aromatic_amino_acid_decarboxylase_2-Spotted_leaf_protein	PGSC0003DMG400014731-PGSC0003DMG400014732
chr01-2762-6607815	6607799	GAAGTGTTGGCCTTCCGGACCCCTTGGAGTAA	0.7	1.11	0.37	0.42	0	0.68	intergenic_region	Aromatic_amino_acid_decarboxylase_2-Spotted_leaf_protein	PGSC0003DMG400014731-PGSC0003DMG400014732
chr01-2763-6608307	6608291	CTAAACCTAGCATACCGGTACGTGGTATCCGA	0	0.37	0.37	0	0	0	intergenic_region	Aromatic_amino_acid_decarboxylase_2-Spotted_leaf_protein	PGSC0003DMG400014731-PGSC0003DMG400014732
chr01-2764-6616264	6616248	CACCCTGGACGTGGCCGGTACTTGGGAACCAT	4.56	1.48	1.46	1.27	0.38	0	intergenic_region	Aromatic_amino_acid_decarboxylase_2-Spotted_leaf_protein	PGSC0003DMG400014731-PGSC0003DMG400014732
chr01-2767-6619687	6619671	GGCTCAAAAATTTTCCGGGGTGTTACATTAAT	1.05	0	0	0.42	0	0.68	intergenic_region	Aromatic_amino_acid_decarboxylase_2-Spotted_leaf_protein	PGSC0003DMG400014731-PGSC0003DMG400014732
chr01-2769-6623756	6623740	GCCTTAAGAGTGGTCCGGGATGGTAATTCCGC	10.87	8.52	12.08	5.91	10.67	6.75	downstream|intergenic_region	Spotted_leaf_protein|Aromatic_amino_acid_decarboxylase_2-Spotted_leaf_protein	PGSC0003DMG400014732|PGSC0003DMG400014731-PGSC0003DMG400014732
chr01-2770-6623813	6623797	CAATTCCATTGAGTCCGGATTTTCGAACTTAG	0	0	0	0.42	0	0	downstream|intergenic_region	Spotted_leaf_protein|Aromatic_amino_acid_decarboxylase_2-Spotted_leaf_protein	PGSC0003DMG400014732|PGSC0003DMG400014731-PGSC0003DMG400014732
chr01-2771-6626711	6626695	TTGGACCCTATTGTCCGGGATATCTAGTCAAG	0.7	0.37	0.73	0	1.52	0.68	exon	Spotted_leaf_protein	PGSC0003DMG400014732
chr01-2772-6628112	6628096	AATTTGCTTTGTCACCGGACATGTGGTTGTCA	2.8	1.85	8.78	5.49	3.43	4.05	exon	Spotted_leaf_protein	PGSC0003DMG400014732
chr01-2773-6628189	6628173	GATCATATGTTATTCCGGTCACCGTTGTCACC	20.69	31.12	10.98	12.24	15.62	13.51	exon	Spotted_leaf_protein	PGSC0003DMG400014732
chr01-2774-6632715	6632699	TTTAAGGTCCTTCTCCGGACCTTCAGTTTATC	0.7	0	0	0	0	0	upstream|intergenic_region	Spotted_leaf_protein|Spotted_leaf_protein-U_box	PGSC0003DMG400014732|PGSC0003DMG400014732-PGSC0003DMG400014733
chr01-2778-6637870	6637854	CACATCGTATGGAGCCGGTTCTCGTGATATGA	14.73	4.08	17.2	10.55	19.05	11.48	downstream|intergenic_region	U_box|Spotted_leaf_protein-U_box	PGSC0003DMG400014733|PGSC0003DMG400014732-PGSC0003DMG400014733
chr01-2779-6639090	6639074	TTCAATAACTCAGCCCGGCCCTCGGCGCAACT	3.16	2.59	0.37	0	0	0	exon	U_box	PGSC0003DMG400014733
chr01-2780-6640069	6640053	TATCATAGGTTATTCCGGTTGATGTTGTAACC	0.7	1.11	3.29	2.53	1.52	2.03	exon	U_box	PGSC0003DMG400014733
chr01-2781-6642728	6642712	AACAAATGAATCAACCGGACTCAAACTAGCCA	2.1	2.22	3.66	6.75	3.43	0	upstream|intergenic_region	U_box|U_box-Calmodulin_binding_protein	PGSC0003DMG400014733|PGSC0003DMG400014733-PGSC0003DMG400014723
chr01-2782-6643278	6643262	CCAACGAGCATCACCCGGTCGTTGGAGGCCAC	7.71	12.23	10.25	11.82	1.52	1.35	upstream|intergenic_region	U_box|U_box-Calmodulin_binding_protein	PGSC0003DMG400014733|PGSC0003DMG400014733-PGSC0003DMG400014723
chr01-2783-6655168	6655152	CCGACCTTAGTTGGCCGGAGTTTGAATTCCTC	7.36	15.19	7.69	10.55	5.33	6.75	intergenic_region	U_box-Calmodulin_binding_protein	PGSC0003DMG400014733-PGSC0003DMG400014723
chr01-2784-6656819	6656803	GCTTGCAAATCTTCCCGGAGAGCTAAATCACA	11.57	8.52	9.15	11.4	5.72	5.4	upstream|intergenic_region	Calmodulin_binding_protein|U_box-Calmodulin_binding_protein	PGSC0003DMG400014723|PGSC0003DMG400014733-PGSC0003DMG400014723
chr01-2788-6666113	6666097	ATCCATGCAAAACGCCGGCATCTGGCACACCA	2.1	4.45	8.78	9.71	8.38	10.13	exon|downstream|downstream	Ccr4-associated_factor|Calmodulin_binding_protein|Ccr4-associated_factor	PGSC0003DMG400039559|PGSC0003DMG400014723|PGSC0003DMG400044432
chr01-2789-6666188	6666172	ACAAACTATATGAACCGGCCTGATGTTGCCTC	1.75	2.96	4.03	4.64	0.76	0	exon|downstream|downstream	Ccr4-associated_factor|Calmodulin_binding_protein|Ccr4-associated_factor	PGSC0003DMG400039559|PGSC0003DMG400014723|PGSC0003DMG400044432
chr01-2793-6667785	6667769	CAAGTAGTATACCACCGGACCCAAGTTGATAC	10.17	4.08	4.76	4.22	11.81	6.75	upstream|downstream|downstream|intergenic_region	Ccr4-associated_factor|Calmodulin_binding_protein|Ccr4-associated_factor|Ccr4-associated_factor-Ccr4-associated_factor	PGSC0003DMG400039559|PGSC0003DMG400014723|PGSC0003DMG400044432|PGSC0003DMG400039559-PGSC0003DMG400044432
chr01-2795-6669592	6669576	AACGAGAAAGTTAACCGGCTTAGTACTAGATT	10.17	14.08	8.42	10.55	6.1	4.05	upstream|downstream|downstream|intergenic_region	Ccr4-associated_factor|Calmodulin_binding_protein|Ccr4-associated_factor|Ccr4-associated_factor-Ccr4-associated_factor	PGSC0003DMG400039559|PGSC0003DMG400014723|PGSC0003DMG400044432|PGSC0003DMG400039559-PGSC0003DMG400044432
chr01-2796-6669826	6669810	ACAAACTATCTAAACCGGCCGACGAGAGGGAG	0	1.11	0	1.69	0	0	upstream|downstream|downstream|intergenic_region	Ccr4-associated_factor|Calmodulin_binding_protein|Ccr4-associated_factor|Ccr4-associated_factor-Ccr4-associated_factor	PGSC0003DMG400039559|PGSC0003DMG400014723|PGSC0003DMG400044432|PGSC0003DMG400039559-PGSC0003DMG400044432
chr01-2797-6669900	6669884	GCGAGTTCGAGTCACCGGCCTGATGTTGCCTC	3.51	2.22	4.76	3.8	3.43	0.68	exon|upstream|downstream	Ccr4-associated_factor|Ccr4-associated_factor|Calmodulin_binding_protein	PGSC0003DMG400044432|PGSC0003DMG400039559|PGSC0003DMG400014723
chr01-2800-6670483	6670467	GATTGTAGATGTTGCCGGGATACTCTGTATCC	0	0	0	0	0	1.35	upstream|downstream|intron	Ccr4-associated_factor|Calmodulin_binding_protein|Ccr4-associated_factor	PGSC0003DMG400039559|PGSC0003DMG400014723|PGSC0003DMG400044432
chr01-2801-6671756	6671740	CAAGTTGTATACCACCGGACCCAAATACACAT	13.32	10	27.45	16.88	13.34	14.18	upstream|downstream|intergenic_region	Ccr4-associated_factor|Ccr4-associated_factor|Ccr4-associated_factor-Ccr4-associated_factor	PGSC0003DMG400039559|PGSC0003DMG400035702|PGSC0003DMG400044432-PGSC0003DMG400035702
chr01-2803-6673323	6673307	ACAAACTATATGAACCGGCCTGATGTTGCCAC	3.51	3.33	1.46	3.8	0.76	0.68	upstream|downstream|intergenic_region	Ccr4-associated_factor|Ccr4-associated_factor|Ccr4-associated_factor-Ccr4-associated_factor	PGSC0003DMG400044432|PGSC0003DMG400035702|PGSC0003DMG400044432-PGSC0003DMG400035702
chr01-2809-6676477	6676461	AGTTGTCCCGCCACCCGGTCTAAACCACCGTG	2.8	3.71	1.46	3.38	3.05	4.05	exon|upstream	Ccr4-associated_factor|Ccr4-associated_factor	PGSC0003DMG400035702|PGSC0003DMG400044432
chr01-2813-6680164	6680148	CAAGCCCCTTCCATCCGGCCCGTACCGCTTGT	2.1	0.74	2.93	2.11	2.67	2.03	upstream|intergenic_region	Ccr4-associated_factor|Ccr4-associated_factor-Ccr4-associated_factor	PGSC0003DMG400035702|PGSC0003DMG400035702-PGSC0003DMG400046401
chr01-2814-6680380	6680364	ATATATTAACTCTTCCGGGAATCAATAACGCG	3.16	1.85	2.93	1.69	1.52	4.73	upstream|intergenic_region	Ccr4-associated_factor|Ccr4-associated_factor-Ccr4-associated_factor	PGSC0003DMG400035702|PGSC0003DMG400035702-PGSC0003DMG400046401
chr01-2815-6680412	6680396	TAAACCATGTCAAACCGGGAATTCTCAAAATA	0	0	1.46	4.22	0	1.35	upstream|intergenic_region	Ccr4-associated_factor|Ccr4-associated_factor-Ccr4-associated_factor	PGSC0003DMG400035702|PGSC0003DMG400035702-PGSC0003DMG400046401
chr01-2817-6681020	6681004	AGTGTATATCTGAACCGGTTTGATGTTGCTTC	0	0	0.73	0.42	0.38	0	upstream|downstream|intergenic_region	Ccr4-associated_factor|Ccr4-associated_factor|Ccr4-associated_factor-Ccr4-associated_factor	PGSC0003DMG400035702|PGSC0003DMG400046401|PGSC0003DMG400035702-PGSC0003DMG400046401
chr01-2818-6682031	6682015	GGCCTCCATATTTTCCGGAACGGTGATCTCCA	2.1	0.74	1.83	0.84	0.76	0	upstream|downstream|intergenic_region	Ccr4-associated_factor|Ccr4-associated_factor|Ccr4-associated_factor-Ccr4-associated_factor	PGSC0003DMG400035702|PGSC0003DMG400046401|PGSC0003DMG400035702-PGSC0003DMG400046401
chr01-2819-6682586	6682570	ATCCATGCAAAACACCGGCGTCTGGCACACCA	8.77	6.3	0.73	0.42	10.29	4.73	downstream|intergenic_region	Ccr4-associated_factor|Ccr4-associated_factor-Ccr4-associated_factor	PGSC0003DMG400046401|PGSC0003DMG400035702-PGSC0003DMG400046401
chr01-2820-6682664	6682648	ACAAACTATCTGAACCGGCCTGATGTTGCCAC	1.05	1.11	0	0.84	0.38	0.68	downstream|intergenic_region	Ccr4-associated_factor|Ccr4-associated_factor-Ccr4-associated_factor	PGSC0003DMG400046401|PGSC0003DMG400035702-PGSC0003DMG400046401
chr01-2821-6682709	6682693	AGTTGCCCCGCTACCCGGTCTAAACCACCATG	1.75	4.45	0.73	1.69	0	0	downstream|intergenic_region	Ccr4-associated_factor|Ccr4-associated_factor-Ccr4-associated_factor	PGSC0003DMG400046401|PGSC0003DMG400035702-PGSC0003DMG400046401
chr01-2829-6687847	6687831	AATTTTCAAGTCAACCGGATATATAAGTATCC	0.7	1.11	2.2	0.42	0	0	upstream|downstream|intergenic_region	Ccr4-associated_factor|Gene_of_unknown_function|Ccr4-associated_factor-Gene_of_unknown_function	PGSC0003DMG400046401|PGSC0003DMG400014746|PGSC0003DMG400046401-PGSC0003DMG400014746
chr01-2831-6688614	6688598	AAATTAAATTCAATCCGGCTATATTGTGAATT	0	0	0.37	0	0	0	upstream|downstream|intergenic_region	Ccr4-associated_factor|Gene_of_unknown_function|Ccr4-associated_factor-Gene_of_unknown_function	PGSC0003DMG400046401|PGSC0003DMG400014746|PGSC0003DMG400046401-PGSC0003DMG400014746
chr01-2832-6688762	6688746	TGGGCCATTTTAATCCGGCCCAAAAGCACAAC	0	0	0	0	1.91	0	upstream|downstream|intergenic_region	Ccr4-associated_factor|Gene_of_unknown_function|Ccr4-associated_factor-Gene_of_unknown_function	PGSC0003DMG400046401|PGSC0003DMG400014746|PGSC0003DMG400046401-PGSC0003DMG400014746
chr01-2834-6689098	6689082	AAAAAGGTGTTTAGCCGGAAGGGTGAAAGGTT	0	0.37	0	0.42	0	4.05	3_prime_UTR|upstream	Gene_of_unknown_function|Ccr4-associated_factor	PGSC0003DMG400014746|PGSC0003DMG400046401
chr01-2835-6690880	6690864	TCGATAAACAGGTCCCGGAGTTGAAAGAATAT	4.91	3.33	4.39	2.53	0.38	0	5_prime_UTR|upstream	Gene_of_unknown_function|Ccr4-associated_factor	PGSC0003DMG400014746|PGSC0003DMG400046401
chr01-2836-6695401	6695385	GTATGAATACTTTACCGGAACAACCCGAAAAA	0	0.37	0	0	0.38	0.68	upstream|intergenic_region	Gene_of_unknown_function|Gene_of_unknown_function-P-coumaroyl_quinate/shikimate_3'-hydroxylase	PGSC0003DMG400014746|PGSC0003DMG400014746-PGSC0003DMG401014734
chr01-2842-6708827	6708811	AAATGGTTCTTCCACCGGAGGGTTAGTGTGAT	1.05	2.59	0.37	0	0	0	intergenic_region	Gene_of_unknown_function-P-coumaroyl_quinate/shikimate_3'-hydroxylase	PGSC0003DMG400014746-PGSC0003DMG401014734
chr01-2857-6766658	6766642	CGCTTGAAGCCCCACCGGATCATAGAGCTTTT	1.4	0	5.49	4.22	1.52	1.35	intergenic_region	P-coumaroyl_quinate/shikimate_3'-hydroxylase-Conserved_gene_of_unknown_function	PGSC0003DMG402014734-PGSC0003DMG400014749
chr01-2858-6769033	6769017	TATTGCAACATGTACCGGTGAAAATATACTTC	0.7	0.37	0.73	1.69	0.76	0	intergenic_region	P-coumaroyl_quinate/shikimate_3'-hydroxylase-Conserved_gene_of_unknown_function	PGSC0003DMG402014734-PGSC0003DMG400014749
chr01-2859-6771891	6771875	CGTTTGGGGCTGCTCCGGTAAATAATAACTTA	18.93	14.82	20.13	16.04	15.62	22.29	intergenic_region	P-coumaroyl_quinate/shikimate_3'-hydroxylase-Conserved_gene_of_unknown_function	PGSC0003DMG402014734-PGSC0003DMG400014749
chr01-2860-6776731	6776715	CCCGAGTACACAAACCGGATATGCTCCCCAAC	3.16	3.71	1.46	4.22	3.43	4.05	intergenic_region	P-coumaroyl_quinate/shikimate_3'-hydroxylase-Conserved_gene_of_unknown_function	PGSC0003DMG402014734-PGSC0003DMG400014749
chr01-2864-6784190	6784174	ATGGCAGAGAACCACCGGAAAAGGGATCTCTA	0	0.37	0	0	0	0.68	upstream|intergenic_region	Conserved_gene_of_unknown_function|Conserved_gene_of_unknown_function-MRNA-decapping_enzyme	PGSC0003DMG400014749|PGSC0003DMG400014749-PGSC0003DMG400014735
chr01-2865-6785851	6785835	ATAAATTGGATCCGCCGGCCCAGGCGATTGAA	0.7	0.74	2.56	3.8	0	0.68	upstream|intergenic_region	Conserved_gene_of_unknown_function|Conserved_gene_of_unknown_function-MRNA-decapping_enzyme	PGSC0003DMG400014749|PGSC0003DMG400014749-PGSC0003DMG400014735
chr01-2867-6796470	6796454	CAATAAAGGCACGTCCGGAATTTAAATTTGTG	1.4	1.11	0	0	0.76	0.68	intron	MRNA-decapping_enzyme	PGSC0003DMG400014735
chr01-2869-6822701	6822685	ACTAGTAAAAATGGCCGGGCAAACAACATGAG	0	0.37	4.39	2.11	13.72	18.91	upstream|upstream|downstream|intergenic_region	Serine-threonine_protein_kinase__plant-type|Secretory_peroxidase|Gene_of_unknown_function|Serine-threonine_protein_kinase__plant-type-Gene_of_unknown_function	PGSC0003DMG400014736|PGSC0003DMG400014727|PGSC0003DMG400014737|PGSC0003DMG400014736-PGSC0003DMG400014737
chr01-2873-6830618	6830602	ATAAAAAGAGTCCTCCGGAATGCAAGGAGGTT	0	1.85	0.73	1.27	1.91	0.68	downstream|intergenic_region	Secretory_peroxidase|Secretory_peroxidase-Gene_of_unknown_function	PGSC0003DMG400014727|PGSC0003DMG400014727-PGSC0003DMG400034764
chr01-2874-6832320	6832304	GATCCTTTCAAAATCCGGATTGGATTGTCCTT	0.7	2.59	0.73	0	2.67	0	downstream|intergenic_region	Secretory_peroxidase|Secretory_peroxidase-Gene_of_unknown_function	PGSC0003DMG400014727|PGSC0003DMG400014727-PGSC0003DMG400034764
chr01-2875-6834250	6834234	GATCATCCATTGTACCGGTAATGCTCTAGTCC	0	0	5.12	6.75	0	0	downstream|intergenic_region	Secretory_peroxidase|Secretory_peroxidase-Gene_of_unknown_function	PGSC0003DMG400014727|PGSC0003DMG400014727-PGSC0003DMG400034764
chr01-2880-6843601	6843585	TAAGATAGTAACATCCGGCGATTTGAAATAAC	0	0.74	0	0.84	0.76	0	intergenic_region	Secretory_peroxidase-Gene_of_unknown_function	PGSC0003DMG400014727-PGSC0003DMG400034764
chr01-2884-6846363	6846347	AGTTACCTTATACCCCGGGAGTGCAAGATCAA	9.12	5.19	16.1	11.4	3.81	6.08	intergenic_region	Secretory_peroxidase-Gene_of_unknown_function	PGSC0003DMG400014727-PGSC0003DMG400034764
chr01-2892-6850797	6850781	AGATACTGTAACATCCGGCGATTTGAAATAAC	0.35	0.37	1.83	0.84	2.29	0	intergenic_region	Secretory_peroxidase-Gene_of_unknown_function	PGSC0003DMG400014727-PGSC0003DMG400034764
chr01-2893-6851085	6851069	GCGGGGAAATCCGTCCGGGAATTTTAAGGGCA	2.45	4.45	3.66	4.22	12.57	9.46	intergenic_region	Secretory_peroxidase-Gene_of_unknown_function	PGSC0003DMG400014727-PGSC0003DMG400034764
chr01-2894-6852932	6852916	GCCAACAATGGTCTCCGGGTGCCGGTCCCACC	0	0.74	0	0	0	0	downstream|intergenic_region	Gene_of_unknown_function|Secretory_peroxidase-Gene_of_unknown_function	PGSC0003DMG400034764|PGSC0003DMG400014727-PGSC0003DMG400034764
chr01-2895-6854665	6854649	CAGATGTCACTGGGCCGGCGGCGCCACAGCGG	0	0.74	0	0.42	1.91	4.73	downstream|intergenic_region	Gene_of_unknown_function|Secretory_peroxidase-Gene_of_unknown_function	PGSC0003DMG400034764|PGSC0003DMG400014727-PGSC0003DMG400034764
chr01-2896-6855042	6855026	AGACCTTTCGTGCACCGGGTAAATTGCATGAA	11.92	4.08	7.32	5.91	5.33	0	downstream|intergenic_region	Gene_of_unknown_function|Secretory_peroxidase-Gene_of_unknown_function	PGSC0003DMG400034764|PGSC0003DMG400014727-PGSC0003DMG400034764
chr01-2898-6856181	6856165	AGTGATGGCTGGGACCGGAGTGAATTCAGTGT	2.45	0.74	0.73	0.42	0.38	2.03	downstream|downstream|intergenic_region	Gene_of_unknown_function|Conserved_gene_of_unknown_function|Secretory_peroxidase-Gene_of_unknown_function	PGSC0003DMG400034764|PGSC0003DMG400014738|PGSC0003DMG400014727-PGSC0003DMG400034764
chr01-2899-6856556	6856540	TGCCACCACCAGGGCCGGGGAAAGGTCACGTC	1.05	0.37	0.73	0	0	0	exon|downstream	Gene_of_unknown_function|Conserved_gene_of_unknown_function	PGSC0003DMG400034764|PGSC0003DMG400014738
chr01-2900-6856688	6856672	CAGTAAACCTGATCCCGGCGCGTAAACTCGAC	0.35	1.48	0	1.69	0.76	0.68	downstream|intron	Conserved_gene_of_unknown_function|Gene_of_unknown_function	PGSC0003DMG400014738|PGSC0003DMG400034764
chr01-2901-6856942	6856926	GTCAGCGGAATCTACCGGAACTCTACCAACCG	11.57	14.08	12.44	5.07	21.34	22.96	upstream|downstream|intergenic_region	Gene_of_unknown_function|Conserved_gene_of_unknown_function|Gene_of_unknown_function-Conserved_gene_of_unknown_function	PGSC0003DMG400034764|PGSC0003DMG400014738|PGSC0003DMG400034764-PGSC0003DMG400014738
chr01-2902-6857074	6857058	GCGACATCAGGGAACCGGATGAAGAGCAAGTG	1.05	0	0.73	0	0	0	upstream|downstream|intergenic_region	Gene_of_unknown_function|Conserved_gene_of_unknown_function|Gene_of_unknown_function-Conserved_gene_of_unknown_function	PGSC0003DMG400034764|PGSC0003DMG400014738|PGSC0003DMG400034764-PGSC0003DMG400014738
chr01-2903-6857989	6857973	GGTGCCCGCATGACCCGGTGGGTTGGATCGTG	0.7	1.11	0	1.27	0.76	2.7	upstream|downstream|intergenic_region	Gene_of_unknown_function|Conserved_gene_of_unknown_function|Gene_of_unknown_function-Conserved_gene_of_unknown_function	PGSC0003DMG400034764|PGSC0003DMG400014738|PGSC0003DMG400034764-PGSC0003DMG400014738
chr01-2906-6872711	6872695	TTTGGTATTAATATCCGGTGCGGGTTAATTCT	0	0	0	0.42	0	0	upstream|downstream|intergenic_region	M18S-3Ap|Peroxidase_60|M18S-3Ap-Serine/threonine-protein_kinase_bri1	PGSC0003DMG400014739|PGSC0003DMG400014728|PGSC0003DMG400014739-PGSC0003DMG400014740
chr01-2909-6873980	6873964	GCTAACTAGAACTCCCGGATGTATCAACGAAT	4.56	11.86	3.66	3.38	0	0	upstream|intergenic_region	M18S-3Ap|M18S-3Ap-Serine/threonine-protein_kinase_bri1	PGSC0003DMG400014739|PGSC0003DMG400014739-PGSC0003DMG400014740
chr01-2915-6888066	6888050	CAAATGGAACGAATCCGGAAAGGGAAGGATCA	0.35	0	0.37	1.69	0	0	intergenic_region	M18S-3Ap-Serine/threonine-protein_kinase_bri1	PGSC0003DMG400014739-PGSC0003DMG400014740
chr01-2916-6889108	6889092	TATTAAGAAGAAAACCGGAGATTTTACCATAA	0	0	0.37	0	0	0	intergenic_region	M18S-3Ap-Serine/threonine-protein_kinase_bri1	PGSC0003DMG400014739-PGSC0003DMG400014740
chr01-2917-6891489	6891473	ATACAAGTTCCTTTCCGGGAGTACAACAAATA	0.7	3.33	6.59	4.22	2.67	0.68	intergenic_region	M18S-3Ap-Serine/threonine-protein_kinase_bri1	PGSC0003DMG400014739-PGSC0003DMG400014740
chr01-2918-6893972	6893956	GTCTATGGTCTGATCCGGATCTCGATAAGTGT	17.53	15.19	12.44	17.31	0	0	intergenic_region	M18S-3Ap-Serine/threonine-protein_kinase_bri1	PGSC0003DMG400014739-PGSC0003DMG400014740
chr01-2923-6903783	6903767	CATTTGGTAACTTTCCGGAAAGCATATTATCA	0	0	0	0	0.76	3.38	exon	Serine/threonine-protein_kinase_bri1	PGSC0003DMG400014740
chr01-2926-6915054	6915038	AAGTTCCCTAGTTGCCGGATTCGGCTCCCCTT	0	0	0	0	0.76	0	intergenic_region	Serine/threonine-protein_kinase_bri1-Gene_of_unknown_function	PGSC0003DMG400014740-PGSC0003DMG400014741
chr01-2927-6922465	6922449	ATAATTAAGAAAGTCCGGGCGTTGTCCGGGCC	0	0	0	0	3.05	0.68	intergenic_region	Serine/threonine-protein_kinase_bri1-Gene_of_unknown_function	PGSC0003DMG400014740-PGSC0003DMG400014741
chr01-2931-6933658	6933642	TTGGATTGTGGATTCCGGGGCAACAAATCATA	1.4	1.85	1.83	1.69	0	0	intergenic_region	Serine/threonine-protein_kinase_bri1-Gene_of_unknown_function	PGSC0003DMG400014740-PGSC0003DMG400014741
chr01-2932-6942217	6942201	TGGGGATGGGGCGCCCGGGGGATGTGGGGTGC	0	0	0	0	0	2.03	upstream|intergenic_region	Gene_of_unknown_function|Gene_of_unknown_function-Conserved_gene_of_unknown_function	PGSC0003DMG400014741|PGSC0003DMG400014741-PGSC0003DMG400043810
chr01-2934-6950269	6950253	CAGGAACCAAAAGGCCGGCCCTCCTGAACCTT	0	0	0	0	2.29	6.08	exon	Conserved_gene_of_unknown_function	PGSC0003DMG400043810
chr01-2936-6954610	6954594	TATGTTCTGAAGCACCGGAATCAATGATCCAG	0.7	0	1.1	0	0.38	0	upstream|downstream|intergenic_region	Conserved_gene_of_unknown_function|Serine-threonine_protein_kinase__plant-type|Conserved_gene_of_unknown_function-Serine-threonine_protein_kinase__plant-type	PGSC0003DMG400043810|PGSC0003DMG400014742|PGSC0003DMG400043810-PGSC0003DMG400014742
chr01-2938-6962270	6962254	ATGGAAACACTAATCCGGATTGATCAGGTGGA	0	0	0.73	0.42	1.91	0	upstream|downstream|intergenic_region	Serine-threonine_protein_kinase__plant-type|RNase_H_family_protein|Serine-threonine_protein_kinase__plant-type-RNase_H_family_protein	PGSC0003DMG400014742|PGSC0003DMG400014751|PGSC0003DMG400014742-PGSC0003DMG400014751
chr01-2939-6963033	6963017	ACTGTGGTAAACTGCCGGAGAAAGGCTAAACG	4.21	3.71	7.32	8.02	12.19	3.38	upstream|downstream|intergenic_region	Serine-threonine_protein_kinase__plant-type|RNase_H_family_protein|Serine-threonine_protein_kinase__plant-type-RNase_H_family_protein	PGSC0003DMG400014742|PGSC0003DMG400014751|PGSC0003DMG400014742-PGSC0003DMG400014751
chr01-2941-6975741	6975725	AATTACGGGGGTAACCGGTCGATCAACTCATT	1.05	0	0	0.42	0	1.35	downstream|intergenic_region	M18S-3Ap|RNase_H_family_protein-M18S-3Ap	PGSC0003DMG400014753|PGSC0003DMG400014751-PGSC0003DMG400014753
chr01-2942-6975923	6975907	GATGATTTTAGCCACCGGGGTACCTATAGGAA	0	0	0	0	2.29	2.7	downstream|intergenic_region	M18S-3Ap|RNase_H_family_protein-M18S-3Ap	PGSC0003DMG400014753|PGSC0003DMG400014751-PGSC0003DMG400014753
chr01-2943-6977085	6977069	CCTAGAATGACTGGCCGGCCTTTTTGGATCGA	0	0	0	0	1.14	0	downstream|intergenic_region	M18S-3Ap|RNase_H_family_protein-M18S-3Ap	PGSC0003DMG400014753|PGSC0003DMG400014751-PGSC0003DMG400014753
chr01-2945-6985568	6985552	AGTCTTGACGAAGACCGGCTTAATAAACTCTT	0	0	0	0	1.52	0	upstream|intergenic_region	M18S-3Ap|M18S-3Ap-M18S-3Ap	PGSC0003DMG400014753|PGSC0003DMG400014753-PGSC0003DMG400019072
chr01-2946-6986602	6986586	CGCTGTCTCTCAGTCCGGGACCCATGGGGGAT	171.8	81.52	14.27	8.86	190.52	8.78	intergenic_region	M18S-3Ap-M18S-3Ap	PGSC0003DMG400014753-PGSC0003DMG400019072
chr01-2948-6990688	6990672	GGATTGAATTTTATCCGGTTGACTTGCCCCTT	0	0	0	0	0.38	0.68	intergenic_region	M18S-3Ap-M18S-3Ap	PGSC0003DMG400014753-PGSC0003DMG400019072
chr01-2949-6991050	6991034	TGACAGAGGCCTTGCCGGCCGAGGGCTTAGTT	1.75	0	4.03	6.33	2.29	4.05	intergenic_region	M18S-3Ap-M18S-3Ap	PGSC0003DMG400014753-PGSC0003DMG400019072
chr01-2955-6995397	6995381	AGAGAAAAAAGGATCCGGAAATCAGTTAAAAA	0	0.74	0	0	0	0	intergenic_region	M18S-3Ap-M18S-3Ap	PGSC0003DMG400014753-PGSC0003DMG400019072
chr01-2957-7003467	7003451	CTGATTGGCACCTTCCGGGCATATGGGGGCCT	0.7	0.37	1.46	1.69	9.14	5.4	intergenic_region	M18S-3Ap-M18S-3Ap	PGSC0003DMG400014753-PGSC0003DMG400019072
chr01-2958-7003781	7003765	GGATTGACTTTTATCCGGTTGGCTAGACCCTT	2.8	3.71	3.66	6.33	5.33	4.05	intergenic_region	M18S-3Ap-M18S-3Ap	PGSC0003DMG400014753-PGSC0003DMG400019072
chr01-2959-7003881	7003865	GGTCCTTGTAACATCCGGCAATTTGAAATAGC	13.67	15.56	4.76	6.33	24.39	16.89	intergenic_region	M18S-3Ap-M18S-3Ap	PGSC0003DMG400014753-PGSC0003DMG400019072
chr01-2960-7006758	7006742	ACCTGCAAGTTGGGCCGGCTTTGAGGAAGTTT	0	0	0	0	1.52	2.7	intergenic_region	M18S-3Ap-M18S-3Ap	PGSC0003DMG400014753-PGSC0003DMG400019072
chr01-2963-7009207	7009191	ATATTTTTTGTTTTCCGGTCCCAACTGGGGCT	0	0	0	0	0.38	0	downstream|intergenic_region	M18S-3Ap|M18S-3Ap-M18S-3Ap	PGSC0003DMG400019072|PGSC0003DMG400014753-PGSC0003DMG400019072
chr01-2965-7011075	7011059	TCCTATACCTTTGGCCGGGAATAGGATGCCCT	0.35	0	0.37	0.42	0	2.03	downstream|intergenic_region	M18S-3Ap|M18S-3Ap-M18S-3Ap	PGSC0003DMG400019072|PGSC0003DMG400014753-PGSC0003DMG400019072
chr01-2967-7017675	7017659	CCTTGATCAGATCTCCGGTCCCAATTCGAATG	0.7	0	0	0	15.62	12.83	upstream|intergenic_region	M18S-3Ap|M18S-3Ap-Gene_of_unknown_function	PGSC0003DMG400019072|PGSC0003DMG400019072-PGSC0003DMG400019073
chr01-2968-7020467	7020451	AAGGAAAGTCCATTCCGGATTTTAGAAGGACA	0	0	0	0	1.14	3.38	upstream|intergenic_region	M18S-3Ap|M18S-3Ap-Gene_of_unknown_function	PGSC0003DMG400019072|PGSC0003DMG400019072-PGSC0003DMG400019073
chr01-2969-7020714	7020698	AGGCTTTCAAAACGCCGGGTTCGTTCACTCAC	0	0	0	0	10.67	4.73	intergenic_region	M18S-3Ap-Gene_of_unknown_function	PGSC0003DMG400019072-PGSC0003DMG400019073
chr01-2970-7021960	7021944	AGGAGATGTCCAATCCGGATTTTTAAAGGGTA	0	0	0	0	0.38	0	intergenic_region	M18S-3Ap-Gene_of_unknown_function	PGSC0003DMG400019072-PGSC0003DMG400019073
chr01-2972-7026994	7026978	AGTATTCTTTATCACCGGTAAGACTAATGTTG	0	0	0	0	1.14	1.35	intergenic_region	M18S-3Ap-Gene_of_unknown_function	PGSC0003DMG400019072-PGSC0003DMG400019073
chr01-2978-7033378	7033362	TAGCGGCGGTTCATCCGGTCTTTCACATCTCC	0	0	0	0	0.38	0	upstream|intergenic_region	Gene_of_unknown_function|M18S-3Ap-Gene_of_unknown_function	PGSC0003DMG400019073|PGSC0003DMG400019072-PGSC0003DMG400019073
chr01-2982-7038435	7038419	TGTTAATTAGTTAACCGGATTAATTTTGCGTT	0	0	0	0	2.29	2.7	downstream|intergenic_region	Gene_of_unknown_function|Gene_of_unknown_function-'chromo'_domain_containing_protein	PGSC0003DMG400019073|PGSC0003DMG400019073-PGSC0003DMG400019074
chr01-2983-7039309	7039293	TGTCCGATGAAACTCCGGCCGAAAAACAATTC	0	0	0	0	2.29	4.73	downstream|intergenic_region	Gene_of_unknown_function|Gene_of_unknown_function-'chromo'_domain_containing_protein	PGSC0003DMG400019073|PGSC0003DMG400019073-PGSC0003DMG400019074
chr01-2987-7056546	7056530	CCATCCAATATCATCCGGATAAGGTTAATGTA	0	0	0	0	0.38	0	downstream|downstream|intergenic_region	'chromo'_domain_containing_protein|M18S-3Ap|'chromo'_domain_containing_protein-M18S-3Ap	PGSC0003DMG400019074|PGSC0003DMG400019071|PGSC0003DMG400019074-PGSC0003DMG400019071
chr01-2988-7056929	7056913	GGTATTCCATTCATCCGGGTGTGACTATGATG	0	0	0	0	1.14	0.68	downstream|downstream|intergenic_region	'chromo'_domain_containing_protein|M18S-3Ap|'chromo'_domain_containing_protein-M18S-3Ap	PGSC0003DMG400019074|PGSC0003DMG400019071|PGSC0003DMG400019074-PGSC0003DMG400019071
chr01-2993-7070852	7070836	CCCGAGCCTATACCCCGGACGTGGTTGGGCTC	0	0	0	0	0.76	0	intergenic_region	M18S-3Ap-UDP-apiose/xylose_synthase	PGSC0003DMG400019071-PGSC0003DMG400028069
chr01-2994-7126100	7126084	ATAATTTTAAGGGACCGGAGATGACTATAGCT	0.35	0	0.73	0	5.33	0.68	intergenic_region	M18S-3Ap-UDP-apiose/xylose_synthase	PGSC0003DMG400019071-PGSC0003DMG400028069
chr01-3000-7136364	7136348	GATGGATTTTATACCCGGGATCGATGGTCCTA	4.21	1.48	1.83	2.11	0.38	1.35	exon	UDP-apiose/xylose_synthase	PGSC0003DMG400028069
chr01-3002-7137073	7137057	ACGACTGCATAAAGCCGGAAATAATTTGACTG	0	0	0	0	2.67	2.7	intron	UDP-apiose/xylose_synthase	PGSC0003DMG400028069
chr01-3005-7150665	7150649	GGACCGGAACGGGACCGGTTGACCGGTTTGTT	0	0.74	0	0	0	0	intergenic_region	UDP-apiose/xylose_synthase-Conserved_gene_of_unknown_function	PGSC0003DMG400028069-PGSC0003DMG400041923
chr01-3006-7150701	7150685	GGTATCGGAATGAACCGGATTGGGATTACCGG	0	0	0	0	0.38	0	intergenic_region	UDP-apiose/xylose_synthase-Conserved_gene_of_unknown_function	PGSC0003DMG400028069-PGSC0003DMG400041923
chr01-3007-7150754	7150738	CGTCCCACTATATACCGGGATGGTACCGGACC	15.43	9.63	11.71	13.51	22.48	12.83	intergenic_region	UDP-apiose/xylose_synthase-Conserved_gene_of_unknown_function	PGSC0003DMG400028069-PGSC0003DMG400041923
chr01-3010-7153480	7153464	ACGATTAGTTCCAACCGGAGGATTGTCCTCCT	14.73	11.49	20.5	16.88	57.16	45.93	intergenic_region	UDP-apiose/xylose_synthase-Conserved_gene_of_unknown_function	PGSC0003DMG400028069-PGSC0003DMG400041923
chr01-3013-7154692	7154676	CGGGATCAACAGTGCCGGGATTACCGGAATGA	1.75	0	1.46	1.69	0.76	1.35	upstream|intergenic_region	Conserved_gene_of_unknown_function|UDP-apiose/xylose_synthase-Conserved_gene_of_unknown_function	PGSC0003DMG400041923|PGSC0003DMG400028069-PGSC0003DMG400041923
chr01-3016-7159668	7159652	TCTTAAAATTTTTACCGGAAGACTTTATGCTG	8.06	2.96	0	0	0	0	exon	Conserved_gene_of_unknown_function	PGSC0003DMG400041923
chr01-3022-7166679	7166663	TATGGCGAGTGACACCGGGGCCCGAGCAAAGA	4.91	1.48	11.35	6.75	11.05	4.73	upstream|intergenic_region	Conserved_gene_of_unknown_function|Conserved_gene_of_unknown_function-CBF1	PGSC0003DMG400028068|PGSC0003DMG400028068-PGSC0003DMG400038366
chr01-3026-7173274	7173258	CTGGAAAAGATGTTCCGGAAGCTTCCTCTCTC	0	0	0	0	0.38	0	intergenic_region	Conserved_gene_of_unknown_function-CBF1	PGSC0003DMG400028068-PGSC0003DMG400038366
chr01-3030-7186174	7186158	ACTCACCCTTGAATCCGGTCACACTCAATAGT	164.79	285.3	62.22	67.54	80.02	47.96	intergenic_region	Conserved_gene_of_unknown_function-CBF1	PGSC0003DMG400028068-PGSC0003DMG400038366
chr01-3031-7186617	7186601	ATCAAATGCTTATGCCGGAACGTGGCAATCGA	0	0	0	0	0.38	0.68	intergenic_region	Conserved_gene_of_unknown_function-CBF1	PGSC0003DMG400028068-PGSC0003DMG400038366
chr01-3038-7240571	7240555	CGAATAAGTAGAAACCGGATCAAACAAAACAA	0	0	0	0.42	0	1.35	intergenic_region	Conserved_gene_of_unknown_function-CBF1	PGSC0003DMG400028068-PGSC0003DMG400038366
chr01-3039-7242086	7242070	CCCACACAAACCCTCCGGTGGGAGAACCATCA	0	0	6.95	17.73	3.43	0.68	intergenic_region	Conserved_gene_of_unknown_function-CBF1	PGSC0003DMG400028068-PGSC0003DMG400038366
chr01-3042-7242920	7242904	ATCCTATGTTTATGCCGGAATGTGGCAACTGA	0.7	0	0	0	1.14	0	intergenic_region	Conserved_gene_of_unknown_function-CBF1	PGSC0003DMG400028068-PGSC0003DMG400038366
chr01-3044-7246489	7246473	AATTATCAATTTAACCGGTAAGATTTGACAAA	0	0	0.73	0.84	0	0	downstream|intergenic_region	CBF1|Conserved_gene_of_unknown_function-CBF1	PGSC0003DMG400038366|PGSC0003DMG400028068-PGSC0003DMG400038366
chr01-3046-7247828	7247812	CCTCTAACCATTGACCGGGCTTATGTGGCACT	0	0	0	0	5.33	2.7	downstream|intergenic_region	CBF1|Conserved_gene_of_unknown_function-CBF1	PGSC0003DMG400038366|PGSC0003DMG400028068-PGSC0003DMG400038366
chr01-3047-7249844	7249828	GAGACCAAGCGGATCCGGGGAAGTTAAGAAGA	9.12	11.12	14.27	6.75	13.72	11.48	exon	CBF1	PGSC0003DMG400038366
chr01-3049-7266062	7266046	AATCATTCGAAGTTCCGGATGTGAGCCCGAGT	0	0	0	0	4.95	4.05	downstream|intergenic_region	Ku70-binding_family_protein|CBF1-Ku70-binding_family_protein	PGSC0003DMG400011703|PGSC0003DMG400038366-PGSC0003DMG400011703
chr01-3050-7272444	7272428	CTTCTAAGACCTCTCCGGATCATGTCTTGGCA	8.06	6.3	7.32	6.75	7.24	10.81	exon|5_prime_UTR	Ku70-binding_family_protein|Ku70-binding_family_protein	PGSC0003DMG400011703|PGSC0003DMG400011703
chr01-3053-7276718	7276702	TTGCTGAGGCGGCGCCGGCGCTACCTGCTGCT	0	0	0	0	0.38	0	5_prime_UTR|upstream|downstream	Ku70-binding_family_protein|Ku70-binding_family_protein|60S_acidic_ribosomal_protein	PGSC0003DMG400011703|PGSC0003DMG400011703|PGSC0003DMG400011702
chr01-3054-7276953	7276937	TCATGCGCAAACTCCCGGTTATACTTAAATTG	0	0	0	0	0	1.35	upstream|downstream|intergenic_region	Ku70-binding_family_protein|60S_acidic_ribosomal_protein|Ku70-binding_family_protein-60S_acidic_ribosomal_protein	PGSC0003DMG400011703|PGSC0003DMG400011702|PGSC0003DMG400011703-PGSC0003DMG400011702
chr01-3055-7278029	7278013	CTGCAGCAGCTCCACCGGCAGGGGCAGCAACT	0	0	17.93	17.31	12.96	17.56	exon|upstream	60S_acidic_ribosomal_protein|Ku70-binding_family_protein	PGSC0003DMG400011702|PGSC0003DMG400011703
chr01-3057-7281203	7281187	TTTTCCACTATTGCCCGGGTTCAGCTGTATCG	4.91	4.45	5.49	4.22	1.91	2.03	upstream|upstream|intergenic_region	Ku70-binding_family_protein|60S_acidic_ribosomal_protein|60S_acidic_ribosomal_protein-Conserved_gene_of_unknown_function	PGSC0003DMG400011703|PGSC0003DMG400011702|PGSC0003DMG400011702-PGSC0003DMG400011701
chr01-3058-7282329	7282313	ATCTCCAACTTGGACCGGCTCGTAAGTTTTCT	0	0.37	1.1	0	0	0.68	upstream|intergenic_region	60S_acidic_ribosomal_protein|60S_acidic_ribosomal_protein-Conserved_gene_of_unknown_function	PGSC0003DMG400011702|PGSC0003DMG400011702-PGSC0003DMG400011701
chr01-3059-7282878	7282862	CCCTATAGGAATTTCCGGTGAATCGTGTCCCA	12.97	9.26	12.44	10.98	17.15	5.4	upstream|intergenic_region	60S_acidic_ribosomal_protein|60S_acidic_ribosomal_protein-Conserved_gene_of_unknown_function	PGSC0003DMG400011702|PGSC0003DMG400011702-PGSC0003DMG400011701
chr01-3060-7283901	7283885	AGCCTCCCTCACTACCGGTATACCCTTCTCCC	11.22	12.97	5.86	2.53	11.43	12.16	upstream|intergenic_region	60S_acidic_ribosomal_protein|60S_acidic_ribosomal_protein-Conserved_gene_of_unknown_function	PGSC0003DMG400011702|PGSC0003DMG400011702-PGSC0003DMG400011701
chr01-3061-7285126	7285110	AATTTTTTAACGAACCGGATTAACTTACCATC	1.05	5.56	4.03	1.27	1.91	4.05	intergenic_region	60S_acidic_ribosomal_protein-Conserved_gene_of_unknown_function	PGSC0003DMG400011702-PGSC0003DMG400011701
chr01-3062-7291120	7291104	CATTGCTTGACTAACCGGTGAAATGCTATCGT	0	0	0	0	0	0.68	downstream|intergenic_region	Conserved_gene_of_unknown_function|60S_acidic_ribosomal_protein-Conserved_gene_of_unknown_function	PGSC0003DMG400011701|PGSC0003DMG400011702-PGSC0003DMG400011701
chr01-3063-7291158	7291142	CACTATCCCCGCCTCCGGTGAAACCCAAACCA	0	0	0.37	0	0	0.68	downstream|intergenic_region	Conserved_gene_of_unknown_function|60S_acidic_ribosomal_protein-Conserved_gene_of_unknown_function	PGSC0003DMG400011701|PGSC0003DMG400011702-PGSC0003DMG400011701
chr01-3064-7292243	7292227	GTGTAGTTGAAAATCCGGATATAGATTAGGGA	1.05	0	0.37	0	1.14	0	downstream|intergenic_region	Conserved_gene_of_unknown_function|60S_acidic_ribosomal_protein-Conserved_gene_of_unknown_function	PGSC0003DMG400011701|PGSC0003DMG400011702-PGSC0003DMG400011701
chr01-3065-7293352	7293336	AGCAGCAAGCTTATCCGGACACCACGGTTATC	0	0	0.37	0	0	0	downstream|intergenic_region	Conserved_gene_of_unknown_function|60S_acidic_ribosomal_protein-Conserved_gene_of_unknown_function	PGSC0003DMG400011701|PGSC0003DMG400011702-PGSC0003DMG400011701
chr01-3066-7295008	7294992	CTACAAATGGTGAGCCGGACTCTACTTGCTTG	16.83	19.64	26.72	23.22	33.53	28.37	intron	Conserved_gene_of_unknown_function	PGSC0003DMG400011701
chr01-3067-7295262	7295246	CTTTAATACAGATTCCGGTAGAGAAGGCCATT	0	1.11	0	0	3.43	0.68	exon|5_prime_UTR	Conserved_gene_of_unknown_function|Conserved_gene_of_unknown_function	PGSC0003DMG400011701|PGSC0003DMG400011701
chr01-3068-7304463	7304447	CCATCCTGACATTGCCGGTGAAAGGTAAGGAC	1.05	2.59	1.46	1.69	1.52	1.35	intergenic_region	Conserved_gene_of_unknown_function-Conserved_gene_of_unknown_function	PGSC0003DMG400011701-PGSC0003DMG400011700
chr01-3069-7304762	7304746	CCATTTAGTACCATCCGGATAAGGTCAATGTG	0	0	0	0	6.48	4.05	intergenic_region	Conserved_gene_of_unknown_function-Conserved_gene_of_unknown_function	PGSC0003DMG400011701-PGSC0003DMG400011700
chr01-3070-7306692	7306676	CTTGGAGTAAACTCCCGGTATCGAACTTGGCG	0	0	0	0	3.81	2.7	intergenic_region	Conserved_gene_of_unknown_function-Conserved_gene_of_unknown_function	PGSC0003DMG400011701-PGSC0003DMG400011700
chr01-3071-7308939	7308923	TTGTGTTGATTGGACCGGGTGTCACGTTCCGA	1.75	0.74	0.37	1.27	0.76	0	intergenic_region	Conserved_gene_of_unknown_function-Conserved_gene_of_unknown_function	PGSC0003DMG400011701-PGSC0003DMG400011700
chr01-3072-7312963	7312947	GACATATTTGATTGCCGGAGCAGACGGCAGAT	0.35	0	0.37	1.27	1.14	1.35	intergenic_region	Conserved_gene_of_unknown_function-Conserved_gene_of_unknown_function	PGSC0003DMG400011701-PGSC0003DMG400011700
chr01-3073-7313923	7313907	TTCTTCTGCTTCACCCGGAAGATTCTCAATAC	6.31	2.96	5.49	7.6	0.76	0.68	intergenic_region	Conserved_gene_of_unknown_function-Conserved_gene_of_unknown_function	PGSC0003DMG400011701-PGSC0003DMG400011700
chr01-3075-7320342	7320326	GACCCCGTCCTTCTCCGGAGATCTACCCACCT	12.62	12.6	2.56	0.42	16.77	18.91	exon	Conserved_gene_of_unknown_function	PGSC0003DMG400011700
chr01-3076-7320378	7320362	CTCGTTTTCCGGTCCCGGTTTACCAACGGAAA	0.35	0.37	1.46	2.11	1.14	1.35	exon	Conserved_gene_of_unknown_function	PGSC0003DMG400011700
chr01-3078-7330051	7330035	CTCGTTGCTACTTGCCGGACCAATGTTGTAGT	0	0	0	0	6.86	4.73	intergenic_region	Conserved_gene_of_unknown_function-Sn-1_protein	PGSC0003DMG400011700-PGSC0003DMG400011716
chr01-3080-7332425	7332409	CAGTGCTGACCTTACCGGAAGGTACGCAAGGC	1.75	0.37	2.2	1.27	1.52	1.35	intergenic_region	Conserved_gene_of_unknown_function-Sn-1_protein	PGSC0003DMG400011700-PGSC0003DMG400011716
chr01-3082-7333416	7333400	CATCTCACTTTTTGCCGGTAAAGACTACCACT	0	0.37	0	0	1.91	0.68	intergenic_region	Conserved_gene_of_unknown_function-Sn-1_protein	PGSC0003DMG400011700-PGSC0003DMG400011716
chr01-3083-7334238	7334222	ACATCTCTTTGAGTCCGGAGAACTTCCAGATA	9.82	14.82	12.81	12.24	9.53	3.38	intergenic_region	Conserved_gene_of_unknown_function-Sn-1_protein	PGSC0003DMG400011700-PGSC0003DMG400011716
chr01-3085-7336727	7336711	TCAACCATTTCTATCCGGTGTTCAATCAAAAC	1.05	0	2.56	2.53	1.91	0	intergenic_region	Conserved_gene_of_unknown_function-Sn-1_protein	PGSC0003DMG400011700-PGSC0003DMG400011716
chr01-3086-7343128	7343112	CTTTCCTCTTAGCACCGGTGATGGACCTAATT	0.35	0	1.1	0	0	0	intergenic_region	Conserved_gene_of_unknown_function-Sn-1_protein	PGSC0003DMG400011700-PGSC0003DMG400011716
chr01-3088-7346046	7346030	TGTAATTCTCTGGTCCGGAAGAAGAAAGGGTA	2.1	2.59	2.2	1.27	4.57	2.03	upstream|intergenic_region	Sn-1_protein|Conserved_gene_of_unknown_function-Sn-1_protein	PGSC0003DMG400011716|PGSC0003DMG400011700-PGSC0003DMG400011716
chr01-3090-7356655	7356639	GTGTTGACCTATGGCCGGACCTACAGTCCGTA	0	0	0	0	1.14	0	exon|downstream	Sn-2_protein|Sn-1_protein	PGSC0003DMG400011715|PGSC0003DMG400011716
chr01-3093-7367924	7367908	CTTATGAAGAAGTTCCGGTTGAGATTCTAGAT	2.1	4.82	0	0	10.29	10.81	intergenic_region	Sn-2_protein-Protein_phosphatase_2c	PGSC0003DMG400011715-PGSC0003DMG400011718
chr01-3094-7368426	7368410	CGTTGATGCCTAGTCCGGTCAGTGTTTAAGAA	0	0	0.73	0	2.67	1.35	intergenic_region	Sn-2_protein-Protein_phosphatase_2c	PGSC0003DMG400011715-PGSC0003DMG400011718
chr01-3097-7379558	7379542	TCACTCTTCCTTCTCCGGCGGATTTATCCCAT	2.8	4.82	4.03	2.53	4.57	4.73	intergenic_region	Sn-2_protein-Protein_phosphatase_2c	PGSC0003DMG400011715-PGSC0003DMG400011718
chr01-3098-7381899	7381883	CGCCTTATCCTCTGCCGGAGCATAGGACATAA	0	0	0	0	0	0.68	intergenic_region	Sn-2_protein-Protein_phosphatase_2c	PGSC0003DMG400011715-PGSC0003DMG400011718
chr01-3099-7383049	7383033	TATTGTCCGTAGTACCGGCCGTGAAACAACTC	0.35	0	12.08	9.71	19.43	25.67	intergenic_region	Sn-2_protein-Protein_phosphatase_2c	PGSC0003DMG400011715-PGSC0003DMG400011718
chr01-3101-7383462	7383446	AGTAACTATGAACGCCGGGAGCTCACCCTATT	0	0	0	0	0.76	0	intergenic_region	Sn-2_protein-Protein_phosphatase_2c	PGSC0003DMG400011715-PGSC0003DMG400011718
chr01-3102-7383748	7383732	GAGTCAAGAACGTACCGGGAAACGCAAGCGAA	5.26	5.93	15.37	12.66	11.43	12.16	intergenic_region	Sn-2_protein-Protein_phosphatase_2c	PGSC0003DMG400011715-PGSC0003DMG400011718
chr01-3103-7391653	7391637	GCCCATATTTTGCCCCGGTAGTTTTATTTAGG	7.71	4.82	2.93	2.53	11.43	5.4	downstream|intergenic_region	Protein_phosphatase_2c|Protein_phosphatase_2c-Conserved_gene_of_unknown_function	PGSC0003DMG400011718|PGSC0003DMG400011718-PGSC0003DMG400011713
chr01-3106-7411430	7411414	AGGAAACAACTCTGCCGGCTTATGCTTTTGCT	3.86	4.08	1.1	1.27	6.1	2.03	exon	Conserved_gene_of_unknown_function	PGSC0003DMG400011713
chr01-3107-7411991	7411975	AGGACAAGGTTGTGCCGGTTCAATTACAAAGA	32.96	30.75	25.26	26.59	26.29	39.17	exon	Conserved_gene_of_unknown_function	PGSC0003DMG400011713
chr01-3112-7426903	7426887	AAAGAATGAAAGAGCCGGAAGCTAATTTGGAT	0	0.37	0.37	0	0	0	intergenic_region	Conserved_gene_of_unknown_function-Ribosomal_protein_L10a	PGSC0003DMG400011713-PGSC0003DMG400011712
chr01-3113-7431781	7431765	CAAATCTTTTGCTTCCGGTGCAAAAAGAGAAA	8.06	10.37	5.49	9.71	3.43	9.46	upstream|intergenic_region	Ribosomal_protein_L10a|Conserved_gene_of_unknown_function-Ribosomal_protein_L10a	PGSC0003DMG400011712|PGSC0003DMG400011713-PGSC0003DMG400011712
chr01-3114-7434117	7434101	AAATTTAATGTGGTCCGGTCAACCAATAGTGG	0	0	0.73	0	0	0	upstream|intergenic_region	Ribosomal_protein_L10a|Conserved_gene_of_unknown_function-Ribosomal_protein_L10a	PGSC0003DMG400011712|PGSC0003DMG400011713-PGSC0003DMG400011712
chr01-3115-7435323	7435307	TACGAGGCATGAATCCGGCTTAGTTAGGCTCC	4.21	8.15	6.22	8.02	6.86	2.7	upstream|intergenic_region	Ribosomal_protein_L10a|Conserved_gene_of_unknown_function-Ribosomal_protein_L10a	PGSC0003DMG400011712|PGSC0003DMG400011713-PGSC0003DMG400011712
chr01-3117-7442113	7442097	GGTTAATACTCACACCGGTTGCTGATGGGAGG	0	0.74	0.37	0	4.57	2.7	upstream|intron	Conserved_gene_of_unknown_function|Ribosomal_protein_L10a	PGSC0003DMG400011711|PGSC0003DMG400011712
chr01-3119-7447609	7447593	GATACAGAGTTGATCCGGATTATAAATTCTTT	0.35	2.59	0	0	0	0	exon|downstream	Conserved_gene_of_unknown_function|Ribosomal_protein_L10a	PGSC0003DMG400011711|PGSC0003DMG400011712
chr01-3120-7451329	7451313	TTTGATTAGTGTTTCCGGGTTGTTTTTCGAGT	0.7	1.85	0.37	0	0.38	0.68	downstream|intergenic_region	Conserved_gene_of_unknown_function|Conserved_gene_of_unknown_function-Conserved_gene_of_unknown_function	PGSC0003DMG400011711|PGSC0003DMG400011711-PGSC0003DMG400011710
chr01-3123-7452763	7452747	ATGGTCTTCGAGTGCCGGCCCCGCCCAAGGTG	7.01	7.78	5.86	7.6	4.19	7.43	downstream|intergenic_region	Conserved_gene_of_unknown_function|Conserved_gene_of_unknown_function-Conserved_gene_of_unknown_function	PGSC0003DMG400011711|PGSC0003DMG400011711-PGSC0003DMG400011710
chr01-3124-7457005	7456989	ATGAATCCCGATCACCGGTTTTGGACTCTCGT	0.35	0	1.46	2.53	0	0	intergenic_region	Conserved_gene_of_unknown_function-Conserved_gene_of_unknown_function	PGSC0003DMG400011711-PGSC0003DMG400011710
chr01-3128-7473584	7473568	GTAGGTAGTCTTTACCGGCAAAAAGTGGGCTG	0.35	0	1.46	0.42	2.67	5.4	upstream|intergenic_region	Conserved_gene_of_unknown_function|Conserved_gene_of_unknown_function-Conserved_gene_of_unknown_function	PGSC0003DMG400011710|PGSC0003DMG400011711-PGSC0003DMG400011710
chr01-3132-7478291	7478275	GAGTCCATGAGGACCCGGGGCAGATTTGACAT	45.58	51.87	43.92	46.43	22.86	20.94	downstream|intergenic_region	Conserved_gene_of_unknown_function|Conserved_gene_of_unknown_function-CEN_1	PGSC0003DMG400011710|PGSC0003DMG400011710-PGSC0003DMG400011709
chr01-3133-7479928	7479912	CAGCAACGACAACTCCGGCCGAAACCGGAGAA	0	0	1.1	1.69	0	0	downstream|intergenic_region	Conserved_gene_of_unknown_function|Conserved_gene_of_unknown_function-CEN_1	PGSC0003DMG400011710|PGSC0003DMG400011710-PGSC0003DMG400011709
chr01-3135-7486201	7486185	CAATTGAAAAGAAACCGGGAGAAATTAATTAC	2.45	1.48	1.83	1.27	0.76	0	intergenic_region	Conserved_gene_of_unknown_function-CEN_1	PGSC0003DMG400011710-PGSC0003DMG400011709
chr01-3138-7498172	7498156	GTCTTTCTTTAAGACCGGTGAAAGGTCTCTTT	0.35	0.37	0.73	0.42	0	0	intergenic_region	Conserved_gene_of_unknown_function-CEN_1	PGSC0003DMG400011710-PGSC0003DMG400011709
chr01-3139-7498426	7498410	CTATGAAAATGAAACCGGATCTTTATTAATTT	0	0	0.37	0	0	0	intergenic_region	Conserved_gene_of_unknown_function-CEN_1	PGSC0003DMG400011710-PGSC0003DMG400011709
chr01-3140-7502678	7502662	ATTTCTAATGGCTACCGGATTAAACAAAACAA	0	0.37	0	0	0	0	upstream|intergenic_region	CEN_1|Conserved_gene_of_unknown_function-CEN_1	PGSC0003DMG400011709|PGSC0003DMG400011710-PGSC0003DMG400011709
chr01-3142-7513787	7513771	ACAATTAATTAGTGCCGGTAAAGCTTTATCAC	2.1	3.33	3.66	0.42	1.91	2.03	downstream|intergenic_region	Conserved_gene_of_unknown_function|Conserved_gene_of_unknown_function-CEN_1	PGSC0003DMG400011708|PGSC0003DMG400011708-PGSC0003DMG400011707
chr01-3143-7514223	7514207	TCCATAAATTCTACCCGGACTCAATTTATAAC	2.1	3.71	0	0	0	0	downstream|intergenic_region	Conserved_gene_of_unknown_function|Conserved_gene_of_unknown_function-CEN_1	PGSC0003DMG400011708|PGSC0003DMG400011708-PGSC0003DMG400011707
chr01-3144-7518025	7518009	TTATCTAGACACCTCCGGAGTTTATGTGTTAC	0.35	0	0.37	0.42	0	0	upstream|intergenic_region	CEN_1|Conserved_gene_of_unknown_function-CEN_1	PGSC0003DMG400011707|PGSC0003DMG400011708-PGSC0003DMG400011707
chr01-3145-7518641	7518625	TCAATTTTGCAATGCCGGCTTGGACGACATAT	0	0	0.73	0.42	0	0	upstream|intergenic_region	CEN_1|Conserved_gene_of_unknown_function-CEN_1	PGSC0003DMG400011707|PGSC0003DMG400011708-PGSC0003DMG400011707
chr01-3146-7519248	7519232	TCCATTGGCTCAAGCCGGAACCAGAGGAAAAT	0.35	0	0	0	0	0	upstream|intergenic_region	CEN_1|Conserved_gene_of_unknown_function-CEN_1	PGSC0003DMG400011707|PGSC0003DMG400011708-PGSC0003DMG400011707
chr01-3148-7525341	7525325	TGACACTCGATCACCCGGCTTTGCAGCACAAT	0.35	0	0	0	0	0	downstream|downstream|intergenic_region	CEN_1|ATP_binding_protein|CEN_1-ATP_binding_protein	PGSC0003DMG400011707|PGSC0003DMG400011697|PGSC0003DMG400011707-PGSC0003DMG400011697
chr01-3150-7528177	7528161	TTCCAGAGGAGGAACCGGCCCCTCTGGAACAT	0.35	1.11	0	0	1.14	2.03	downstream|intron	CEN_1|ATP_binding_protein	PGSC0003DMG400011707|PGSC0003DMG400011697
chr01-3151-7529701	7529685	AACGGATTGGTGGACCGGAGAGTATCCAATAT	0.7	0.37	3.29	2.11	0.38	0.68	exon|upstream	ATP_binding_protein|Gene_of_unknown_function	PGSC0003DMG400011697|PGSC0003DMG400011706
chr01-3158-7601470	7601454	GATTTACTAGAGAACCGGGAGGATCAATTCCC	7.01	8.89	4.39	2.95	0	0	downstream|intergenic_region	Protein_phosphatase_inhibitor_2_containing_protein|Pentatricopeptide_repeat-containing_protein-Protein_phosphatase_inhibitor_2_containing_protein	PGSC0003DMG400010855|PGSC0003DMG400011704-PGSC0003DMG400010855
chr01-3159-7603257	7603241	GCTATATGTGGGGTCCGGAGAAAGGCCGGACC	14.38	7.04	5.12	2.95	15.62	5.4	3_prime_UTR|intron	Protein_phosphatase_inhibitor_2_containing_protein|Protein_phosphatase_inhibitor_2_containing_protein	PGSC0003DMG400010855|PGSC0003DMG400010855
chr01-3161-7618594	7618578	GCCAGAAACCAGCCCCGGTAAAGAGAGGTCTG	1.4	0	0	0	0.38	0	upstream|intergenic_region	Gene_of_unknown_function|Protein_phosphatase_inhibitor_2_containing_protein-Gene_of_unknown_function	PGSC0003DMG400046938|PGSC0003DMG400010855-PGSC0003DMG400046938
chr01-3163-7619826	7619810	GAGCCTCTTTGCTTCCGGAGGATTCCCACATT	10.52	8.89	7.32	1.69	2.67	3.38	upstream|intergenic_region	Gene_of_unknown_function|Protein_phosphatase_inhibitor_2_containing_protein-Gene_of_unknown_function	PGSC0003DMG400046938|PGSC0003DMG400010855-PGSC0003DMG400046938
chr01-3167-7633577	7633561	TGGTGGAAAAGATGCCGGGAACGAGATTGAGA	3.86	2.96	2.56	2.95	2.29	0.68	intergenic_region	Gene_of_unknown_function-R3h_domain_containing_protein	PGSC0003DMG400046938-PGSC0003DMG400034982
chr01-3170-7638230	7638214	ACCAAAGGGATCCTCCGGAAGCAAGGAGACTC	5.26	5.93	0.73	1.27	2.67	4.05	intergenic_region	Gene_of_unknown_function-R3h_domain_containing_protein	PGSC0003DMG400046938-PGSC0003DMG400034982
chr01-3171-7638659	7638643	TGTTCTATACCTTGCCGGGGTATAGAACTCCT	5.96	5.56	9.88	11.4	2.67	2.03	intergenic_region	Gene_of_unknown_function-R3h_domain_containing_protein	PGSC0003DMG400046938-PGSC0003DMG400034982
chr01-3173-7647257	7647241	AATGCCAGCCATGTCCGGGGTGTAGGCTCGGG	0	0.74	1.1	0.42	0.38	0.68	intergenic_region	Gene_of_unknown_function-R3h_domain_containing_protein	PGSC0003DMG400046938-PGSC0003DMG400034982
chr01-3174-7647853	7647837	GACAAGGAATGTGTCCGGGCAGCGGAAGAGTA	0	0.37	1.83	3.8	0.76	0.68	intergenic_region	Gene_of_unknown_function-R3h_domain_containing_protein	PGSC0003DMG400046938-PGSC0003DMG400034982
chr01-3175-7648834	7648818	CCCAGATGATCTTCCCGGAGTTCCTCCTGAGA	1.05	0.37	0	0	0.76	0.68	intergenic_region	Gene_of_unknown_function-R3h_domain_containing_protein	PGSC0003DMG400046938-PGSC0003DMG400034982
chr01-3179-7654045	7654029	GAGCCTCCTTGCTTCCGGAGGACCCCATTTTA	0	0.74	0	0	0	0	intergenic_region	Gene_of_unknown_function-R3h_domain_containing_protein	PGSC0003DMG400046938-PGSC0003DMG400034982
chr01-3181-7656171	7656155	GAGGTAACTCGATGCCGGTATGCAATTGTAAG	15.08	14.45	5.49	9.29	9.53	6.08	intergenic_region	Gene_of_unknown_function-R3h_domain_containing_protein	PGSC0003DMG400046938-PGSC0003DMG400034982
chr01-3182-7663698	7663682	TATGACTAAAAGATCCGGTTAAATACTAAAAT	0	0.74	0	0	0	0	intergenic_region	Gene_of_unknown_function-R3h_domain_containing_protein	PGSC0003DMG400046938-PGSC0003DMG400034982
chr01-3186-7665295	7665279	TGGTAGAAAAGATGCCGGGAGCGAGATTGAGA	5.61	2.22	13.91	22.37	11.81	7.43	intergenic_region	Gene_of_unknown_function-R3h_domain_containing_protein	PGSC0003DMG400046938-PGSC0003DMG400034982
chr01-3189-7669360	7669344	ATTTTGCAAGCTCCCCGGTGGACGCCTAAAGC	19.28	20.38	17.57	13.51	26.67	25.67	downstream|intergenic_region	R3h_domain_containing_protein|Gene_of_unknown_function-R3h_domain_containing_protein	PGSC0003DMG400034982|PGSC0003DMG400046938-PGSC0003DMG400034982
chr01-3190-7670572	7670556	GGGACCCGAGCCATCCGGTAAACTATTGTCCA	14.38	10.37	23.42	27.02	13.72	14.18	exon	R3h_domain_containing_protein	PGSC0003DMG400034982
chr01-3193-7673330	7673314	TATTGCATCTATAACCGGTGAATATGTTTCTT	0	0.37	1.46	1.27	0.38	0	upstream|intergenic_region	R3h_domain_containing_protein|R3h_domain_containing_protein-Glycoside_hydrolase_family_28_protein_/_polygalacturonase__pectinase__family_protein	PGSC0003DMG400034982|PGSC0003DMG400034982-PGSC0003DMG400044500
chr01-3194-7675881	7675865	ATTCAAGTTCTCCTCCGGGATAAAAATGGCAT	6.66	8.89	0.37	0.84	5.33	0.68	upstream|intergenic_region	R3h_domain_containing_protein|R3h_domain_containing_protein-Glycoside_hydrolase_family_28_protein_/_polygalacturonase__pectinase__family_protein	PGSC0003DMG400034982|PGSC0003DMG400034982-PGSC0003DMG400044500
chr01-3196-7681232	7681216	GAGGTAACTCGATGCCGGTGGCGTGTCCTCTA	0	0	0.73	0	0	0	intergenic_region	R3h_domain_containing_protein-Glycoside_hydrolase_family_28_protein_/_polygalacturonase__pectinase__family_protein	PGSC0003DMG400034982-PGSC0003DMG400044500
chr01-3199-7688613	7688597	GAGGTAACTCGATGCCGGTGGCGTGTCCTATG	22.44	13.71	47.58	42.21	28.96	25.67	intergenic_region	R3h_domain_containing_protein-Glycoside_hydrolase_family_28_protein_/_polygalacturonase__pectinase__family_protein	PGSC0003DMG400034982-PGSC0003DMG400044500
chr01-3200-7691447	7691431	CCAATGTGGGACTTCCGGTGCAAATTCGAATT	5.96	7.04	13.18	19.84	3.43	5.4	downstream|intergenic_region	Glycoside_hydrolase_family_28_protein_/_polygalacturonase__pectinase__family_protein|R3h_domain_containing_protein-Glycoside_hydrolase_family_28_protein_/_polygalacturonase__pectinase__family_protein	PGSC0003DMG400044500|PGSC0003DMG400034982-PGSC0003DMG400044500
chr01-3201-7691494	7691478	ATGGATACCGAACACCGGATGAAAACCAATGA	0.7	0.37	1.1	2.11	0.38	0.68	downstream|intergenic_region	Glycoside_hydrolase_family_28_protein_/_polygalacturonase__pectinase__family_protein|R3h_domain_containing_protein-Glycoside_hydrolase_family_28_protein_/_polygalacturonase__pectinase__family_protein	PGSC0003DMG400044500|PGSC0003DMG400034982-PGSC0003DMG400044500
chr01-3202-7696189	7696173	GAGGTAACTCGATGCCGGTGGCTTGTCCTATG	10.52	8.52	16.1	17.31	8	12.83	exon	Glycoside_hydrolase_family_28_protein_/_polygalacturonase__pectinase__family_protein	PGSC0003DMG400044500
chr01-3203-7698055	7698039	AAATCCGCACCAATCCGGTCTTGTACCCCAAA	0	0	0	0	0.76	0	intron	Glycoside_hydrolase_family_28_protein_/_polygalacturonase__pectinase__family_protein	PGSC0003DMG400044500
chr01-3206-7703227	7703211	GTGGATACCTGACACCGGATGGAAACCAATGA	0	0	0.37	0.84	0	0	upstream|intergenic_region	Glycoside_hydrolase_family_28_protein_/_polygalacturonase__pectinase__family_protein|Glycoside_hydrolase_family_28_protein_/_polygalacturonase__pectinase__family_protein-Conserved_gene_of_unknown_function	PGSC0003DMG400044500|PGSC0003DMG400044500-PGSC0003DMG400030012
chr01-3211-7772132	7772116	CTCAGCATCAACATCCGGGTAATAATGCTTGC	3.51	4.82	2.56	1.69	0.76	0.68	intergenic_region	Glycoside_hydrolase_family_28_protein_/_polygalacturonase__pectinase__family_protein-Conserved_gene_of_unknown_function	PGSC0003DMG400044500-PGSC0003DMG400030012
chr01-3212-7773056	7773040	GAAGAGAAAGGCCGCCGGAGCAACGGATACTT	0.35	0.74	4.39	4.64	0	6.08	intergenic_region	Glycoside_hydrolase_family_28_protein_/_polygalacturonase__pectinase__family_protein-Conserved_gene_of_unknown_function	PGSC0003DMG400044500-PGSC0003DMG400030012
chr01-3213-7774314	7774298	CAGTCTTTCAAGGCCCGGCCCCTATCTTTTAA	0	0.37	0	0	0	0.68	intergenic_region	Glycoside_hydrolase_family_28_protein_/_polygalacturonase__pectinase__family_protein-Conserved_gene_of_unknown_function	PGSC0003DMG400044500-PGSC0003DMG400030012
chr01-3214-7775483	7775467	CAAATTTGGACCTCCCGGAAGGGTTTAAGGTA	0.35	0.37	1.46	0	0	0	intergenic_region	Glycoside_hydrolase_family_28_protein_/_polygalacturonase__pectinase__family_protein-Conserved_gene_of_unknown_function	PGSC0003DMG400044500-PGSC0003DMG400030012
chr01-3216-7776128	7776112	CAAAGATTTCGTACCCGGCTTATTACCAAAAT	0	0	1.1	0	0	0	intergenic_region	Glycoside_hydrolase_family_28_protein_/_polygalacturonase__pectinase__family_protein-Conserved_gene_of_unknown_function	PGSC0003DMG400044500-PGSC0003DMG400030012
chr01-3218-7776869	7776853	ATTTGGAGAAGACGCCGGCTCATATCTCTGTG	7.71	10.75	11.71	14.35	5.33	7.43	intergenic_region	Glycoside_hydrolase_family_28_protein_/_polygalacturonase__pectinase__family_protein-Conserved_gene_of_unknown_function	PGSC0003DMG400044500-PGSC0003DMG400030012
chr01-3219-7777787	7777771	TGTACTAGTCATTCCCGGTGCGGGAGCATGCC	0.35	0	0	0	0	1.35	intergenic_region	Glycoside_hydrolase_family_28_protein_/_polygalacturonase__pectinase__family_protein-Conserved_gene_of_unknown_function	PGSC0003DMG400044500-PGSC0003DMG400030012
chr01-3226-7781287	7781271	TTAACTTACAAAAACCGGCACCTTTCAAGCAA	0	0	0	0.84	0	0	intergenic_region	Glycoside_hydrolase_family_28_protein_/_polygalacturonase__pectinase__family_protein-Conserved_gene_of_unknown_function	PGSC0003DMG400044500-PGSC0003DMG400030012
chr01-3232-7786811	7786795	CTTTAGCATTTCATCCGGATCTTGAGCGTACC	1.05	4.08	3.29	0.84	3.43	2.7	intergenic_region	Glycoside_hydrolase_family_28_protein_/_polygalacturonase__pectinase__family_protein-Conserved_gene_of_unknown_function	PGSC0003DMG400044500-PGSC0003DMG400030012
chr01-3243-7802365	7802349	GGAACAAATACATGCCGGAGTCTATAGTACTC	6.31	4.08	2.56	2.11	2.67	4.73	intergenic_region	Glycoside_hydrolase_family_28_protein_/_polygalacturonase__pectinase__family_protein-Conserved_gene_of_unknown_function	PGSC0003DMG400044500-PGSC0003DMG400030012
chr01-3245-7805049	7805033	GATAATATTACCACCCGGAGAGTTATTTATGT	6.31	3.33	7.69	3.8	7.24	4.05	intergenic_region	Glycoside_hydrolase_family_28_protein_/_polygalacturonase__pectinase__family_protein-Conserved_gene_of_unknown_function	PGSC0003DMG400044500-PGSC0003DMG400030012
chr01-3248-7808476	7808460	ATTCGGTTTCTCGTCCGGTTTGGTGTTGGCTA	10.52	14.82	9.52	15.2	11.05	16.89	intergenic_region	Glycoside_hydrolase_family_28_protein_/_polygalacturonase__pectinase__family_protein-Conserved_gene_of_unknown_function	PGSC0003DMG400044500-PGSC0003DMG400030012
chr01-3250-7812682	7812666	GATAGCGATAGGGACCGGGTGGCTTCGGGTGT	0.35	2.22	0	0.84	0.38	0	upstream|intergenic_region	Conserved_gene_of_unknown_function|Glycoside_hydrolase_family_28_protein_/_polygalacturonase__pectinase__family_protein-Conserved_gene_of_unknown_function	PGSC0003DMG400030012|PGSC0003DMG400044500-PGSC0003DMG400030012
chr01-3251-7817361	7817345	TGAGGAATTTATATCCGGGGAATTTAATAGAA	0.7	0	0	0	0	0	exon	Conserved_gene_of_unknown_function	PGSC0003DMG400030012
chr01-3252-7818034	7818018	TTCTTTTGGTTTTGCCGGCACAGTCTGAGTCG	3.86	1.48	1.83	3.8	0.38	0	downstream|intergenic_region	Conserved_gene_of_unknown_function|Conserved_gene_of_unknown_function-Low-temperature-induced_65_kDa_protein	PGSC0003DMG400030012|PGSC0003DMG400030012-PGSC0003DMG400030008
chr01-3253-7819938	7819922	TACCTAAAGTTTCACCGGGACTTTCATCGCCT	6.66	5.93	7.69	5.07	0	0	downstream|intergenic_region	Conserved_gene_of_unknown_function|Conserved_gene_of_unknown_function-Low-temperature-induced_65_kDa_protein	PGSC0003DMG400030012|PGSC0003DMG400030012-PGSC0003DMG400030008
chr01-3255-7827756	7827740	TCACTTGTACGCTGCCGGAAATCAACTTAGCA	9.82	2.59	10.61	13.51	4.95	7.43	intergenic_region	Conserved_gene_of_unknown_function-Low-temperature-induced_65_kDa_protein	PGSC0003DMG400030012-PGSC0003DMG400030008
chr01-3263-7835247	7835231	CTCTAACACCATCACCGGAAATAATATGGCCC	1.4	1.85	0	0	1.14	0.68	downstream|intergenic_region	Low-temperature-induced_65_kDa_protein|Conserved_gene_of_unknown_function-Low-temperature-induced_65_kDa_protein	PGSC0003DMG400030008|PGSC0003DMG400030012-PGSC0003DMG400030008
chr01-3265-7837550	7837534	GCTTGGCTCAGCATCCGGATAGCCTCACAGAG	12.27	10.37	5.12	2.53	5.33	6.75	downstream|intergenic_region	Low-temperature-induced_65_kDa_protein|Conserved_gene_of_unknown_function-Low-temperature-induced_65_kDa_protein	PGSC0003DMG400030008|PGSC0003DMG400030012-PGSC0003DMG400030008
chr01-3269-7840363	7840347	AATGGGGGTGAAATCCGGAGAGATTTTTGATG	0	0.37	0	0	2.29	0	intron	Low-temperature-induced_65_kDa_protein	PGSC0003DMG400030008
chr01-3270-7841539	7841523	TTGATATGAAAGATCCGGGTGAAGTAAGTATG	1.75	0.74	0.37	0	0.38	0.68	downstream|intron	Low-temperature-induced_65_kDa_protein|Low-temperature-induced_65_kDa_protein	PGSC0003DMG400030008|PGSC0003DMG400030008
chr01-3277-7862743	7862727	CTTATCTCCTTTTCCCGGCGAGGAAAATATAA	0.35	0	0.73	0	0	0.68	upstream|downstream|intron	Gene_of_unknown_function|PAR-1b_protein|Gene_of_unknown_function	PGSC0003DMG400030007|PGSC0003DMG400030006|PGSC0003DMG400030007
chr01-3278-7862824	7862808	AGAACACCGCCGCTCCGGTGCTTCGACCTGTG	0.7	0.37	0.73	0.42	2.29	0	exon|upstream|downstream	Gene_of_unknown_function|Gene_of_unknown_function|PAR-1b_protein	PGSC0003DMG400030007|PGSC0003DMG400030007|PGSC0003DMG400030006
chr01-3279-7862995	7862979	TAATGAAGAAGTGACCGGCGAAAATGGACATA	0.7	0	0	0	0	0	exon|upstream|downstream	Gene_of_unknown_function|Gene_of_unknown_function|PAR-1b_protein	PGSC0003DMG400030007|PGSC0003DMG400030007|PGSC0003DMG400030006
chr01-3282-7866713	7866697	GGACGCAACGTTTTCCGGTACTCGATATTGCG	2.1	0	0	0	4.95	3.38	exon|upstream	PAR-1b_protein|Gene_of_unknown_function	PGSC0003DMG400030006|PGSC0003DMG400030007
chr01-3285-7870792	7870776	AGTTTAGGGCCCAACCGGGTTCGAACCGGTGA	2.45	1.85	1.83	2.11	0.76	0	upstream|downstream|intergenic_region	PAR-1b_protein|Poly_A__polymerase|PAR-1b_protein-Poly_A__polymerase	PGSC0003DMG400030006|PGSC0003DMG400030005|PGSC0003DMG400030006-PGSC0003DMG400030005
chr01-3287-7881427	7881411	CAATGTGTTGCTAGCCGGTATAATTTAAATTA	0	0	1.1	0	0	0	upstream|intergenic_region	Poly_A__polymerase|Poly_A__polymerase-Conserved_gene_of_unknown_function	PGSC0003DMG400030005|PGSC0003DMG400030005-PGSC0003DMG400030004
chr01-3289-7888952	7888936	GGTGAGTAGAATTCCCGGAATTGATCTTAGAG	2.1	1.11	0.37	2.95	0.38	0	intergenic_region	Poly_A__polymerase-Conserved_gene_of_unknown_function	PGSC0003DMG400030005-PGSC0003DMG400030004
chr01-3291-7890476	7890460	TAGTGGTTCTCCCACCGGAGGGTTACTGTAGG	0.7	0.37	2.56	0.42	0	0	intergenic_region	Poly_A__polymerase-Conserved_gene_of_unknown_function	PGSC0003DMG400030005-PGSC0003DMG400030004
chr01-3292-7892295	7892279	ATGTGGTGTTTGATCCGGGTTCTACTTTTTCT	0	0	0.37	0.42	0.38	0	intergenic_region	Poly_A__polymerase-Conserved_gene_of_unknown_function	PGSC0003DMG400030005-PGSC0003DMG400030004
chr01-3294-7893708	7893692	CTATTCTAGCGTTACCGGTGGAAGGTTAGGAT	1.75	0	1.1	0.42	1.14	0	intergenic_region	Poly_A__polymerase-Conserved_gene_of_unknown_function	PGSC0003DMG400030005-PGSC0003DMG400030004
chr01-3295-7893754	7893738	TGATACTTCTCATTCCGGTTTGGGTGCGGTGT	0	0	0.73	0	0	0	intergenic_region	Poly_A__polymerase-Conserved_gene_of_unknown_function	PGSC0003DMG400030005-PGSC0003DMG400030004
chr01-3297-7894470	7894454	GAATTTATTGGTGGCCGGGCATGAAGAAGGTG	4.56	4.08	9.52	5.91	6.1	2.7	intergenic_region	Poly_A__polymerase-Conserved_gene_of_unknown_function	PGSC0003DMG400030005-PGSC0003DMG400030004
chr01-3300-7901645	7901629	GAATTGTTGGTAATCCGGGTAATTAGTGATTT	0	0.74	0	0	0	0	intergenic_region	Poly_A__polymerase-Conserved_gene_of_unknown_function	PGSC0003DMG400030005-PGSC0003DMG400030004
chr01-3301-7906442	7906426	AATCCCATGGAAGCCCGGAAGAATTGGCTCAC	12.97	15.19	29.28	42.21	12.19	16.21	intergenic_region	Poly_A__polymerase-Conserved_gene_of_unknown_function	PGSC0003DMG400030005-PGSC0003DMG400030004
chr01-3302-7906760	7906744	AAACAGTTAGCATGCCGGAACGTGGCATCCGA	0.35	0	0.37	0	0	0	intergenic_region	Poly_A__polymerase-Conserved_gene_of_unknown_function	PGSC0003DMG400030005-PGSC0003DMG400030004
chr01-3304-7906891	7906875	CCAAGTTAGTTATGCCGGAACGTTCCCATTCA	0	0	0	0.84	0	0	intergenic_region	Poly_A__polymerase-Conserved_gene_of_unknown_function	PGSC0003DMG400030005-PGSC0003DMG400030004
chr01-3305-7907667	7907651	CATATTCCACTGTACCGGCCCCGCCATAGCGA	6.66	12.97	10.25	10.98	2.67	4.05	intergenic_region	Poly_A__polymerase-Conserved_gene_of_unknown_function	PGSC0003DMG400030005-PGSC0003DMG400030004
chr01-3311-7910985	7910969	ATCTATATCTCTATCCGGAGGCATAACAGGCA	1.05	2.22	4.76	4.64	1.52	1.35	intergenic_region	Poly_A__polymerase-Conserved_gene_of_unknown_function	PGSC0003DMG400030005-PGSC0003DMG400030004
chr01-3312-7912009	7911993	AGCCTTGAAAGTTACCGGAATTCTTTACCCTT	1.05	2.96	7.69	5.07	16.77	18.24	intergenic_region	Poly_A__polymerase-Conserved_gene_of_unknown_function	PGSC0003DMG400030005-PGSC0003DMG400030004
chr01-3314-7912741	7912725	ATGCTGAGCTAACACCGGATCGATGGGAGGAA	1.05	1.11	1.46	2.53	1.91	2.03	intergenic_region	Poly_A__polymerase-Conserved_gene_of_unknown_function	PGSC0003DMG400030005-PGSC0003DMG400030004
chr01-3317-7913553	7913537	AATACCATGGCAGCCCGGAAGAATTGGCTCAC	0.7	1.48	1.1	1.27	0.76	0	intergenic_region	Poly_A__polymerase-Conserved_gene_of_unknown_function	PGSC0003DMG400030005-PGSC0003DMG400030004
chr01-3319-7914713	7914697	ACAACGCCCCATATCCGGCTGTAGAGGCCCCG	0	0	1.1	0	0	0	intergenic_region	Poly_A__polymerase-Conserved_gene_of_unknown_function	PGSC0003DMG400030005-PGSC0003DMG400030004
chr01-3320-7915059	7915043	ACGAAAAAGCTTTTCCGGCCCCAAATTTTCCC	0	0	0	0	0.76	0	intergenic_region	Poly_A__polymerase-Conserved_gene_of_unknown_function	PGSC0003DMG400030005-PGSC0003DMG400030004
chr01-3321-7915104	7915088	TATAACTACGGAACCCGGTTGTTTCAAAAAAG	0.7	0	0	0.42	0	0	intergenic_region	Poly_A__polymerase-Conserved_gene_of_unknown_function	PGSC0003DMG400030005-PGSC0003DMG400030004
chr01-3322-7916405	7916389	CTCACTTTCATGAGCCGGTCTTCGCGAGCAGG	6.31	4.45	2.93	3.8	2.67	2.7	intergenic_region	Poly_A__polymerase-Conserved_gene_of_unknown_function	PGSC0003DMG400030005-PGSC0003DMG400030004
chr01-3338-7923747	7923731	TTGGGCGGACGTGTCCGGTGGGGTTTGGGCAC	1.4	2.96	4.03	2.53	0	5.4	intergenic_region	Poly_A__polymerase-Conserved_gene_of_unknown_function	PGSC0003DMG400030005-PGSC0003DMG400030004
chr01-3343-7932581	7932565	TGGGGTATCGGACACCGGATGGGAAACCAAGA	1.4	1.85	11.71	13.93	3.05	5.4	intergenic_region	Poly_A__polymerase-Conserved_gene_of_unknown_function	PGSC0003DMG400030005-PGSC0003DMG400030004
chr01-3344-7942214	7942198	GACCAAAATGTGAACCGGATGACACTAGAGAC	2.45	0.74	2.93	3.38	4.19	2.03	exon	Conserved_gene_of_unknown_function	PGSC0003DMG400030004
chr01-3347-7950418	7950402	ATTTATATCACTAGCCGGAACTATTTCCCATC	1.05	0.74	1.1	1.27	1.52	0	intergenic_region	Conserved_gene_of_unknown_function-Gene_of_unknown_function	PGSC0003DMG400030004-PGSC0003DMG400039280
chr01-3349-7950987	7950971	TTCACAATCACTTTCCGGAAACAACAATACCC	3.16	0.74	2.93	0.84	3.05	2.7	intergenic_region	Conserved_gene_of_unknown_function-Gene_of_unknown_function	PGSC0003DMG400030004-PGSC0003DMG400039280
chr01-3350-7951842	7951826	CGAGCATTTACACCCCGGATGTTGACCAAAGT	12.97	10	21.59	21.95	17.53	16.21	intergenic_region	Conserved_gene_of_unknown_function-Gene_of_unknown_function	PGSC0003DMG400030004-PGSC0003DMG400039280
chr01-3352-7954958	7954942	AGTTGATTCTCCAACCGGAGGTTAGTGAGGGA	1.75	1.85	3.66	2.53	2.29	2.03	intergenic_region	Conserved_gene_of_unknown_function-Gene_of_unknown_function	PGSC0003DMG400030004-PGSC0003DMG400039280
chr01-3353-7958691	7958675	AATGACAGAAGACACCGGCAGGGTGGGCGAGA	0.35	0.37	0	0.42	1.14	0	intergenic_region	Conserved_gene_of_unknown_function-Gene_of_unknown_function	PGSC0003DMG400030004-PGSC0003DMG400039280
chr01-3354-7958998	7958982	TTAATGTTGCTACCCCGGTTGGAGAGTCTGTA	0	0.37	0.37	0.84	0	0	intergenic_region	Conserved_gene_of_unknown_function-Gene_of_unknown_function	PGSC0003DMG400030004-PGSC0003DMG400039280
chr01-3355-7959473	7959457	ACTGCATGGCTCCGCCGGAGCTGAGAGAACTC	0	0.37	1.1	5.49	0.76	4.05	intergenic_region	Conserved_gene_of_unknown_function-Gene_of_unknown_function	PGSC0003DMG400030004-PGSC0003DMG400039280
chr01-3356-7960282	7960266	GTTTTGAGAGGTATCCGGATTCCTCCAAATTT	0.35	0	0	0	0	0	intergenic_region	Conserved_gene_of_unknown_function-Gene_of_unknown_function	PGSC0003DMG400030004-PGSC0003DMG400039280
chr01-3358-7964801	7964785	GAGTTAATGATAGGCCGGAAGTTTGGAGACAT	27	26.68	23.06	34.19	24.01	22.96	intergenic_region	Conserved_gene_of_unknown_function-Gene_of_unknown_function	PGSC0003DMG400030004-PGSC0003DMG400039280
chr01-3360-7978388	7978372	AATTATTACCTCCTCCGGGATATTATACTTGT	0	0	0.37	0	0	0	intergenic_region	Conserved_gene_of_unknown_function-Gene_of_unknown_function	PGSC0003DMG400030004-PGSC0003DMG400039280
chr01-3361-7979052	7979036	TATACTATCACTCGCCGGAACCATTTCATATC	0	0	0	0.84	0	0	intergenic_region	Conserved_gene_of_unknown_function-Gene_of_unknown_function	PGSC0003DMG400030004-PGSC0003DMG400039280
chr01-3362-7979086	7979070	CATACTATCACTCGCCGGAACCATTTCCCATT	4.56	7.41	2.93	2.11	1.14	2.7	intergenic_region	Conserved_gene_of_unknown_function-Gene_of_unknown_function	PGSC0003DMG400030004-PGSC0003DMG400039280
chr01-3365-7989111	7989095	TGGAGATTTTTTTTCCGGATGGAAATGCATCA	0	0	5.49	2.53	0	0	intergenic_region	Conserved_gene_of_unknown_function-Gene_of_unknown_function	PGSC0003DMG400030004-PGSC0003DMG400039280
chr01-3366-7990789	7990773	CAGAGATTTTTTTTCCGGATGATAATGCATCA	0	0	2.93	1.27	0	0	intergenic_region	Conserved_gene_of_unknown_function-Gene_of_unknown_function	PGSC0003DMG400030004-PGSC0003DMG400039280
chr01-3370-8004161	8004145	TGACTCAACTCTCACCGGAAGACTTACTCATC	2.1	4.08	15.01	12.66	4.19	8.78	intergenic_region	Conserved_gene_of_unknown_function-Gene_of_unknown_function	PGSC0003DMG400030004-PGSC0003DMG400039280
chr01-3371-8004424	8004408	CAAGGTGGAACCCTCCGGAAAGCAAGAAGGCT	0	0	2.93	5.07	0.38	0	intergenic_region	Conserved_gene_of_unknown_function-Gene_of_unknown_function	PGSC0003DMG400030004-PGSC0003DMG400039280
chr01-3372-8004481	8004465	GGTTCAACGGAGCACCGGCTGATGATCCTGAT	6.31	7.78	17.57	19	9.14	4.73	intergenic_region	Conserved_gene_of_unknown_function-Gene_of_unknown_function	PGSC0003DMG400030004-PGSC0003DMG400039280
chr01-3382-8010127	8010111	TTCCCATTACCTTGCCGGTTTTTAGGTAACTC	0.35	0	0.73	0.84	0	0	intergenic_region	Conserved_gene_of_unknown_function-Gene_of_unknown_function	PGSC0003DMG400030004-PGSC0003DMG400039280
chr01-3383-8010207	8010191	ATCGCGACACTTACCCGGGTGGGTTCTACCAT	3.86	5.93	2.56	1.69	8.38	2.03	intergenic_region	Conserved_gene_of_unknown_function-Gene_of_unknown_function	PGSC0003DMG400030004-PGSC0003DMG400039280
chr01-3385-8011756	8011740	TAAAGAGAAGTCCTCCGGATAGCAATGAGGCT	1.05	0	0	0	0	0	intergenic_region	Conserved_gene_of_unknown_function-Gene_of_unknown_function	PGSC0003DMG400030004-PGSC0003DMG400039280
chr01-3386-8015371	8015355	CAGAAAGGGATCCTCCGGAAAGCAATGAGGCT	0	0	4.03	0	1.14	6.08	intergenic_region	Conserved_gene_of_unknown_function-Gene_of_unknown_function	PGSC0003DMG400030004-PGSC0003DMG400039280
chr01-3387-8017024	8017008	AGCCAAACAGGTTTCCGGGTAGTGCAAAATAT	0	0	0.37	0	0	0	intergenic_region	Conserved_gene_of_unknown_function-Gene_of_unknown_function	PGSC0003DMG400030004-PGSC0003DMG400039280
chr01-3388-8017710	8017694	AGCATATGTCCACACCGGCTAATTTCTTTGTT	12.27	28.53	12.44	24.06	13.72	8.11	intergenic_region	Conserved_gene_of_unknown_function-Gene_of_unknown_function	PGSC0003DMG400030004-PGSC0003DMG400039280
chr01-3391-8037313	8037297	TGATACTTTTGATGCCGGATCACCCACACACT	6.66	7.78	10.61	10.55	4.57	4.05	intergenic_region	Conserved_gene_of_unknown_function-Gene_of_unknown_function	PGSC0003DMG400030004-PGSC0003DMG400039280
chr01-3392-8038428	8038412	ACCTCAACTTTCTGCCGGCGAATTACACCTTT	3.86	2.59	9.52	7.6	2.29	2.03	intergenic_region	Conserved_gene_of_unknown_function-Gene_of_unknown_function	PGSC0003DMG400030004-PGSC0003DMG400039280
chr01-3394-8040442	8040426	GAAGTATTTAGAGACCGGGACTTATCTTGAGA	11.57	11.49	14.64	10.98	11.05	16.89	upstream|intergenic_region	Gene_of_unknown_function|Conserved_gene_of_unknown_function-Gene_of_unknown_function	PGSC0003DMG400039280|PGSC0003DMG400030004-PGSC0003DMG400039280
chr01-3395-8040610	8040594	GGAACAAATACAGGCCGGAGTTTGTGGTACTC	7.01	7.04	7.32	10.98	6.1	3.38	upstream|intergenic_region	Gene_of_unknown_function|Conserved_gene_of_unknown_function-Gene_of_unknown_function	PGSC0003DMG400039280|PGSC0003DMG400030004-PGSC0003DMG400039280
chr01-3396-8040667	8040651	GAAGATCCTCTGAGCCGGTTATTTTTGGATGA	0	0	0.73	0.84	0	0	upstream|intergenic_region	Gene_of_unknown_function|Conserved_gene_of_unknown_function-Gene_of_unknown_function	PGSC0003DMG400039280|PGSC0003DMG400030004-PGSC0003DMG400039280
chr01-3397-8041245	8041229	CTCTAACGCCCACACCGGATATTAAGTTGGAG	1.75	1.48	7.32	3.8	1.14	2.03	upstream|intergenic_region	Gene_of_unknown_function|Conserved_gene_of_unknown_function-Gene_of_unknown_function	PGSC0003DMG400039280|PGSC0003DMG400030004-PGSC0003DMG400039280
chr01-3401-8045782	8045766	TCCAGCAAATTGACCCGGAATCGGCAGTCCAA	0	0	0.37	0	0	0	exon	Gene_of_unknown_function	PGSC0003DMG400039280
chr01-3402-8045888	8045872	TCCCATATCCTCTTCCGGAATGGGATGAAACT	5.96	5.56	2.56	6.33	1.14	0.68	exon	Gene_of_unknown_function	PGSC0003DMG400039280
chr01-3404-8048855	8048839	CGCATAGGATTTATCCGGATCTACCATCTATA	0	0	0.37	0	0	0	downstream|intergenic_region	Gene_of_unknown_function|Gene_of_unknown_function-LRX1	PGSC0003DMG400039280|PGSC0003DMG400039280-PGSC0003DMG400030001
chr01-3406-8049231	8049215	CTTCGTGACTCAACCCGGCGACCTCAGGAATG	1.4	0.74	0.37	0.42	0.38	0	downstream|intergenic_region	Gene_of_unknown_function|Gene_of_unknown_function-LRX1	PGSC0003DMG400039280|PGSC0003DMG400039280-PGSC0003DMG400030001
chr01-3407-8055677	8055661	TATAATCATCAGCTCCGGAATGGGAAGAGGAA	1.4	4.08	0	0	0	2.7	intergenic_region	Gene_of_unknown_function-LRX1	PGSC0003DMG400039280-PGSC0003DMG400030001
chr01-3408-8057977	8057961	GATATGTATTTGGACCGGATTGAGTGAGCCGA	0	0.37	1.46	2.11	0.76	0	intergenic_region	Gene_of_unknown_function-LRX1	PGSC0003DMG400039280-PGSC0003DMG400030001
chr01-3412-8065480	8065464	AATTTGACCAAACACCGGAACTATTATCTCTT	0.7	0.37	0	0	0.38	0.68	intergenic_region	Gene_of_unknown_function-LRX1	PGSC0003DMG400039280-PGSC0003DMG400030001
chr01-3413-8065867	8065851	TTGGACTGTCGATTCCGGGTCGATTTGTTGGA	0	0	0	0.84	0	0	intergenic_region	Gene_of_unknown_function-LRX1	PGSC0003DMG400039280-PGSC0003DMG400030001
chr01-3415-8073497	8073481	TTTAGCCCATGGGGCCGGTCCAACCCAACCAG	0	0.37	1.83	0	0	0.68	downstream|intergenic_region	LRX1|Gene_of_unknown_function-LRX1	PGSC0003DMG400030001|PGSC0003DMG400039280-PGSC0003DMG400030001
chr01-3416-8074156	8074140	AGGCTTGGGCCAGGCCGGGCTGGACCAGCCCT	0.35	0	0.37	0	0	0	downstream|intergenic_region	LRX1|Gene_of_unknown_function-LRX1	PGSC0003DMG400030001|PGSC0003DMG400039280-PGSC0003DMG400030001
chr01-3418-8080842	8080826	CTGGTAATCTAGTGCCGGAGTCTAGAATATGT	6.66	10	6.59	8.02	5.72	1.35	intron	LRX1	PGSC0003DMG400030001
chr01-3420-8094561	8094545	CCCATTGATTTGCACCGGTATACATGATAGAT	3.51	1.11	2.56	1.27	1.14	0.68	downstream|intergenic_region	GEM_5|GEM_5-Major_ampullate_spidroin_2-2	PGSC0003DMG400030011|PGSC0003DMG400030011-PGSC0003DMG400030000
chr01-3422-8098055	8098039	CTGTAGTTGGGGCTCCGGGACGCCGCGCCAGC	3.51	3.33	1.1	4.64	4.19	5.4	downstream|intergenic_region	GEM_5|GEM_5-Major_ampullate_spidroin_2-2	PGSC0003DMG400030011|PGSC0003DMG400030011-PGSC0003DMG400030000
chr01-3423-8108793	8108777	AGGGTTGGGTTGAACCGGTCTGGTTCAAAAAA	0	0.37	0	0	0	0	upstream|intergenic_region	Major_ampullate_spidroin_2-2|Major_ampullate_spidroin_2-2-Conserved_gene_of_unknown_function	PGSC0003DMG400030000|PGSC0003DMG400030000-PGSC0003DMG400045888
chr01-3424-8109734	8109718	CACGCCTTTTGTCACCGGCCATCGAAAAAATT	15.08	11.86	10.25	6.75	14.48	12.16	upstream|downstream|intergenic_region	Major_ampullate_spidroin_2-2|Conserved_gene_of_unknown_function|Major_ampullate_spidroin_2-2-Conserved_gene_of_unknown_function	PGSC0003DMG400030000|PGSC0003DMG400045888|PGSC0003DMG400030000-PGSC0003DMG400045888
chr01-3425-8111630	8111614	TCATATATGGTTCCCCGGCTTAGATATGCTTA	0.35	0	1.83	0.42	0.76	1.35	upstream|downstream|intergenic_region	Major_ampullate_spidroin_2-2|Conserved_gene_of_unknown_function|Major_ampullate_spidroin_2-2-Conserved_gene_of_unknown_function	PGSC0003DMG400030000|PGSC0003DMG400045888|PGSC0003DMG400030000-PGSC0003DMG400045888
chr01-3427-8115334	8115318	GTATCCATGTCGTTCCGGTAGGACTCTACTAG	2.1	0.37	1.83	0	0.38	0	intron	Conserved_gene_of_unknown_function	PGSC0003DMG400045888
chr01-3428-8118354	8118338	CTTTCCTTGACGTCCCGGCATATAGCTTCCAT	5.26	1.48	8.05	3.8	3.05	6.08	upstream|intergenic_region	Conserved_gene_of_unknown_function|Conserved_gene_of_unknown_function-Conserved_gene_of_unknown_function	PGSC0003DMG400045888|PGSC0003DMG400045888-PGSC0003DMG400030010
chr01-3429-8127869	8127853	TCATGATATTGAAGCCGGTCCCTTCTCAAATT	0	0	4.39	2.11	0.38	0	intergenic_region	Conserved_gene_of_unknown_function-Conserved_gene_of_unknown_function	PGSC0003DMG400045888-PGSC0003DMG400030010
chr01-3430-8129521	8129505	GTGCTCAAGCTTGGCCGGTTTATATTCCTTGC	0	0	0	0	0	0.68	intergenic_region	Conserved_gene_of_unknown_function-Conserved_gene_of_unknown_function	PGSC0003DMG400045888-PGSC0003DMG400030010
chr01-3434-8135111	8135095	GTTCCATGAGAGAACCGGGTTTACTTCTTCAT	0.35	0.74	1.1	3.38	0	0	intergenic_region	Conserved_gene_of_unknown_function-Conserved_gene_of_unknown_function	PGSC0003DMG400045888-PGSC0003DMG400030010
chr01-3435-8135760	8135744	ATCGATGATGCCTACCGGTTCATGTCGTCCGT	2.45	1.85	2.56	2.95	2.67	2.03	intergenic_region	Conserved_gene_of_unknown_function-Conserved_gene_of_unknown_function	PGSC0003DMG400045888-PGSC0003DMG400030010
chr01-3441-8156132	8156116	GTTTTTCCAATTTCCCGGGTTAAATTCACTCA	0	0.37	0	0	0	0	downstream|intergenic_region	Gene_of_unknown_function|Conserved_gene_of_unknown_function-Gene_of_unknown_function	PGSC0003DMG400037399|PGSC0003DMG400030010-PGSC0003DMG400037399
chr01-3445-8177817	8177801	TACCCCCCCCCCCTCCGGTTCCTTTTTATATG	0	0	1.83	2.11	0	0	intergenic_region	Gene_of_unknown_function-Leucine-rich_repeat_protein	PGSC0003DMG400037399-PGSC0003DMG400030009
chr01-3447-8180563	8180547	TGGAAGATGTTCTACCGGGGTAATAAAAAGGC	0	0	2.93	3.8	0	0.68	intergenic_region	Gene_of_unknown_function-Leucine-rich_repeat_protein	PGSC0003DMG400037399-PGSC0003DMG400030009
chr01-3452-8183412	8183396	ATTTTGCTCTTGTACCGGGAGACCGGTAACTT	0	0.37	1.83	1.27	0	0.68	intergenic_region	Gene_of_unknown_function-Leucine-rich_repeat_protein	PGSC0003DMG400037399-PGSC0003DMG400030009
chr01-3453-8184631	8184615	CCTGAACGTGGCAACCGGTCTAAGTTAGTTAT	0	0	0	0.42	0	0	intergenic_region	Gene_of_unknown_function-Leucine-rich_repeat_protein	PGSC0003DMG400037399-PGSC0003DMG400030009
chr01-3454-8185319	8185303	TCGATTCCGATTTTCCGGGCTTCGTGACGGTG	0	0	0	0	0.38	1.35	intergenic_region	Gene_of_unknown_function-Leucine-rich_repeat_protein	PGSC0003DMG400037399-PGSC0003DMG400030009
chr01-3456-8199905	8199889	AGGTACAACTAGTCCCGGTCAAACGGTAACGG	2.1	1.11	1.83	1.27	3.43	0	intron	Leucine-rich_repeat_protein	PGSC0003DMG400030009
chr01-3461-8218327	8218311	TCCTGAACGAGTAACCGGACGTAAGGGTCTTG	1.75	0.37	3.29	2.53	0.38	1.35	exon	Conserved_gene_of_unknown_function	PGSC0003DMG400029999
chr01-3462-8221572	8221556	AATAAATAAAAGCCCCGGTCTAATAGATTATG	0	0	0	0	0.38	0	intron	Conserved_gene_of_unknown_function	PGSC0003DMG400029999
chr01-3463-8230791	8230775	AAACATTGTTCTTACCGGTATGTAAGGCTACC	1.4	0	0.37	0.42	0.38	1.35	intergenic_region	Conserved_gene_of_unknown_function-Gene_of_unknown_function	PGSC0003DMG400029999-PGSC0003DMG400038588
chr01-3464-8232009	8231993	AGGCCTCCTATCTTCCGGAGGACTCCAATTTT	0.35	0	1.1	0	0.38	0	intergenic_region	Conserved_gene_of_unknown_function-Gene_of_unknown_function	PGSC0003DMG400029999-PGSC0003DMG400038588
chr01-3465-8232270	8232254	TCACTTGTAGTCAGCCGGGATGAGGGTTCGCT	0.7	1.48	1.1	0	1.91	0	intergenic_region	Conserved_gene_of_unknown_function-Gene_of_unknown_function	PGSC0003DMG400029999-PGSC0003DMG400038588
chr01-3466-8240350	8240334	TTCAGTGTACTACTCCGGCGTTGAAAATAAAG	4.91	0.37	3.66	1.69	4.57	0.68	upstream|upstream|intergenic_region	Gene_of_unknown_function|Bifunctional_endo-1_4-beta-xylanase_xylA|Conserved_gene_of_unknown_function-Gene_of_unknown_function	PGSC0003DMG400038588|PGSC0003DMG400040467|PGSC0003DMG400029999-PGSC0003DMG400038588
chr01-3467-8240985	8240969	AGCTCTACACTTCGCCGGAATGGCTACACAGC	8.77	5.19	20.13	11.4	8.76	10.81	upstream|upstream|intergenic_region	Gene_of_unknown_function|Bifunctional_endo-1_4-beta-xylanase_xylA|Conserved_gene_of_unknown_function-Gene_of_unknown_function	PGSC0003DMG400038588|PGSC0003DMG400040467|PGSC0003DMG400029999-PGSC0003DMG400038588
chr01-3468-8241463	8241447	TACGGCCAATGTCGCCGGAGGTCAGGTAAGTA	1.75	0	0.73	2.11	0	0	exon|downstream	Bifunctional_endo-1_4-beta-xylanase_xylA|Gene_of_unknown_function	PGSC0003DMG400040467|PGSC0003DMG400038588
chr01-3470-8246694	8246678	GTCCCGTTCGCTGCCCGGAAAAAGGTAATAAC	0.35	0.37	0	0	3.43	3.38	downstream|intergenic_region	Bifunctional_endo-1_4-beta-xylanase_xylA|Bifunctional_endo-1_4-beta-xylanase_xylA-Gene_of_unknown_function	PGSC0003DMG400040467|PGSC0003DMG400040467-PGSC0003DMG400045348
chr01-3480-8273409	8273393	GACCATGAATGACGCCGGACTAACCCTTGACT	5.96	8.15	5.49	1.27	4.95	4.73	intergenic_region	Bifunctional_endo-1_4-beta-xylanase_xylA-Gene_of_unknown_function	PGSC0003DMG400040467-PGSC0003DMG400045348
chr01-3483-8283386	8283370	AGTAGTATTGAGCACCGGTATGTGGACGAGTT	11.57	18.16	11.71	10.13	12.57	11.48	intergenic_region	Bifunctional_endo-1_4-beta-xylanase_xylA-Gene_of_unknown_function	PGSC0003DMG400040467-PGSC0003DMG400045348
chr01-3485-8288808	8288792	ATCTCTGACCCGTGCCGGTGGAAAAAATTATT	1.05	0	0	0	0	0	intergenic_region	Bifunctional_endo-1_4-beta-xylanase_xylA-Gene_of_unknown_function	PGSC0003DMG400040467-PGSC0003DMG400045348
chr01-3486-8289536	8289520	ATCATCCTGCACGTCCGGTGATGGAGAGATTC	5.61	4.08	1.1	4.22	3.81	1.35	intergenic_region	Bifunctional_endo-1_4-beta-xylanase_xylA-Gene_of_unknown_function	PGSC0003DMG400040467-PGSC0003DMG400045348
chr01-3487-8292471	8292455	TATTTGCTGCAAGCCCGGGATTTGCATCAATG	0	0	1.1	0	0	0	intergenic_region	Bifunctional_endo-1_4-beta-xylanase_xylA-Gene_of_unknown_function	PGSC0003DMG400040467-PGSC0003DMG400045348
chr01-3496-8298740	8298724	ATGAACATCATAGGCCGGCGGGTTTGCTTCAA	0	0	0	0	0	0.68	intergenic_region	Bifunctional_endo-1_4-beta-xylanase_xylA-Gene_of_unknown_function	PGSC0003DMG400040467-PGSC0003DMG400045348
chr01-3497-8299278	8299262	AGGATGGTTCGAGGCCGGAGATGTGAAACCTT	6.66	6.3	14.64	9.29	9.91	10.13	intergenic_region	Bifunctional_endo-1_4-beta-xylanase_xylA-Gene_of_unknown_function	PGSC0003DMG400040467-PGSC0003DMG400045348
chr01-3509-8313685	8313669	TGACAGAGGTATTGCCGGCCGAGGGCTTAGTT	0	0	0.73	0.84	0	0	intergenic_region	Bifunctional_endo-1_4-beta-xylanase_xylA-Gene_of_unknown_function	PGSC0003DMG400040467-PGSC0003DMG400045348
chr01-3510-8317470	8317454	GTGAATTAATATATCCGGATGGTGACTTATGT	0	0	0	1.69	0.76	0	intergenic_region	Bifunctional_endo-1_4-beta-xylanase_xylA-Gene_of_unknown_function	PGSC0003DMG400040467-PGSC0003DMG400045348
chr01-3512-8320049	8320033	GTACAAAGCATCTTCCGGTGGCTATTGACAGA	13.67	20.38	12.44	7.6	6.48	4.73	intergenic_region	Bifunctional_endo-1_4-beta-xylanase_xylA-Gene_of_unknown_function	PGSC0003DMG400040467-PGSC0003DMG400045348
chr01-3513-8321701	8321685	TGAGGACGTGGAAGCCGGGGAAATGGTAATAC	0	0	1.1	0.84	0	0	intergenic_region	Bifunctional_endo-1_4-beta-xylanase_xylA-Gene_of_unknown_function	PGSC0003DMG400040467-PGSC0003DMG400045348
chr01-3514-8321848	8321832	ACTCTTGCTTGTGCCCGGATGCCTATTTATTT	0	0	1.1	0.42	0	0	intergenic_region	Bifunctional_endo-1_4-beta-xylanase_xylA-Gene_of_unknown_function	PGSC0003DMG400040467-PGSC0003DMG400045348
chr01-3515-8322092	8322076	GTCCCCCTATTATACCGGACATAATTGTAATG	0	0	0.73	0	0	0	intergenic_region	Bifunctional_endo-1_4-beta-xylanase_xylA-Gene_of_unknown_function	PGSC0003DMG400040467-PGSC0003DMG400045348
chr01-3520-8327179	8327163	TACGGAATCACCCACCGGGGTAGAAACTGAAA	0.7	1.48	2.93	3.8	1.14	0.68	intergenic_region	Bifunctional_endo-1_4-beta-xylanase_xylA-Gene_of_unknown_function	PGSC0003DMG400040467-PGSC0003DMG400045348
chr01-3522-8327332	8327316	ACTGGTCACAACATCCGGAGAGCTCTGTTGAT	0	0	0.73	1.27	0	0	intergenic_region	Bifunctional_endo-1_4-beta-xylanase_xylA-Gene_of_unknown_function	PGSC0003DMG400040467-PGSC0003DMG400045348
[truncated: 204,863+ more rows]
