# Supplementary material for: DNA methylation affects photoperiodic tuberization in potato (Solanum tuberosum L.) by mediating the expression of genes related to the photoperiod and GA pathways
Source: Hortic Res. 2021 Sep 1;8:181. doi: 10.1038/s41438-021-00619-7 (PMC8408180; doi:10.1038/s41438-021-00619-7)
Supplement: Supplementary file 9 — Dataset 2 [file 41438_2021_619_MOESM9_ESM.xlsx]

## Sheet: Data Set 2(CCWGG)
Tag	Position	Sequence	DNA methylation levels of CCWGG(CHG) sites						Element	GeneName	GeneID
			E20CK	E20SD	E26CK	E26SD	E108CK	E108SD
chr01-7-19560	19544	AGGTCAAATATGCCCAGGACAGGAAACCCCA	0.37	0.41	0	0	0	0	intergenic_region	Defensin	PGSC0003DMG400015133
chr01-9-27089	27073	AGGACAAATCTCCCCTGGATTAGGTAAACCA	4.1	8.11	0.42	0	7.68	4.03	intergenic_region	Defensin	PGSC0003DMG400015133
chr01-10-30579	30563	CTTAGCTAGTGAGCCAGGTAGCCCTCATGGC	2.61	3.65	0	0	6.87	10.06	intergenic_region	Defensin	PGSC0003DMG400015133
chr01-13-70690	70674	CGTGTGCTATAATCCAGGACTTTTTGGTGAT	5.21	8.11	0	0	4.85	4.03	intergenic_region	Defensin	PGSC0003DMG400015133
chr01-15-75603	75587	TGCAAAAAAATTTCCTGGACGTAGGTTAAGA	3.72	0	0	0	3.23	0.67	intergenic_region	Defensin	PGSC0003DMG400015133
chr01-16-79319	79303	AGGTCAAATGATCCCTGGATCAGGTAAACCC	48.42	40.15	34.47	21.69	6.87	4.03	intergenic_region	Defensin	PGSC0003DMG400015133
chr01-20-90086	90070	AACAACCCATTTTCCAGGTCAAACGACCCCC	0	0.81	0	0.42	0	0	intergenic_region	Defensin	PGSC0003DMG400015133
chr01-21-91478	91462	TGCAAAACGTTTTCCTGGACGTCCGTTAAGA	8.94	2.03	7.99	9.59	2.83	1.34	intergenic_region	Defensin	PGSC0003DMG400015133
chr01-22-92434	92418	TGCCAAAAGTTTTCCTGGACGTCCGTTAAGA	11.17	4.46	9.25	10.43	8.08	2.68	intergenic_region	Defensin	PGSC0003DMG400015133
chr01-23-95617	95601	GTTCAAACGATCCCCAGGGTAGGCAAACCCC	0.37	0.41	0	0	0	0	intergenic_region	Defensin	PGSC0003DMG400015133
chr01-24-95798	95782	AGGTCAAACGATACCTGGAGCAGGTAAACCC	4.1	3.65	1.26	0.83	12.52	12.08	intergenic_region	Defensin	PGSC0003DMG400015133
chr01-26-100537	100521	GGTCAAATAAGCACCAGGGCAGGTTAACCCC	0.74	2.03	0	0	0.81	0.67	intergenic_region	Defensin	PGSC0003DMG400015133
chr01-27-102927	102911	GGTGTGCTATAGTCCAGGGAATTTTTGGTAA	17.13	19.06	5.04	8.76	5.66	2.01	intergenic_region	Defensin	PGSC0003DMG400015133
chr01-28-104135	104119	AGGTCAAAAGATCCCTGGAGAAGGTAAACCC	44.7	44.61	11.35	15.43	32.32	19.46	intergenic_region	Defensin	PGSC0003DMG400015133
chr01-30-109615	109599	GTAATGTCACGTCCCTGGAGCACCCCCAAGT	1.49	1.62	2.94	3.75	0.4	1.34	intergenic_region	Defensin	PGSC0003DMG400015133
chr01-31-111685	111669	AATTCTGTCACCACCAGGTGATTCACCCATA	0.74	0	0.84	0	0	0	intergenic_region	Defensin	PGSC0003DMG400015133
chr01-32-112947	112931	GGTCAAACGAACCCCAGGGCAGGTAAACCCC	30.17	28.8	248.02	204.4	48.47	24.15	intergenic_region	Defensin	PGSC0003DMG400015133
chr01-33-116809	116793	GGTAAAACGAACCCCAGGGCAGGTAAATCCC	0	1.62	0	0	1.21	0	intergenic_region	Defensin	PGSC0003DMG400015133
chr01-34-117171	117155	AGGTCACACAATCCCAGGAGCAGGTAAACCC	10.8	13.79	16.39	12.51	5.66	4.7	intergenic_region	Defensin	PGSC0003DMG400015133
chr01-35-121699	121683	AGGTCAAATAATCCCTGGAGCAGGTAAACCC	4.1	4.87	0	1.25	6.46	3.35	intergenic_region	Defensin	PGSC0003DMG400015133
chr01-36-122248	122232	GGTCAAACGAGCCCCAGGGCAGGCAGACCCC	3.35	3.24	3.36	2.92	2.02	1.34	intergenic_region	Defensin	PGSC0003DMG400015133
chr01-37-122429	122413	AGGTCAAATGAGACCTGGAGCAGGTAAACCC	11.55	6.08	7.57	4.17	2.42	0	intergenic_region	Defensin	PGSC0003DMG400015133
chr01-38-123158	123142	AGGTCAAAAAAGCCCTGGAGCAAGTTAACCC	18.62	15.01	15.97	13.35	14.14	7.38	intergenic_region	Defensin	PGSC0003DMG400015133
chr01-39-124951	124935	AGGTCAAACGATCCCTGGAGCAAGTTACCTC	44.7	52.73	31.53	35.87	11.71	8.72	intergenic_region	Defensin	PGSC0003DMG400015133
chr01-43-132900	132884	AATCGTGGGACGACCAGGGCTATTTTAGTCA	36.88	37.31	29.43	26.7	26.66	25.5	intergenic_region	Defensin	PGSC0003DMG400015133
chr01-46-137665	137649	ATTACGCAAGGTTCCAGGAGAGGGCCGGACC	0.37	1.62	0.42	0.42	0	0	intergenic_region	Defensin	PGSC0003DMG400015133
chr01-48-140647	140631	GGAAGGTGAAGCACCTGGAAAAAAAATCTTA	0	0	0	0	0	0.67	intergenic_region	Defensin	PGSC0003DMG400015133
chr01-49-141589	141573	ACAACAGTGGCAACCTGGCAGCAACCAAAAA	0	0	0.42	0.42	0.4	0	intergenic_region	Defensin	PGSC0003DMG400015133
chr01-53-145243	145227	GGTCCTAAAGCAACCAGGCTTTAGTCTAGTA	3.35	1.62	0	0	0	0	intergenic_region	Defensin	PGSC0003DMG400015133
chr01-59-155186	155170	TCTAAATGTGTATCCAGGATATTTTTCATGA	1.49	0.41	4.2	2.5	2.83	1.34	upstream|intergenic_region	Defensin|Defensin-Defensin_J1-2	PGSC0003DMG400015133|PGSC0003DMG400015133-PGSC0003DMG400015132
chr01-60-165763	165747	TTTGAGATCAATCCCTGGCTTTTAAACAGTC	7.82	4.46	2.94	5.42	11.71	2.01	upstream|intergenic_region	Defensin_J1-2|Defensin_J1-2-Glutamate_decarboxylase_isoform3	PGSC0003DMG400015132|PGSC0003DMG400015132-PGSC0003DMG400022764
chr01-61-165947	165931	AGCTAGAGCTACCCCAGGGTGTCCAGTTGGA	27.56	5.27	33.21	30.03	56.55	20.8	upstream|intergenic_region	Defensin_J1-2|Defensin_J1-2-Glutamate_decarboxylase_isoform3	PGSC0003DMG400015132|PGSC0003DMG400015132-PGSC0003DMG400022764
chr01-62-167401	167385	ACCAACTCCGTACCCAGGAATACTCAAACCT	4.47	3.24	1.68	4.17	4.04	7.38	intergenic_region	Defensin_J1-2-Glutamate_decarboxylase_isoform3	PGSC0003DMG400015132-PGSC0003DMG400022764
chr01-64-229246	229230	ACTTCTCCCGAACCCTGGCAGAGCGTCTTGT	0.74	0	0	0	0.81	0	exon	Glutamate_decarboxylase_isoform3	PGSC0003DMG400022764
chr01-69-247030	247014	TATATGCCTTATTCCAGGAGCACCTGACCTG	0.37	0.41	0	0	1.62	0	downstream|downstream|intergenic_region	Gene_of_unknown_function|Plasmalemma_Na+/H+_antiporter|Glutamate_decarboxylase_isoform3-Gene_of_unknown_function	PGSC0003DMG400022799|PGSC0003DMG400022786|PGSC0003DMG400022764-PGSC0003DMG400022799
chr01-70-251423	251407	GGCTGCACTAATTCCAGGAAAACTTCTCGGA	0	0	0.84	0	3.23	0.67	exon|upstream	Plasmalemma_Na+/H+_antiporter|Gene_of_unknown_function	PGSC0003DMG400022786|PGSC0003DMG400022799
chr01-74-259369	259353	CCAAATGCCCAGCCCTGGGCGTGAGGTTGGG	3.35	1.62	4.62	3.34	5.25	4.7	intron	Plasmalemma_Na+/H+_antiporter	PGSC0003DMG400022786
chr01-80-271132	271116	AAAGCCACAACTTCCTGGTGGCCTCCCCACT	0.37	0	0	0	0	0	exon|upstream	Protein_kinase|Protein_kinase	PGSC0003DMG400022766|PGSC0003DMG400022766
chr01-87-277068	277052	GCCATTCTGCATACCAGGTTCATTCTACAAC	36.13	52.73	21.02	18.77	30.7	14.09	exon&splice_region|downstream	Transmembrane_transporter|Protein_kinase	PGSC0003DMG400022767|PGSC0003DMG400022766
chr01-89-292211	292195	AACAATAAAGTTACCTGGAAAAAACGCGACC	0	0.41	0	0	0.4	0	intergenic_region	UPF0497_membrane_protein_PIMP1-Conserved_gene_of_unknown_function	PGSC0003DMG400022768-PGSC0003DMG400022787
chr01-91-301885	301869	ATTCGTAGTATTTCCAGGACTGAAAAATCCC	0.37	0	0.42	0	0	0	exon|upstream|downstream	Conserved_gene_of_unknown_function|Clathrin_assembly_protein|PLE	PGSC0003DMG400022787|PGSC0003DMG400022769|PGSC0003DMG400022788
chr01-95-308558	308542	GCTTCAATATTTTCCAGGAGTTCACAAGGGT	0	0	0	0	0.4	0	exon|upstream|downstream	PLE|PLE|Clathrin_assembly_protein	PGSC0003DMG400022788|PGSC0003DMG400022788|PGSC0003DMG400022769
chr01-98-341630	341614	GGAAACGCAAACACCTGGTTGTTCTGGTAGG	0.37	1.62	0.42	0.42	0.4	0	downstream|intron	Oxidoreductase|Oxidoreductase	PGSC0003DMG400022790|PGSC0003DMG400022790
chr01-100-342770	342754	ATTGTGGGATTACCCTGGGTATATTGTCGTT	2.61	1.62	4.2	0.83	0.81	0.67	downstream|intron	Oxidoreductase|Oxidoreductase	PGSC0003DMG400022790|PGSC0003DMG400022790
chr01-101-344936	344920	TTTAGAACCTTGACCAGGCACAAATTGTTGC	0	0	0	0	0	0.67	upstream|upstream|upstream|intron	UDP-glucose_flavonoid_3-O-glucosyltransferase|Oxidoreductase|Dolichol-phosphate_mannosyltransferase|Oxidoreductase	PGSC0003DMG400022771|PGSC0003DMG400022790|PGSC0003DMG400022770|PGSC0003DMG400022790
chr01-103-350569	350553	TGTTATGAACGGGCCAGGACCAGTATGGGCA	0	0	1.68	2.09	3.64	1.34	upstream|upstream|downstream|downstream|intron	Oxidoreductase|Dolichol-phosphate_mannosyltransferase|UDP-glucose_flavonoid_3-O-glucosyltransferase|Xyloglucan_endotransglucosylase/hydrolase_13|Dolichol-phosphate_mannosyltransferase	PGSC0003DMG400022790|PGSC0003DMG400022770|PGSC0003DMG400022771|PGSC0003DMG400022791|PGSC0003DMG400022770
chr01-106-355354	355338	ACTAGTGGCAGAACCAGGATATTCACCAAGG	2.61	7.3	7.57	4.59	2.02	4.7	5_prime_UTR|downstream|downstream|intron	Xyloglucan_endotransglucosylase/hydrolase_13|UDP-glucose_flavonoid_3-O-glucosyltransferase|Dolichol-phosphate_mannosyltransferase|Xyloglucan_endotransglucosylase/hydrolase_13	PGSC0003DMG400022791|PGSC0003DMG400022771|PGSC0003DMG400022770|PGSC0003DMG400022791
chr01-107-360687	360671	TCTGCAGTGTTCACCAGGTAACCGCCCCACG	0	0	0	0.42	0	0.67	upstream|intergenic_region	Xyloglucan_endotransglucosylase/hydrolase_13|Xyloglucan_endotransglucosylase/hydrolase_13-ZFP4__ZINC_FINGER_PROTEIN_4_	PGSC0003DMG400022791|PGSC0003DMG400022791-PGSC0003DMG400022772
chr01-109-386654	386638	GGTTAAGTTTTTCCCAGGATCCATTTTTTTT	0	0.41	0	0	0	0	upstream|downstream|intergenic_region	CONSTANS_interacting_protein_6|Protein_OBERON_3|Protein_OBERON_3-CONSTANS_interacting_protein_6	PGSC0003DMG400022774|PGSC0003DMG400022773|PGSC0003DMG400022773-PGSC0003DMG400022774
chr01-111-397369	397353	AAGAATAATAAAACCTGGCTCATGAATTTGA	0	0	0	0.42	0	0	upstream|downstream|downstream|intergenic_region	Cytochrome_B561|Cytochrome|Cytochrome_B561|Cytochrome_B561-Cytochrome	PGSC0003DMG400022792|PGSC0003DMG400022793|PGSC0003DMG400022800|PGSC0003DMG400022792-PGSC0003DMG400022793
chr01-117-423703	423687	CAGCAATCACCAACCAGGCAAGTAACATTAA	0	0	0	0	0.81	0	downstream|downstream|intergenic_region	Zinc_finger_protein|Conserved_gene_of_unknown_function|Conserved_gene_of_unknown_function-Alpha_alpha-trehalose-phosphate_synthase_[UDP-forming]_6	PGSC0003DMG400022776|PGSC0003DMG400022777|PGSC0003DMG400022777-PGSC0003DMG400022778
chr01-124-441256	441240	CCGCTATACCAATCCTGGTATAGTAAGAGAT	2.61	0.41	3.78	1.67	2.02	0.67	upstream|downstream|intergenic_region	Conserved_gene_of_unknown_function|Alpha_alpha-trehalose-phosphate_synthase_[UDP-forming]_6|Alpha_alpha-trehalose-phosphate_synthase_[UDP-forming]_6-Conserved_gene_of_unknown_function	PGSC0003DMG400022779|PGSC0003DMG400022778|PGSC0003DMG400022778-PGSC0003DMG400022779
chr01-125-444205	444189	CTTTCCTTTGCCCCCAGGGCACGGTCAGTGA	0	0	0.42	0	0	0	upstream|intergenic_region	Conserved_gene_of_unknown_function|Alpha_alpha-trehalose-phosphate_synthase_[UDP-forming]_6-Conserved_gene_of_unknown_function	PGSC0003DMG400022779|PGSC0003DMG400022778-PGSC0003DMG400022779
chr01-133-457549	457533	TGAGGAAATTGTTCCTGGAGGAATGATGGTG	23.47	16.22	50.44	45.89	113.11	93.93	exon|upstream|downstream|downstream	Conserved_gene_of_unknown_function|Conserved_gene_of_unknown_function|Conserved_gene_of_unknown_function|Loganic_acid_methyltransferase	PGSC0003DMG400022781|PGSC0003DMG400022781|PGSC0003DMG400022779|PGSC0003DMG400022795
chr01-134-460489	460473	ACCATGAAAAGATCCTGGAACTCCGGATGCA	0	0	0.84	0.42	0	0	exon|downstream	Loganic_acid_methyltransferase|Conserved_gene_of_unknown_function	PGSC0003DMG400022795|PGSC0003DMG402022780
chr01-135-462771	462755	GTGTGTATTAGCCCCTGGATTTGGCGCCTTT	2.98	3.65	10.51	7.09	0.81	0.67	upstream|upstream|downstream|intergenic_region	Loganic_acid_methyltransferase|Aspartokinase|Conserved_gene_of_unknown_function|Loganic_acid_methyltransferase-Aspartokinase	PGSC0003DMG400022795|PGSC0003DMG400022782|PGSC0003DMG400022781|PGSC0003DMG400022795-PGSC0003DMG400022782
chr01-136-465037	465021	ACTAATTTTTATCCCAGGACTATCTATGCTT	9.68	15.01	4.2	2.92	1.21	2.68	upstream|upstream|intergenic_region	Loganic_acid_methyltransferase|Aspartokinase|Loganic_acid_methyltransferase-Aspartokinase	PGSC0003DMG400022795|PGSC0003DMG400022782|PGSC0003DMG400022795-PGSC0003DMG400022782
chr01-137-465567	465551	CGCGTCGGGAGTTCCTGGCTCTTTCTATGGA	7.45	1.22	7.15	7.51	0.4	0	upstream|upstream|intergenic_region	Loganic_acid_methyltransferase|Aspartokinase|Loganic_acid_methyltransferase-Aspartokinase	PGSC0003DMG400022795|PGSC0003DMG400022782|PGSC0003DMG400022795-PGSC0003DMG400022782
chr01-145-478998	478982	GGTTCTTTTCCCTCCAGGACCTAGTAGGCAA	2.23	3.65	0	0	0.81	0	exon|upstream|downstream	Aspartate-semialdehyde_dehydrogenase|SEC14_cytosolic_factor_/_phosphoglyceride_transfer_family_protein|Aspartokinase	PGSC0003DMG400022796|PGSC0003DMG400022783|PGSC0003DMG400022782
chr01-148-486480	486464	GAATTGTTGATCTCCAGGATATTACATATAG	0	0	0	0.42	0	0	exon|upstream|downstream|downstream	SEC14_cytosolic_factor_/_phosphoglyceride_transfer_family_protein|Aspartate-semialdehyde_dehydrogenase|Aspartate_semialdehyde_dehydrogenase|SEC14_cytosolic_factor_/_phosphoglyceride_transfer_family_protein	PGSC0003DMG400022783|PGSC0003DMG400022796|PGSC0003DMG403022797|PGSC0003DMG401022797
chr01-154-510059	510043	CACAGATCAAACTCCAGGATATTGTCATGGA	5.96	1.62	7.99	5.84	4.85	4.7	downstream|downstream|intergenic_region	Resistance_protein_PSH-RGH6|Disease_resistance_protein|Disease_resistance_protein-Resistance_protein_PSH-RGH6	PGSC0003DMG401022784|PGSC0003DMG402022784|PGSC0003DMG402022784-PGSC0003DMG400022785
chr01-155-510465	510449	CACTTTTGCATACCCTGGATAATCTATCTCA	0	0	0	0	0.4	0	downstream|downstream|intergenic_region	Resistance_protein_PSH-RGH6|Disease_resistance_protein|Disease_resistance_protein-Resistance_protein_PSH-RGH6	PGSC0003DMG401022784|PGSC0003DMG402022784|PGSC0003DMG402022784-PGSC0003DMG400022785
chr01-156-515255	515239	CAGACACAGGTACCCAGGATCAGCATTCGGC	11.17	5.68	5.89	7.93	2.42	1.34	upstream|intergenic_region	Resistance_protein_PSH-RGH6|Disease_resistance_protein-Resistance_protein_PSH-RGH6	PGSC0003DMG400022785|PGSC0003DMG402022784-PGSC0003DMG400022785
chr01-157-515642	515626	GTGCCAGCCATGTCCAGGGTATAGGCTCGGG	3.35	3.24	5.04	0.83	4.85	8.05	upstream|intergenic_region	Resistance_protein_PSH-RGH6|Disease_resistance_protein-Resistance_protein_PSH-RGH6	PGSC0003DMG400022785|PGSC0003DMG402022784-PGSC0003DMG400022785
chr01-159-530325	530309	TCAACTTCAGAAGCCAGGGATAGTTTTATCT	0	0	0	0.42	0	0	upstream|downstream|intergenic_region	Circadian_clock-associated_FKF1|RGC1|RGC1-Circadian_clock-associated_FKF1	PGSC0003DMG400019971|PGSC0003DMG400019970|PGSC0003DMG400019970-PGSC0003DMG400019971
chr01-160-535286	535270	CAAATCATCTCCACCAGGACGTTGGGGCCAT	0	0	0.42	0	0	0	exon|downstream	Circadian_clock-associated_FKF1|Dynamin	PGSC0003DMG400019971|PGSC0003DMG400019972
chr01-163-535946	535930	GACTCTCAATGTACCTGGGCAACCTCCAAAG	0	0	0.84	0	4.44	2.68	exon|downstream	Circadian_clock-associated_FKF1|Dynamin	PGSC0003DMG400019971|PGSC0003DMG400019972
chr01-167-540677	540661	AACCTTTGTCAATCCAGGAAGATCGATGAGT	2.61	2.84	0.42	0	0	1.34	exon|upstream|downstream|downstream	Dynamin|Dynamin|Circadian_clock-associated_FKF1|Oxidoreductase	PGSC0003DMG400019972|PGSC0003DMG400019972|PGSC0003DMG400019971|PGSC0003DMG400019973
chr01-169-542570	542554	AAATGAATACTAGCCTGGCCACCAACGACGG	1.12	0	0	0	0	0	exon|downstream	Dynamin|Oxidoreductase	PGSC0003DMG400019972|PGSC0003DMG400019973
chr01-174-551820	551804	GTTTTTCTTTCTTCCTGGAAATAGATAAATA	0.37	0	0	0	0	0	splice_acceptor&intron	Myosin_heavy_chain__clone	PGSC0003DMG400019974
chr01-176-557519	557503	TTAGGTTTGAATCCCAGGAATGAAAACAATA	0	0	0	0.42	0	0	upstream|downstream|intergenic_region	Myosin_heavy_chain__clone|Ankyrin_repeat-containing_protein|Myosin_heavy_chain__clone-Ankyrin_repeat-containing_protein	PGSC0003DMG400019974|PGSC0003DMG400019975|PGSC0003DMG400019974-PGSC0003DMG400019975
chr01-183-564136	564120	CCGTCTGGCCAAACCTGGTATTTTTGGTCCT	0	0.41	0.42	1.25	0.4	0	intron	Ankyrin_repeat-containing_protein	PGSC0003DMG400019975
chr01-184-564732	564716	ACCCACCCTCCACCCAGGGGCGGAGCTAGAC	19.74	13.79	13.03	14.6	14.14	6.71	intron	Ankyrin_repeat-containing_protein	PGSC0003DMG400019975
chr01-185-565029	565013	ACCCACCCTCCACCCAGGGGTGGACCTAGAC	0	0	2.94	0.83	0	0	intron	Ankyrin_repeat-containing_protein	PGSC0003DMG400019975
chr01-188-576477	576461	ACTCATTTGTCATCCAGGTTGTAAGTGTGTT	5.59	6.49	4.62	8.76	9.69	8.05	upstream|intergenic_region	Gene_of_unknown_function|Gene_of_unknown_function-Gene_of_unknown_function	PGSC0003DMG400033706|PGSC0003DMG400033706-PGSC0003DMG400038942
chr01-192-581874	581858	ATCTGAGCAACTACCAGGTATAAAAAACATC	4.84	3.24	2.52	4.17	6.87	4.03	intergenic_region	Gene_of_unknown_function-Gene_of_unknown_function	PGSC0003DMG400033706-PGSC0003DMG400038942
chr01-198-588947	588931	CGATATTCTTTCTCCAGGTCCTCTACACTAA	0	0	2.52	2.5	0	0	intergenic_region	Gene_of_unknown_function-Gene_of_unknown_function	PGSC0003DMG400033706-PGSC0003DMG400038942
chr01-201-605480	605464	ATCATAACTCCAACCTGGACAACCCAACCCC	55.87	60.84	23.12	24.19	44.44	32.2	intron	Gene_of_unknown_function	PGSC0003DMG400038942
chr01-202-607305	607289	AGTGATTCAATTCCCTGGAATCCTTTGGCGT	2.98	2.84	1.26	1.25	0	0	upstream|intergenic_region	Gene_of_unknown_function|Gene_of_unknown_function-Conserved_gene_of_unknown_function	PGSC0003DMG400038942|PGSC0003DMG400038942-PGSC0003DMG401030252
chr01-203-613203	613187	ATAATGCCAAAACCCAGGCTTGAGCCAATCC	0.74	0	0.42	0	0	0	downstream|intergenic_region	Conserved_gene_of_unknown_function|Gene_of_unknown_function-Conserved_gene_of_unknown_function	PGSC0003DMG401030252|PGSC0003DMG400038942-PGSC0003DMG401030252
chr01-204-616529	616513	ACCATGGAAAGATCCTGGAACTCCAGATGCA	48.42	60.84	33.63	37.13	33.12	34.89	exon	Conserved_gene_of_unknown_function	PGSC0003DMG401030252
chr01-206-629010	628994	TGACTTTCAGGTTCCAGGGGTTGTTAATTCC	0	0.41	0.42	0.83	0	0	upstream|intergenic_region	Conserved_gene_of_unknown_function|Conserved_gene_of_unknown_function-Conserved_gene_of_unknown_function	PGSC0003DMG402030252|PGSC0003DMG402030252-PGSC0003DMG400030251
chr01-214-717188	717172	ATAATGGGTTAGGCCAGGTCGGCCCAATGGG	0	0	0.42	0	0	0	intergenic_region	Conserved_gene_of_unknown_function-Loganic_acid_methyltransferase	PGSC0003DMG400030251-PGSC0003DMG400031501
chr01-216-723074	723058	GTGTCTGCCACGTCCAGGATGTAGGCTCGGG	6.7	8.11	15.13	22.53	8.89	13.42	upstream|intergenic_region	Loganic_acid_methyltransferase|Conserved_gene_of_unknown_function-Loganic_acid_methyltransferase	PGSC0003DMG400031501|PGSC0003DMG400030251-PGSC0003DMG400031501
chr01-218-726683	726667	TGAGGAAATTGTTCCTGGTGGAATGATGCTT	13.04	10.14	7.57	11.26	32.32	29.52	exon|upstream	Loganic_acid_methyltransferase|Loganic_acid_methyltransferase	PGSC0003DMG400031501|PGSC0003DMG400031501
chr01-221-787211	787195	GTGCAGGTCCCGCCCAGGGTGTAGGCTCGGG	1.12	2.43	2.52	1.67	1.21	2.68	downstream|intergenic_region	Conserved_gene_of_unknown_function|Conserved_gene_of_unknown_function-Conserved_gene_of_unknown_function	PGSC0003DMG400009733|PGSC0003DMG400009733-PGSC0003DMG400009726
chr01-234-791437	791421	GACTAAAATCACTCCAGGTGCATCAGATGCT	10.8	12.17	10.51	9.59	0	0	intergenic_region	Conserved_gene_of_unknown_function-Conserved_gene_of_unknown_function	PGSC0003DMG400009733-PGSC0003DMG400009726
chr01-237-805847	805831	AGCGGTTGAGTGGCCTGGATCAGAGTCATAT	0	0.41	0	1.25	0	0	upstream|intergenic_region	Conserved_gene_of_unknown_function|Conserved_gene_of_unknown_function-Conserved_gene_of_unknown_function	PGSC0003DMG400009726|PGSC0003DMG400009726-PGSC0003DMG400009732
chr01-238-806443	806427	TGCATTTGGAGTTCCAGGATCTTTTCATGAT	89.39	109.51	23.54	26.28	29.08	26.84	exon|upstream|upstream	Conserved_gene_of_unknown_function|Conserved_gene_of_unknown_function|Calcium-binding_pollen_allergen	PGSC0003DMG400009732|PGSC0003DMG400009731|PGSC0003DMG400009730
chr01-247-838650	838634	CCTTTGTTTTGGTCCTGGTCTTATATTATGT	12.66	15.82	2.52	3.34	4.04	0	intron	Calcium_ion_binding_protein	PGSC0003DMG401009727
chr01-251-857205	857189	CTATTGCAAAAAACCTGGACATACTAGAGCA	2.98	4.06	6.73	6.67	10.91	5.37	upstream|intergenic_region	Conserved_gene_of_unknown_function|Conserved_gene_of_unknown_function-Gene_of_unknown_function	PGSC0003DMG400009734|PGSC0003DMG400009734-PGSC0003DMG400031547
chr01-253-859670	859654	CTGTTTTACTGGACCTGGGCTTTACTCAGAT	0	0	4.62	2.5	0	0	intergenic_region	Conserved_gene_of_unknown_function-Gene_of_unknown_function	PGSC0003DMG400009734-PGSC0003DMG400031547
chr01-254-865606	865590	AGAATTTGAATCTCCTGGATACAAGACTAGA	0	0	0.84	0.42	0	0	intergenic_region	Conserved_gene_of_unknown_function-Gene_of_unknown_function	PGSC0003DMG400009734-PGSC0003DMG400031547
chr01-257-926769	926753	TTCAATGATGGAGCCAGGCTAGAGATGTGTG	5.21	0.41	6.31	10.85	2.02	2.01	upstream|downstream|intergenic_region	Gene_of_unknown_function|Conserved_gene_of_unknown_function|Gene_of_unknown_function-Conserved_gene_of_unknown_function	PGSC0003DMG400031547|PGSC0003DMG400031548|PGSC0003DMG400031547-PGSC0003DMG400031548
chr01-262-996130	996114	CTGTGATTGTGAACCTGGGGGTTGAGTACAT	6.33	3.65	0	0.42	0	0	intron	CDC48-interacting_UBX-domain_protein	PGSC0003DMG400032118
chr01-263-998823	998807	AATTGCACCACTACCTGGTGTGCTTCATTTG	3.35	0	0.84	2.09	0.81	0	downstream|intergenic_region	CDC48-interacting_UBX-domain_protein|CDC48-interacting_UBX-domain_protein-Jasmonate_ZIM-domain_protein_3	PGSC0003DMG400032118|PGSC0003DMG400032118-PGSC0003DMG400032119
chr01-264-999164	999148	AGCTGCGTATTTGCCAGGGTGTTTTTTTAAG	3.72	2.03	0	1.25	0	0	downstream|intergenic_region	CDC48-interacting_UBX-domain_protein|CDC48-interacting_UBX-domain_protein-Jasmonate_ZIM-domain_protein_3	PGSC0003DMG400032118|PGSC0003DMG400032118-PGSC0003DMG400032119
chr01-265-1000273	1000257	GTTTTGCCTAGCACCAGGCAAAGCGTAAAAC	1.49	0.81	2.52	2.92	2.42	0	downstream|intergenic_region	CDC48-interacting_UBX-domain_protein|CDC48-interacting_UBX-domain_protein-Jasmonate_ZIM-domain_protein_3	PGSC0003DMG400032118|PGSC0003DMG400032118-PGSC0003DMG400032119
chr01-269-1028381	1028365	TCCTCCTTGAACTCCTGGAGCCATTGCAATC	0	1.62	0	0	0	0	exon|3_prime_UTR|upstream|downstream	Conserved_gene_of_unknown_function|Conserved_gene_of_unknown_function|Dynein_light_chain_type_1_family_protein|Conserved_gene_of_unknown_function	PGSC0003DMG400032160|PGSC0003DMG400032160|PGSC0003DMG400032159|PGSC0003DMG400032160
chr01-272-1036441	1036425	GATTCGCATGCATCCAGGATACATAGACAAA	19.37	26.36	12.61	14.6	3.64	8.05	upstream|downstream|intergenic_region	Isoform_2_of_UPF0496_protein|Iaa-amino_acid_hydrolase_4|Conserved_gene_of_unknown_function-Isoform_2_of_UPF0496_protein	PGSC0003DMG400032120|PGSC0003DMG402032161|PGSC0003DMG400032160-PGSC0003DMG400032120
chr01-274-1039949	1039933	CACAAGTTGAGTTCCAGGAGGAGCCACTGCA	0.37	0	0	0	0	0	exon|5_prime_UTR|downstream|downstream	Isoform_2_of_UPF0496_protein|Isoform_2_of_UPF0496_protein|Iaa-amino_acid_hydrolase_4|PGSC0003DME400215547	PGSC0003DMG400032120|PGSC0003DMG400032120|PGSC0003DMG402032161|GENE_PGSC0003DME400215547
chr01-275-1040168	1040152	TCGATGTCCTTCCCCTGGACATGGAGTCCGC	0	0	0.42	0	0	0	exon|5_prime_UTR|downstream|downstream	Isoform_2_of_UPF0496_protein|Isoform_2_of_UPF0496_protein|Iaa-amino_acid_hydrolase_4|PGSC0003DME400215547	PGSC0003DMG400032120|PGSC0003DMG400032120|PGSC0003DMG402032161|GENE_PGSC0003DME400215547
chr01-277-1042913	1042897	TGCTTCATGGAATCCAGGATTCTGAACGAAG	0.37	0	0	0	0	1.34	3_prime_UTR|downstream|downstream|downstream|intron	Isoform_2_of_UPF0496_protein|Iaa-amino_acid_hydrolase_4|PGSC0003DME400215547|Isoform_2_of_UPF0496_protein|Iaa-amino_acid_hydrolase_4	PGSC0003DMG400032120|PGSC0003DMG402032161|GENE_PGSC0003DME400215547|PGSC0003DMG400032120|PGSC0003DMG402032161
chr01-281-1047474	1047458	TACAAATCTCTCACCTGGTGCCAAAGGAGAC	0	0	1.68	0.42	0.4	0.67	upstream|upstream|downstream|downstream|intron|intron	Iaa-amino_acid_hydrolase_4|PGSC0003DME400215547|Isoform_2_of_UPF0496_protein|Short_chain_alcohol_dehydrogenase|Iaa-amino_acid_hydrolase_4|PGSC0003DME400215547	PGSC0003DMG401032161|GENE_PGSC0003DME400215547|PGSC0003DMG400032120|PGSC0003DMG400032162|PGSC0003DMG402032161|GENE_PGSC0003DME400215547
chr01-284-1052215	1052199	GGTATCAGGTTGTCCTGGAACTCCAGCATTA	0.37	0	0.42	0.42	1.21	0	exon|upstream|upstream|downstream	Short_chain_alcohol_dehydrogenase|Iaa-amino_acid_hydrolase_4|PGSC0003DME400215547|Short_chain_alcohol_dehydrogenase	PGSC0003DMG400032162|PGSC0003DMG402032161|GENE_PGSC0003DME400215547|PGSC0003DMG400032163
chr01-285-1063586	1063570	AGGAGTCCACTTCCCTGGCTCAACCCCAACT	0	0	0	0	0.4	0	exon|upstream|downstream	Ntp201|Binding_protein|Short_chain_alcohol_dehydrogenase	PGSC0003DMG400032210|PGSC0003DMG400032122|PGSC0003DMG400032121
chr01-291-1068603	1068587	GATTGTTTGTCTTCCTGGTAAAAAAGGAATG	5.59	5.27	0.42	0	0	0.67	upstream|upstream|downstream|intron	Ntp201|Gene_of_unknown_function|Conserved_gene_of_unknown_function|Binding_protein	PGSC0003DMG400032210|PGSC0003DMG401032165|PGSC0003DMG402032165|PGSC0003DMG400032122
chr01-292-1069946	1069930	GATTCCAGCAACTCCTGGGAATTTGGAGAGT	0	0	0	0	0.4	0	upstream|upstream|downstream|downstream|intergenic_region	Ntp201|Gene_of_unknown_function|Binding_protein|Conserved_gene_of_unknown_function|Binding_protein-Gene_of_unknown_function	PGSC0003DMG400032210|PGSC0003DMG401032165|PGSC0003DMG400032122|PGSC0003DMG402032165|PGSC0003DMG400032122-PGSC0003DMG401032165
chr01-301-1089341	1089325	ACCTAGCTCCACCCCTGGTAACAAAGCCTCC	0	0.41	1.26	1.25	0.81	0	intron	Lysyl-tRNA_synthetase	PGSC0003DMG400032166
chr01-305-1114779	1114763	TTCTTTTGATGACCCTGGCGTCCGAATCAGC	0.74	0	1.68	0	0	0	intron	Isocitrate_dehydrogenase_[NADP]	PGSC0003DMG400032124
chr01-306-1117618	1117602	TGCAACCATCACCCCAGGTGCTTATTTCAGT	3.72	2.03	0	0	0	0	exon&splice_region	Isocitrate_dehydrogenase_[NADP]	PGSC0003DMG400032124
chr01-311-1119592	1119576	TGCTGAGCTTTAGCCTGGTATCACAAGCGTA	0	0	0.42	0	0.81	0	intron	Isocitrate_dehydrogenase_[NADP]	PGSC0003DMG400032124
chr01-313-1130429	1130413	TTGCAACCATGTACCTGGTTGCACCAACTGC	0	0	0.42	0	0.81	0	exon|3_prime_UTR|upstream|intron	Conserved_gene_of_unknown_function|Conserved_gene_of_unknown_function|Conserved_gene_of_unknown_function|Conserved_gene_of_unknown_function	PGSC0003DMG400032167|PGSC0003DMG400032167|PGSC0003DMG400032167|PGSC0003DMG400032167
chr01-314-1141894	1141878	GATTTTTTCATATCCAGGACTCGAATCCGAG	2.23	2.43	0	0.42	0	0	downstream|downstream|intergenic_region	Conserved_gene_of_unknown_function|5'-adenylylsulfate_reductase-like_5|Conserved_gene_of_unknown_function-5'-adenylylsulfate_reductase-like_5	PGSC0003DMG400032211|PGSC0003DMG400032168|PGSC0003DMG400032211-PGSC0003DMG400032168
chr01-315-1142266	1142250	AAAAAAAAGGACACCTGGAAATACACTAGCA	0.74	0	0.42	0.83	0	0	downstream|downstream|intergenic_region	Conserved_gene_of_unknown_function|5'-adenylylsulfate_reductase-like_5|Conserved_gene_of_unknown_function-5'-adenylylsulfate_reductase-like_5	PGSC0003DMG400032211|PGSC0003DMG400032168|PGSC0003DMG400032211-PGSC0003DMG400032168
chr01-317-1154095	1154079	TCAATAGCTCATACCAGGATGGATGCTAACA	0	0	0	0.42	0	0	3_prime_UTR|upstream	Oxoglutarate_malate_translocator|5'-adenylylsulfate_reductase-like_5	PGSC0003DMG400032169|PGSC0003DMG400032168
chr01-333-1178256	1178240	GGGACATCCTCATCCTGGAGTCAGATTCGCC	0.37	0	0.84	0	11.31	9.39	intergenic_region	Oxoglutarate_malate_translocator-Conserved_gene_of_unknown_function	PGSC0003DMG400032169-PGSC0003DMG400032127
chr01-374-1226832	1226816	GTTTTACTGTCCGCCTGGACCAATACTTGGG	0	0	0.84	0	0	0	intergenic_region	Oxoglutarate_malate_translocator-Conserved_gene_of_unknown_function	PGSC0003DMG400032169-PGSC0003DMG400032127
chr01-375-1228292	1228276	CATTCAAACTAGACCTGGACAACATCTAAAT	2.98	2.03	4.62	2.5	6.87	2.68	intergenic_region	Oxoglutarate_malate_translocator-Conserved_gene_of_unknown_function	PGSC0003DMG400032169-PGSC0003DMG400032127
chr01-385-1236975	1236959	ACTTTGGTTGAGGCCAGGGAGAAGACCCCTG	3.35	1.62	0	0	0	0	intergenic_region	Oxoglutarate_malate_translocator-Conserved_gene_of_unknown_function	PGSC0003DMG400032169-PGSC0003DMG400032127
chr01-398-1253514	1253498	ACACTCTCTTCATCCAGGACAACATAGAGCC	0	0	0	0	0	0.67	exon|upstream	Conserved_gene_of_unknown_function|Conserved_gene_of_unknown_function	PGSC0003DMG400032127|PGSC0003DMG400032127
chr01-402-1263831	1263815	ATAATGCATTCCGCCTGGTATGCGAGAGATA	0	0	0	0	0.4	0.67	downstream|intergenic_region	Conserved_gene_of_unknown_function|Conserved_gene_of_unknown_function-HEAT_repeat_family_protein	PGSC0003DMG400032127|PGSC0003DMG400032127-PGSC0003DMG400032172
chr01-405-1265272	1265256	CGAATTGGGACTTCCTGGCATGAATTCAGAT	0.74	0	0.42	0.42	0	0	downstream|intergenic_region	Conserved_gene_of_unknown_function|Conserved_gene_of_unknown_function-HEAT_repeat_family_protein	PGSC0003DMG400032127|PGSC0003DMG400032127-PGSC0003DMG400032172
chr01-406-1266519	1266503	CCCTCCATAATGTCCTGGGGGGACAATATGT	12.29	18.66	19.34	15.43	4.85	4.03	intergenic_region	Conserved_gene_of_unknown_function-HEAT_repeat_family_protein	PGSC0003DMG400032127-PGSC0003DMG400032172
chr01-407-1266679	1266663	TTGCAAAAACATTCCAGGACCCTCTGTAATG	2.61	2.03	3.78	2.5	2.02	1.34	intergenic_region	Conserved_gene_of_unknown_function-HEAT_repeat_family_protein	PGSC0003DMG400032127-PGSC0003DMG400032172
chr01-409-1272911	1272895	GTGGACAGAGTTACCTGGTATTTGTTGTTGG	14.53	14.6	5.89	10.85	6.46	6.71	intergenic_region	Conserved_gene_of_unknown_function-HEAT_repeat_family_protein	PGSC0003DMG400032127-PGSC0003DMG400032172
chr01-413-1279629	1279613	GGTGGTAGTGTTTCCTGGAGCTGCTTCAACA	0	0.41	0	0	0	0	exon|3_prime_UTR|downstream	HEAT_repeat_family_protein|HEAT_repeat_family_protein|Importin_beta-3	PGSC0003DMG400032172|PGSC0003DMG400032172|PGSC0003DMG400032173
chr01-422-1286434	1286418	AACATATATATACCCTGGCTTCCATGGTGAC	0.37	0	0	0	0.4	0	upstream|downstream|intergenic_region	Importin_beta-3|HEAT|Importin_beta-3-HEAT	PGSC0003DMG400032173|PGSC0003DMG400032215|PGSC0003DMG400032173-PGSC0003DMG400032215
chr01-423-1286705	1286689	ATTCAAAAACTTACCTGGTGTTGTGTCAAAT	0.74	3.65	0.84	1.25	0	1.34	upstream|downstream|intergenic_region	Importin_beta-3|HEAT|Importin_beta-3-HEAT	PGSC0003DMG400032173|PGSC0003DMG400032215|PGSC0003DMG400032173-PGSC0003DMG400032215
chr01-424-1291358	1291342	GACACATTCACATCCAGGATAAGGACACCAC	31.66	48.67	29.85	41.71	29.08	27.51	upstream|intergenic_region	HEAT|HEAT-Conserved_gene_of_unknown_function	PGSC0003DMG400032215|PGSC0003DMG400032215-PGSC0003DMG400032128
chr01-425-1296856	1296840	AGCAGGGAGAATTCCAGGAAGAACAGATAAC	7.08	10.14	3.36	5.42	8.48	4.7	upstream|intergenic_region	Conserved_gene_of_unknown_function|HEAT-Conserved_gene_of_unknown_function	PGSC0003DMG400032128|PGSC0003DMG400032215-PGSC0003DMG400032128
chr01-426-1297150	1297134	CAATAATAACTGTCCTGGAGAAATTACGAGT	11.17	7.3	11.77	7.09	9.29	4.7	upstream|intergenic_region	Conserved_gene_of_unknown_function|HEAT-Conserved_gene_of_unknown_function	PGSC0003DMG400032128|PGSC0003DMG400032215-PGSC0003DMG400032128
chr01-428-1302690	1302674	ACGAAAAGATTCCCCTGGTCATAGCTGATGA	0	0	2.52	5.84	0	0	exon	Conserved_gene_of_unknown_function	PGSC0003DMG400032128
chr01-430-1309829	1309813	TTTTATTGCACTTCCTGGTAATTATTAAAAA	0	0	0.42	0	0	0	exon&splice_region|downstream	Carboxy-lyase|Conserved_gene_of_unknown_function	PGSC0003DMG400032129|PGSC0003DMG400032216
chr01-435-1322739	1322723	CGATATATGCCATCCTGGATATCGCCCCTTC	0	0	17.24	20.86	5.25	5.37	intergenic_region	Conserved_gene_of_unknown_function-Late_blight_resistance_protein	PGSC0003DMG400032216-PGSC0003DMG400032217
chr01-441-1329437	1329421	ACACGAAATTTCACCAGGAAACATGAATCAA	0	0	0	0	0.81	0	downstream|intergenic_region	Late_blight_resistance_protein|Late_blight_resistance_protein-NL0E	PGSC0003DMG400032217|PGSC0003DMG400032217-PGSC0003DMG400032130
chr01-449-1341155	1341139	CAGTTAACTATCTCCTGGGGCCTATTCGACT	1.12	0	0	0	0	0	intergenic_region	Late_blight_resistance_protein-NL0E	PGSC0003DMG400032217-PGSC0003DMG400032130
chr01-451-1344026	1344010	TGTATAGTTACCTCCAGGTATTCAACTTGAT	0	0	0	0	0.4	0	intergenic_region	Late_blight_resistance_protein-NL0E	PGSC0003DMG400032217-PGSC0003DMG400032130
chr01-453-1344829	1344813	TACCGTGAAGTCTCCAGGATACAAATATTTG	0	1.22	1.26	0	0	0	intergenic_region	Late_blight_resistance_protein-NL0E	PGSC0003DMG400032217-PGSC0003DMG400032130
chr01-459-1349676	1349660	CAATACATGCCATCCTGGATATCCTCCGTTC	3.72	0.41	0.42	0.83	2.83	0	intergenic_region	Late_blight_resistance_protein-NL0E	PGSC0003DMG400032217-PGSC0003DMG400032130
chr01-460-1349792	1349776	TCACCTATAAGTTCCAGGAAGATACAAAAAA	0.37	0	0	0	0	0	intergenic_region	Late_blight_resistance_protein-NL0E	PGSC0003DMG400032217-PGSC0003DMG400032130
chr01-461-1350071	1350055	TGGTGGTCCTATTCCTGGAATCCAATTAAGT	4.84	4.06	7.99	10.85	4.85	4.7	intergenic_region	Late_blight_resistance_protein-NL0E	PGSC0003DMG400032217-PGSC0003DMG400032130
chr01-463-1353042	1353026	TGAGTAGCGACCTCCAGGTATATAACTTGAT	2.98	7.71	4.62	3.75	2.42	0.67	intergenic_region	Late_blight_resistance_protein-NL0E	PGSC0003DMG400032217-PGSC0003DMG400032130
chr01-470-1367587	1367571	TGTGTAGCGACCTCCAGGTATTCAACTTGAT	24.96	40.56	40.78	37.96	12.12	14.09	upstream|intergenic_region	NL0E|Late_blight_resistance_protein-NL0E	PGSC0003DMG400032130|PGSC0003DMG400032217-PGSC0003DMG400032130
chr01-472-1372371	1372355	TGTGTAGCTACCTCCAGGTATTCAACTTGAT	21.98	23.93	54.65	45.89	20.2	20.13	splice_region|3_prime_UTR|downstream	NL0E|NL0E|Pentatricopeptide_repeat-containing_protein	PGSC0003DMG400032130|PGSC0003DMG400032130|PGSC0003DMG400032177
chr01-480-1401711	1401695	CTTTTGGCAAAGGCCTGGACATCCTTTTATT	0	0	0	0.42	0	0	upstream|intron	Serine/arginine-rich_protein|Maintenance_of_killer_16__Mak16__protein	PGSC0003DMG400032132|PGSC0003DMG400032131
chr01-481-1402131	1402115	ATTTGTTGTGTGTCCAGGGAGAAGATAATGA	0	0	0	0	0	0.67	splice_region&intron|upstream	Maintenance_of_killer_16__Mak16__protein|Serine/arginine-rich_protein	PGSC0003DMG400032131|PGSC0003DMG400032132
chr01-482-1402971	1402955	GTTTACCTAGACACCAGGAAGTAAAAGAATA	2.23	6.08	0	0	0	0	upstream|intron	Serine/arginine-rich_protein|Maintenance_of_killer_16__Mak16__protein	PGSC0003DMG400032132|PGSC0003DMG400032131
chr01-483-1408068	1408052	GAATAATTAATTTCCTGGTTTTCTTCACATC	0	0	0	0	0	1.34	downstream|intron	Maintenance_of_killer_16__Mak16__protein|Serine/arginine-rich_protein	PGSC0003DMG400032131|PGSC0003DMG400032132
chr01-485-1411088	1411072	CCCTAGTAGGAGCCCTGGTTGTGCTCCCTAC	0	0	0	0	0.4	0	exon|3_prime_UTR|upstream	Serine/arginine-rich_protein|Serine/arginine-rich_protein|Glucan_endo-1_3-beta-glucosidase_4	PGSC0003DMG400032132|PGSC0003DMG400032132|PGSC0003DMG400032133
chr01-496-1428789	1428773	AGGCCCATTGCTCCCAGGTTGAACCTGCAAT	0	0	0	0	0.4	0	upstream|intergenic_region	Extensin_Dif10|Glucan_endo-1_3-beta-glucosidase_4-Extensin_Dif10	PGSC0003DMG400032222|PGSC0003DMG400032133-PGSC0003DMG400032222
chr01-497-1448925	1448909	TGGTAATGCAACTCCTGGAAATCGATGAACG	1.49	1.22	1.26	0.83	2.02	4.7	downstream|intergenic_region	Neutral_amino_acid_transport_protein|Extensin_Dif54-Neutral_amino_acid_transport_protein	PGSC0003DMG400032226|PGSC0003DMG400032223-PGSC0003DMG400032226
chr01-498-1451905	1451889	CATCACCAACAGTCCTGGCATTGACAATGGC	0.74	2.03	1.26	2.09	3.64	2.01	exon|upstream	Neutral_amino_acid_transport_protein|Uncharacterized_BCR__COG1963_family_protein	PGSC0003DMG400032226|PGSC0003DMG400032135
chr01-500-1457384	1457368	ACATCAGACTTGGCCTGGATCATCACGGGGA	0	0	1.68	3.75	0.4	0	upstream|downstream|intron	Neutral_amino_acid_transport_protein|Amino_acid_transporter|Uncharacterized_BCR__COG1963_family_protein	PGSC0003DMG400032226|PGSC0003DMG400032227|PGSC0003DMG400032135
chr01-501-1457672	1457656	CTTGCTTTATACACCTGGTTTGTCTCACCAT	0	0.81	0	0	0	0.67	upstream|downstream|intron	Neutral_amino_acid_transport_protein|Amino_acid_transporter|Uncharacterized_BCR__COG1963_family_protein	PGSC0003DMG400032226|PGSC0003DMG400032227|PGSC0003DMG400032135
chr01-502-1458336	1458320	ACTTATTGACTTACCTGGACGGGGTCAATGG	1.49	0	0	0	0.81	0	3_prime_UTR|downstream	Uncharacterized_BCR__COG1963_family_protein|Amino_acid_transporter	PGSC0003DMG400032135|PGSC0003DMG400032227
chr01-509-1489747	1489731	GGACATGCCTCCGCCAGGTGTGCGACAGACC	0.74	0.41	0.42	2.09	0	0	exon|upstream	Dead_box_ATP-dependent_RNA_helicase|Serine/threonine-protein_phosphatase	PGSC0003DMG400032137|PGSC0003DMG400032180
chr01-512-1493641	1493625	GACGGTTGCACATCCAGGTTTAGTTGAGGAT	9.68	7.71	21.02	19.61	11.31	6.71	downstream|intergenic_region	Dead_box_ATP-dependent_RNA_helicase|Dead_box_ATP-dependent_RNA_helicase-Protein_AFR	PGSC0003DMG400032137|PGSC0003DMG400032137-PGSC0003DMG400032138
chr01-513-1498793	1498777	ATGCTTTCTTTCTCCAGGTAGGGAATATCTT	0	0	0.42	0.42	0	0	upstream|intergenic_region	Protein_AFR|Dead_box_ATP-dependent_RNA_helicase-Protein_AFR	PGSC0003DMG400032138|PGSC0003DMG400032137-PGSC0003DMG400032138
chr01-520-1504943	1504927	ACTTCCACCTCTTCCTGGGGAATATAGTGAA	2.61	2.43	0	0	0.4	0	exon	Protein_AFR	PGSC0003DMG400032138
chr01-522-1516088	1516072	ATGATTATCAAAGCCAGGCCCAATCCGATGT	12.29	6.49	3.36	1.67	12.12	10.73	upstream|downstream|intergenic_region	Conserved_gene_of_unknown_function|Non-specific_lipid-transfer_protein|Conserved_gene_of_unknown_function-Non-specific_lipid-transfer_protein	PGSC0003DMG400032181|PGSC0003DMG400032182|PGSC0003DMG400032181-PGSC0003DMG400032182
chr01-523-1517506	1517490	CTTCTTTTTTTTACCTGGTGCAGATGGAGCA	0.37	0	0	0	0	0	exon&splice_region|upstream	Non-specific_lipid-transfer_protein|Conserved_gene_of_unknown_function	PGSC0003DMG400032182|PGSC0003DMG400032181
chr01-526-1522970	1522954	CCCCCGAATGGGCCCTGGAGTGCGCAATCCG	48.42	40.56	8.41	5.42	32.32	28.85	upstream|upstream|intergenic_region	Non-specific_lipid-transfer_protein|Conserved_gene_of_unknown_function|Non-specific_lipid-transfer_protein-Conserved_gene_of_unknown_function	PGSC0003DMG400032182|PGSC0003DMG400032139|PGSC0003DMG400032182-PGSC0003DMG400032139
chr01-530-1531961	1531945	CCTAGATAAACACCCTGGGCAAAACCTATAT	0	0	0	0	0	0.67	upstream|downstream|intron	KH_domain_protein|Conserved_gene_of_unknown_function|Conserved_gene_of_unknown_function	PGSC0003DMG400032140|PGSC0003DMG400032139|PGSC0003DMG400032139
chr01-539-1540207	1540191	AGGGCAATGGTTTCCTGGACCGACATCTCAG	0	0	0.42	0	0	0	exon|downstream	KH_domain_protein|Conserved_gene_of_unknown_function	PGSC0003DMG400032140|PGSC0003DMG400032183
chr01-542-1540663	1540647	AGCTGGAAACTCCCCTGGATGGTCACAGTTG	0	0	0	0.42	0	0	exon|downstream	KH_domain_protein|Conserved_gene_of_unknown_function	PGSC0003DMG400032140|PGSC0003DMG400032183
chr01-546-1541572	1541556	TCGACATCCTCATCCTGGTGGTAATCCAGCA	0	0	0.42	0	0	0	exon|downstream	KH_domain_protein|Conserved_gene_of_unknown_function	PGSC0003DMG400032140|PGSC0003DMG400032183
chr01-547-1542754	1542738	GAGAAAGGATACGCCTGGAAAATAAAGCATA	0	0.41	0	0	0	0	3_prime_UTR|downstream	Conserved_gene_of_unknown_function|KH_domain_protein	PGSC0003DMG400032183|PGSC0003DMG400032140
chr01-553-1548065	1548049	TCCTCCATAATAACCTGGGGAACAATACATA	0	0	5.89	7.09	6.06	7.38	upstream|intergenic_region	Conserved_gene_of_unknown_function|Conserved_gene_of_unknown_function-Conserved_gene_of_unknown_function	PGSC0003DMG400032183|PGSC0003DMG400032183-PGSC0003DMG400032228
chr01-554-1548421	1548405	ATCCTCCGTATTACCTGGGGAACAATATGTA	4.1	1.62	16.39	11.68	0	0	upstream|intergenic_region	Conserved_gene_of_unknown_function|Conserved_gene_of_unknown_function-Conserved_gene_of_unknown_function	PGSC0003DMG400032183|PGSC0003DMG400032183-PGSC0003DMG400032228
chr01-555-1555123	1555107	CGCTTTGTAGTTTCCAGGAGGAGTGCAAGAT	0.37	0.41	0	0	0	0	intergenic_region	Conserved_gene_of_unknown_function-Conserved_gene_of_unknown_function	PGSC0003DMG400032183-PGSC0003DMG400032228
chr01-561-1560496	1560480	ATCATTGACATTGCCTGGAATGGCATTGGTT	0	0.41	0	0	0	0	intergenic_region	Conserved_gene_of_unknown_function-Conserved_gene_of_unknown_function	PGSC0003DMG400032183-PGSC0003DMG400032228
chr01-563-1580794	1580778	AATGGGGTTGATCCCAGGCATCCTAAAAAAA	0	0	0	0	1.62	0.67	downstream|intergenic_region	Dirigent_2|Dirigent_2-RRNA-processing_protein_EBP2	PGSC0003DMG400032229|PGSC0003DMG400032229-PGSC0003DMG400032141
chr01-564-1584221	1584205	TAGTTTGAGAATTCCAGGGTTTTTGTGGTAT	0.37	0	0.42	0	0	0	intergenic_region	Dirigent_2-RRNA-processing_protein_EBP2	PGSC0003DMG400032229-PGSC0003DMG400032141
chr01-567-1594089	1594073	ACGAACACGAACCCCAGGCAAGTCCCTGAAG	0	0	0	0.42	0	0	downstream|intergenic_region	RRNA-processing_protein_EBP2|RRNA-processing_protein_EBP2-Tap46	PGSC0003DMG400032141|PGSC0003DMG400032141-PGSC0003DMG400032187
chr01-568-1595203	1595187	AAGCCACTTATGCCCTGGCAAGGAGGTCCCC	4.47	5.68	0	0.42	2.83	0.67	downstream|intergenic_region	RRNA-processing_protein_EBP2|RRNA-processing_protein_EBP2-Tap46	PGSC0003DMG400032141|PGSC0003DMG400032141-PGSC0003DMG400032187
chr01-569-1595708	1595692	CTTAAAGTAAAGGCCTGGCTTTTTTATTTCC	0	0.81	0	0	0	0	downstream|intergenic_region	RRNA-processing_protein_EBP2|RRNA-processing_protein_EBP2-Tap46	PGSC0003DMG400032141|PGSC0003DMG400032141-PGSC0003DMG400032187
chr01-573-1600185	1600169	AAACTTGTTTGAGCCAGGACAACCTTAGCAG	0	0.41	5.46	7.09	0	3.35	intergenic_region	RRNA-processing_protein_EBP2-Tap46	PGSC0003DMG400032141-PGSC0003DMG400032187
chr01-577-1609327	1609311	TATAGTTTCCACCCCAGGCACCCACCCATCA	0	0	0.42	0	0	0	intron	Tap46	PGSC0003DMG400032187
chr01-578-1610570	1610554	CCGGTGTCACCATCCAGGCCACGAAGGGCAG	0	0	1.68	0.42	0	0	upstream|intron	Casein_kinase|Tap46	PGSC0003DMG400032142|PGSC0003DMG400032187
chr01-579-1612423	1612407	GAGTTGTAGTATTCCTGGAGGTGTGACATTT	0.37	0.41	0.42	0.42	1.21	0	upstream|upstream|intergenic_region	Tap46|Casein_kinase|Tap46-Casein_kinase	PGSC0003DMG400032187|PGSC0003DMG400032142|PGSC0003DMG400032187-PGSC0003DMG400032142
chr01-587-1624338	1624322	ACCTCGCCGAAGACCTGGTGATGAGACTCAA	0	0	0	0	0.81	0	upstream|downstream|intergenic_region	Conserved_gene_of_unknown_function|Casein_kinase|Casein_kinase-Conserved_gene_of_unknown_function	PGSC0003DMG401032143|PGSC0003DMG400032142|PGSC0003DMG400032142-PGSC0003DMG401032143
chr01-588-1629676	1629660	CGAGCTTGTCGTACCAGGCTCTTTTATGTGG	31.66	17.44	6.31	11.68	29.49	28.85	downstream|intron	Gene_of_unknown_function|Conserved_gene_of_unknown_function	PGSC0003DMG402032143|PGSC0003DMG401032143
chr01-593-1634791	1634775	CTGAGTGAATGGGCCTGGCAGCATTCCCTCA	0	0	0.42	0	0.4	0	upstream|downstream|intergenic_region	Gene_of_unknown_function|Conserved_gene_of_unknown_function|Conserved_gene_of_unknown_function-Metal_tolerance_protein	PGSC0003DMG402032143|PGSC0003DMG401032143|PGSC0003DMG401032143-PGSC0003DMG400032189
chr01-603-1663150	1663134	AGGAGGAGTCAGGCCAGGTGTTGCTTCAACG	0	0.41	0	0	0	0	exon|downstream	Transcription_or_splicing_factor|RRNA-processing_protein_EBP2	PGSC0003DMG400032191|PGSC0003DMG400032192
chr01-606-1666383	1666367	GACCTTACCCCAACCTGGTGGAGATAGAGAT	10.8	6.49	7.99	4.17	12.12	9.39	upstream|downstream|downstream|intergenic_region	Transcription_or_splicing_factor|RRNA-processing_protein_EBP2|GTP-binding_protein|Transcription_or_splicing_factor-RRNA-processing_protein_EBP2	PGSC0003DMG400032191|PGSC0003DMG400032192|PGSC0003DMG400032193|PGSC0003DMG400032191-PGSC0003DMG400032192
chr01-610-1672615	1672599	TGGTTATATCTTTCCTGGGCATACCTTGCCA	0	0	0	0	0.4	0	upstream|downstream|intron	RRNA-processing_protein_EBP2|Ubiquitin_ligase_SINAT2|GTP-binding_protein	PGSC0003DMG400032192|PGSC0003DMG401032194|PGSC0003DMG400032193
chr01-614-1675128	1675112	GATAAATAATTTTCCAGGTGTTAAAATGAGT	3.35	3.65	2.52	2.09	7.27	3.35	upstream|downstream|intergenic_region	GTP-binding_protein|Ubiquitin_ligase_SINAT2|GTP-binding_protein-Ubiquitin_ligase_SINAT2	PGSC0003DMG400032193|PGSC0003DMG401032194|PGSC0003DMG400032193-PGSC0003DMG401032194
chr01-616-1677822	1677806	GAACCCGTGACCTCCTGGTCACATGGCGGCA	14.15	7.3	9.25	10.85	9.69	15.43	3_prime_UTR|upstream|upstream|intron	Ubiquitin_ligase_SINAT2|GTP-binding_protein|Ubiquitin_ligase_SINAT2|Ubiquitin_ligase_SINAT2	PGSC0003DMG402032194|PGSC0003DMG400032193|PGSC0003DMG401032194|PGSC0003DMG401032194
chr01-619-1686069	1686053	CATGAATTGGGATCCAGGAGAAAATAATATA	7.82	0.41	2.52	0.42	1.62	0	upstream|intergenic_region	Ubiquitin_ligase_SINAT2|Ubiquitin_ligase_SINAT2-Nse1_non-SMC_component_of_SMC5-6_complex_family_protein	PGSC0003DMG401032194|PGSC0003DMG401032194-PGSC0003DMG400032195
chr01-623-1695172	1695156	TGAATGATTTTAACCTGGAAATGAACGAGAC	0.37	0	0	0	0	0	downstream|intergenic_region	Nse1_non-SMC_component_of_SMC5-6_complex_family_protein|Ubiquitin_ligase_SINAT2-Nse1_non-SMC_component_of_SMC5-6_complex_family_protein	PGSC0003DMG400032195|PGSC0003DMG401032194-PGSC0003DMG400032195
chr01-624-1696078	1696062	ACTTTGAGATGATCCAGGCTCAAGAGTATCA	0	0.81	0	0	0.4	0	exon	Nse1_non-SMC_component_of_SMC5-6_complex_family_protein	PGSC0003DMG400032195
chr01-632-1712235	1712219	TGAACTTGAACATCCTGGTTCTCAACCCACT	2.61	0.41	0.84	0.83	0.4	0	intergenic_region	Nse1_non-SMC_component_of_SMC5-6_complex_family_protein-Cysteine_protease_ATG4B	PGSC0003DMG400032195-PGSC0003DMG400032144
chr01-641-1740213	1740197	ATTGGGTTTCCTACCTGGTGTCCGCCTGTCC	1.86	0.81	0	0.42	0	0	upstream|intron	10-formyltetrahydrofolate_synthetase|Lipoate-protein_ligase_B	PGSC0003DMG400032146|PGSC0003DMG400032145
chr01-642-1740305	1740289	GAAGTGCTCCCTACCAGGAGTTTTTCCATTC	0.37	0.41	0.42	0.42	0	0	upstream|intron	10-formyltetrahydrofolate_synthetase|Lipoate-protein_ligase_B	PGSC0003DMG400032146|PGSC0003DMG400032145
chr01-643-1740434	1740418	ACATTTTCTCCTCCCAGGTAGTATCAGGGCA	0	0.41	0	0	0	0	splice_region&intron|upstream	Lipoate-protein_ligase_B|10-formyltetrahydrofolate_synthetase	PGSC0003DMG400032145|PGSC0003DMG400032146
chr01-645-1744787	1744771	CAGTTGGTCTTTGCCAGGCTTTGGGAGCTTT	0	0	0	0.83	0	0	exon|upstream|downstream	10-formyltetrahydrofolate_synthetase|10-formyltetrahydrofolate_synthetase|Lipoate-protein_ligase_B	PGSC0003DMG400032146|PGSC0003DMG400032146|PGSC0003DMG400032145
chr01-648-1746334	1746318	AAAGCTCGTAGGACCTGGTGGCTTTGTGGTC	0	0.81	0	0	0	0	exon	10-formyltetrahydrofolate_synthetase	PGSC0003DMG400032146
chr01-649-1748999	1748983	AATGAGCACAATGCCTGGTTTGCCTACTAGG	0	0	0	0.83	0	0	exon	10-formyltetrahydrofolate_synthetase	PGSC0003DMG400032146
chr01-650-1755338	1755322	GGAAAATGAGTGCCCTGGTGTTGTTTCTTGT	0.37	1.62	0.42	0.42	1.62	0.67	exon	Peroxidase	PGSC0003DMG400032147
chr01-652-1771963	1771947	TGGGCTATCCCGACCTGGCTCGTCAAATTGC	2.61	4.87	0.84	5.01	5.66	9.39	intergenic_region	Peroxidase-NDR1	PGSC0003DMG400032199-PGSC0003DMG400032148
chr01-663-1793300	1793284	ACGTAAATCCGCCCCTGGCTAATGATGATGA	0	0	0	0	0.4	0	upstream|intergenic_region	Structural_molecule|NDR1-Structural_molecule	PGSC0003DMG400032149|PGSC0003DMG400032231-PGSC0003DMG400032149
chr01-665-1796059	1796043	GTTCACGACTAGGCCAGGATCAGCATCCCCT	0	0.41	0.42	0	0	0	exon|3_prime_UTR|upstream	Structural_molecule|Structural_molecule|DEAD/DEAH_box_helicase_family_protein	PGSC0003DMG400032149|PGSC0003DMG400032149|PGSC0003DMG400032150
chr01-666-1798306	1798290	ATGATGGAGCAATCCTGGCTGGTATGTATGG	0	0.41	0	0.83	0	0.67	exon|upstream|downstream	Structural_molecule|DEAD/DEAH_box_helicase_family_protein|Structural_molecule	PGSC0003DMG400032149|PGSC0003DMG400032150|PGSC0003DMG400032149
chr01-671-1801908	1801892	TTTCCATACGTTGCCTGGTTAATAAATGCAT	0	0	0	0	2.42	0	downstream|intron	Structural_molecule|DEAD/DEAH_box_helicase_family_protein	PGSC0003DMG400032149|PGSC0003DMG400032150
chr01-673-1803578	1803562	AGGAGTATGTGCACCAGGTGGGAAGGGCATC	0.37	0.81	0.42	0	0	0.67	exon|downstream	DEAD/DEAH_box_helicase_family_protein|Structural_molecule	PGSC0003DMG400032150|PGSC0003DMG400032149
chr01-674-1803908	1803892	ACTGCTTCTTGGACCTGGCGGTCAAACTTTA	0	0.41	0.42	0	0	0	3_prime_UTR	DEAD/DEAH_box_helicase_family_protein	PGSC0003DMG400032150
chr01-677-1815119	1815103	GATGATGACGTTCCCAGGCCTGCCAAATTCA	0	0	0	0	0	0.67	intergenic_region	DEAD/DEAH_box_helicase_family_protein-1_3-beta-glucan_synthase	PGSC0003DMG400032150-PGSC0003DMG400032200
chr01-678-1818057	1818041	TCAAAAAAACCATCCAGGCACCATAAGACGT	0.74	0.41	0	0	0	0	intergenic_region	DEAD/DEAH_box_helicase_family_protein-1_3-beta-glucan_synthase	PGSC0003DMG400032150-PGSC0003DMG400032200
chr01-679-1825684	1825668	TCAGAAAAACTGTCCAGGCGCCATGAGGCGT	1.12	0	0	0	0.4	0.67	downstream|intergenic_region	1_3-beta-glucan_synthase|DEAD/DEAH_box_helicase_family_protein-1_3-beta-glucan_synthase	PGSC0003DMG400032200|PGSC0003DMG400032150-PGSC0003DMG400032200
chr01-683-1832998	1832982	ATACCACCATATACCTGGAGGTGATAGCTGC	0	1.22	0	0	0	0	intron	1_3-beta-glucan_synthase	PGSC0003DMG400032200
chr01-689-1836901	1836885	AAGTTTAGGATTTCCAGGCAATTTAATTGAG	0	0.41	0	0	0	0	exon	1_3-beta-glucan_synthase	PGSC0003DMG400032200
chr01-693-1851269	1851253	CAAGCAACAAATACCAGGTAACTTTGTCCAC	6.7	6.49	19.76	23.36	17.37	18.11	upstream|intergenic_region	1_3-beta-glucan_synthase|1_3-beta-glucan_synthase-Callose_synthase_3	PGSC0003DMG400032200|PGSC0003DMG400032200-PGSC0003DMG400032202
chr01-694-1854061	1854045	ATATAACTCTCACCCAGGGGATAGGAGTGGA	0.37	0.41	0	0	0	0	upstream|intergenic_region	1_3-beta-glucan_synthase|1_3-beta-glucan_synthase-Callose_synthase_3	PGSC0003DMG400032200|PGSC0003DMG400032200-PGSC0003DMG400032202
chr01-701-1861695	1861679	AGTATCTATGTTTCCAGGTCTTTAAATAAGA	0	0	0.84	0	0	0	intergenic_region	1_3-beta-glucan_synthase-Callose_synthase_3	PGSC0003DMG400032200-PGSC0003DMG400032202
chr01-704-1865599	1865583	TCGGGTTCAAATCCCAGGGGAGACAAAAATA	0	2.03	0	0.42	0	0	intergenic_region	1_3-beta-glucan_synthase-Callose_synthase_3	PGSC0003DMG400032200-PGSC0003DMG400032202
chr01-705-1865731	1865715	CGCGAAAGTTGACCCTGGCACCATGGTTATC	0	0	1.68	1.67	0	0	intergenic_region	1_3-beta-glucan_synthase-Callose_synthase_3	PGSC0003DMG400032200-PGSC0003DMG400032202
chr01-706-1866145	1866129	GTTAAGAGACCCTCCTGGCCCAACCCAAGAC	0	0	1.68	2.5	0.4	0	intergenic_region	1_3-beta-glucan_synthase-Callose_synthase_3	PGSC0003DMG400032200-PGSC0003DMG400032202
chr01-708-1869283	1869267	TGGTTACTTTTTTCCAGGGTTATAGTTACCA	0	0	1.26	1.25	0.4	0	intergenic_region	1_3-beta-glucan_synthase-Callose_synthase_3	PGSC0003DMG400032200-PGSC0003DMG400032202
chr01-709-1873059	1873043	AAGAGAGTAATATCCTGGCTTCTATCAATTG	0.37	0	0	0	0	0	intergenic_region	1_3-beta-glucan_synthase-Callose_synthase_3	PGSC0003DMG400032200-PGSC0003DMG400032202
chr01-710-1874775	1874759	CTATTTTTTTATACCAGGACTATTTATTCTT	0.37	0	0.42	0.42	0	0	intergenic_region	1_3-beta-glucan_synthase-Callose_synthase_3	PGSC0003DMG400032200-PGSC0003DMG400032202
chr01-711-1875244	1875228	CATACTTGTGTGCCCAGGCATGAAAAGCCAA	0	0.41	2.94	3.34	0	0	intergenic_region	1_3-beta-glucan_synthase-Callose_synthase_3	PGSC0003DMG400032200-PGSC0003DMG400032202
chr01-712-1879141	1879125	GCTGGATTTGAATCCAGGTCTCGTGGGTGGT	19	21.09	11.35	9.59	18.99	13.42	intergenic_region	1_3-beta-glucan_synthase-Callose_synthase_3	PGSC0003DMG400032200-PGSC0003DMG400032202
chr01-713-1879263	1879247	CAAGATAGCAGGACCTGGAAGTTTTATGTTG	0.74	0	0	0	0	0	intergenic_region	1_3-beta-glucan_synthase-Callose_synthase_3	PGSC0003DMG400032200-PGSC0003DMG400032202
chr01-715-1889268	1889252	TCATCTTCAAGAGCCTGGAACTACGTTGCGT	67.05	48.67	50.44	50.06	38.38	47.64	intergenic_region	1_3-beta-glucan_synthase-Callose_synthase_3	PGSC0003DMG400032200-PGSC0003DMG400032202
chr01-718-1898470	1898454	AATGGAATCGAACCCTGGAGAAATATAAAGT	1.86	2.03	0	0	0	0	splice_acceptor&intron	Callose_synthase_3	PGSC0003DMG400032202
chr01-720-1900426	1900410	ATCCAAGTTTTGACCAGGCTCAGTAGAATGT	0	0	0.42	0	0	0	exon	Callose_synthase_3	PGSC0003DMG400032202
chr01-721-1900914	1900898	CAATTACCATCATCCTGGGCCATATCAAGGA	0	0	0	0	0.81	3.35	exon	Callose_synthase_3	PGSC0003DMG400032202
chr01-722-1901450	1901434	GTTAACAAACAAACCTGGATAAATTTTCTGC	0.37	0	0	0	0	0	exon&splice_region	Callose_synthase_3	PGSC0003DMG400032202
chr01-723-1903749	1903733	CATTCCTTCATACCCTGGGGCTCCATGGATG	0.37	0.41	0	0.42	8.89	9.39	exon	Callose_synthase_3	PGSC0003DMG400032202
chr01-726-1910628	1910612	ACATACCATGTCACCAGGATTACAAACAGTA	0	0	1.26	0.42	0	0	intron	Callose_synthase_3	PGSC0003DMG400032202
chr01-728-1928431	1928415	AATCAGAAGAGCACCAGGAAGAAAGCTATGA	0	0	0	0	0.4	0	exon|upstream	U-box_domain-containing_protein|U_box	PGSC0003DMG400032232|PGSC0003DMG400032151
chr01-730-1929541	1929525	AGACAAGTTACACCCTGGGCGCGTTCTGATG	0	0.81	0.84	0.42	0	0	5_prime_UTR|downstream	U_box|U-box_domain-containing_protein	PGSC0003DMG400032151|PGSC0003DMG400032232
chr01-742-1961767	1961751	ACAAGAACCTCTACCTGGAGATAAAGGCAAG	7.45	5.27	3.78	3.75	6.46	2.01	intergenic_region	Extensin-Cysteine-rich_extensin-2	PGSC0003DMG401032203-PGSC0003DMG400032233
chr01-744-1965875	1965859	TCTCAACATATCACCTGGAAACAGGGCTGAG	0	0	2.1	0.83	0	0	upstream|intergenic_region	Cysteine-rich_extensin-2|Extensin-Cysteine-rich_extensin-2	PGSC0003DMG400032233|PGSC0003DMG401032203-PGSC0003DMG400032233
chr01-748-1978486	1978470	ACGGCACAAATCCCCAGGACTAATGTAACAT	1.12	0	0.42	0	2.42	0	upstream|intergenic_region	Extensin|Extensin-D12_oleate_desaturase	PGSC0003DMG402032203|PGSC0003DMG402032203-PGSC0003DMG400032204
chr01-749-1983215	1983199	GAGCCAAATTCTTCCAGGCCGCCATGGGCTC	16.76	24.33	7.99	8.76	27.47	24.15	intergenic_region	Extensin-D12_oleate_desaturase	PGSC0003DMG402032203-PGSC0003DMG400032204
chr01-751-1999753	1999737	ATATCTCAATAAACCTGGTGGAATGAACATC	0.37	0	1.26	0.42	0.4	0.67	intergenic_region	Extensin-D12_oleate_desaturase	PGSC0003DMG402032203-PGSC0003DMG400032204
chr01-752-2001525	2001509	GAGTTCGAGTCATCCAGGGACCAAAAAGGTT	7.82	2.84	0.42	0	4.85	2.68	intergenic_region	Extensin-D12_oleate_desaturase	PGSC0003DMG402032203-PGSC0003DMG400032204
chr01-760-2035348	2035332	ATAGTAATAATTACCAGGATGAGAATAAGTT	0.74	0	0	0	1.21	0.67	intergenic_region	D12_oleate_desaturase-Enoyl-acyl-carrier-protein_reductase	PGSC0003DMG400032204-PGSC0003DMG400032152
chr01-761-2042773	2042757	TAGGCCCATAAATCCTGGCATGTCTACACAC	0.74	0	0	0	6.87	10.73	upstream|intergenic_region	Enoyl-acyl-carrier-protein_reductase|D12_oleate_desaturase-Enoyl-acyl-carrier-protein_reductase	PGSC0003DMG400032152|PGSC0003DMG400032204-PGSC0003DMG400032152
chr01-765-2045498	2045482	ATTCTAGTTGGAACCTGGGTGCCAGTAAGTG	0	0	0	0	0	0.67	exon	Enoyl-acyl-carrier-protein_reductase	PGSC0003DMG400032152
chr01-771-2059826	2059810	AATTTTTATCTAGCCTGGGATGGGAGGGAGT	0	0	4.2	1.25	0	0	upstream|intergenic_region	Conserved_gene_of_unknown_function|COG5125-Conserved_gene_of_unknown_function	PGSC0003DMG400032153|PGSC0003DMG400032236-PGSC0003DMG400032153
chr01-773-2062623	2062607	AGAAATTAAATCACCTGGTAAATAATGATTC	0	0.41	0	0	0	0	upstream|intergenic_region	Conserved_gene_of_unknown_function|COG5125-Conserved_gene_of_unknown_function	PGSC0003DMG400032153|PGSC0003DMG400032236-PGSC0003DMG400032153
chr01-774-2065504	2065488	GCTTTTTCTTCCTCCAGGGTTGGGGTAAGGT	0.37	0.81	5.89	3.34	0.4	0	upstream|intron	Conserved_gene_of_unknown_function|Conserved_gene_of_unknown_function	PGSC0003DMG400032153|PGSC0003DMG400032153
chr01-776-2068843	2068827	CGGTGGAGGGTTGCCAGGGGCGGATAGAGAA	0.74	0	0.42	0	0	0	downstream|intergenic_region	Conserved_gene_of_unknown_function|Conserved_gene_of_unknown_function-Selenoprotein_O	PGSC0003DMG400032153|PGSC0003DMG400032153-PGSC0003DMG400032205
chr01-777-2075792	2075776	ATACTTCTCCATGCCAGGTTGTTCGTCAAAT	0	0	8.83	4.59	0	0	exon	Selenoprotein_O	PGSC0003DMG400032205
chr01-782-2080684	2080668	CCATTGATACTACCCAGGGAGAACCACACCC	28.31	27.17	32.79	37.96	44.44	38.24	upstream|downstream|intron	Selenoprotein_O|Pentatricopeptide_repeat-containing_protein__chloroplastic|Selenoprotein_O	PGSC0003DMG400032205|PGSC0003DMG400032206|PGSC0003DMG400032205
chr01-785-2086700	2086684	TTCTTCATCTCTTCCAGGATAGAAAAAGCTT	4.1	4.06	0	0	1.62	2.01	exon|5_prime_UTR|upstream|upstream	Pentatricopeptide_repeat-containing_protein__chloroplastic|Pentatricopeptide_repeat-containing_protein__chloroplastic|Selenoprotein_O|Alcohol_dehydrogenase	PGSC0003DMG400032206|PGSC0003DMG400032206|PGSC0003DMG400032205|PGSC0003DMG400032154
chr01-787-2092953	2092937	CAAGACATTGGTTCCTGGAGATCGTGTAGCG	0	0	0.84	0	0	0	exon|upstream	Alcohol_dehydrogenase|Pentatricopeptide_repeat-containing_protein__chloroplastic	PGSC0003DMG400032154|PGSC0003DMG400032206
chr01-788-2094240	2094224	TGGTGCAACTCGTCCAGGTGGCAAAGTTTGC	0.37	0.41	0	0.42	0	0	exon	Alcohol_dehydrogenase	PGSC0003DMG400032154
chr01-790-2098217	2098201	GCCATGCAAGACACCAGGTAGGACGAATGTG	7.45	5.27	24.38	19.19	2.83	2.01	downstream|intergenic_region	Alcohol_dehydrogenase|Alcohol_dehydrogenase-Lipoxygenase	PGSC0003DMG400032154|PGSC0003DMG400032154-PGSC0003DMG400032155
chr01-793-2100640	2100624	AACGAAGAAATCTCCTGGGAACAGTCTCTCT	1.12	0.81	0.42	0.83	1.21	1.34	intergenic_region	Alcohol_dehydrogenase-Lipoxygenase	PGSC0003DMG400032154-PGSC0003DMG400032155
chr01-795-2113807	2113791	TTAGATATAGGAACCTGGACCTTGGCAAGAC	1.49	1.22	0.84	0.42	0	0	intergenic_region	Alcohol_dehydrogenase-Lipoxygenase	PGSC0003DMG400032154-PGSC0003DMG400032155
chr01-802-2140367	2140351	CGGTGTCGATCTACCAGGACTTGGAGATAAA	1.12	0.41	2.1	2.09	0	0	exon|upstream	Lipoxygenase|Lipoxygenase	PGSC0003DMG400032155|PGSC0003DMG400032155
chr01-803-2143843	2143827	GAGTTCATTTTTCCCAGGCAAGTATGCAATT	1.12	0	1.26	0.42	0	0	exon|5_prime_UTR	Lipoxygenase|Lipoxygenase	PGSC0003DMG400032155|PGSC0003DMG400032155
chr01-807-2153283	2153267	TGTTGAATATTCCCCTGGTGTATCGTACCAA	7.45	1.62	3.36	5.84	5.66	6.71	upstream|intergenic_region	Lipoxygenase|Lipoxygenase-Oxidoreductase__2OG-Fe_II__oxygenase_family_protein	PGSC0003DMG400032207|PGSC0003DMG400032207-PGSC0003DMG400032156
chr01-808-2154128	2154112	CATTGAATACTTGCCAGGGGAAAATGAACTC	2.98	4.06	2.52	5.01	8.48	11.41	upstream|intergenic_region	Lipoxygenase|Lipoxygenase-Oxidoreductase__2OG-Fe_II__oxygenase_family_protein	PGSC0003DMG400032207|PGSC0003DMG400032207-PGSC0003DMG400032156
chr01-809-2156813	2156797	GATTGATTGCAACCCTGGCACAACGGCGTGT	2.61	3.24	4.62	11.68	5.25	3.35	upstream|intergenic_region	Lipoxygenase|Lipoxygenase-Oxidoreductase__2OG-Fe_II__oxygenase_family_protein	PGSC0003DMG400032207|PGSC0003DMG400032207-PGSC0003DMG400032156
chr01-810-2157122	2157106	TAACTGGGTCTCGCCAGGCATAGATAGGATA	4.1	0.41	21.86	22.94	2.83	6.04	upstream|intergenic_region	Lipoxygenase|Lipoxygenase-Oxidoreductase__2OG-Fe_II__oxygenase_family_protein	PGSC0003DMG400032207|PGSC0003DMG400032207-PGSC0003DMG400032156
chr01-811-2157287	2157271	ACATAATTGATAGCCAGGGCACAACTTTTAT	1.49	2.84	2.1	1.67	0.81	0	intergenic_region	Lipoxygenase-Oxidoreductase__2OG-Fe_II__oxygenase_family_protein	PGSC0003DMG400032207-PGSC0003DMG400032156
chr01-815-2177136	2177120	CATGACACTAGAGCCAGGGGTGGATCTATGT	0.74	1.22	0.84	0	0.4	1.34	intergenic_region	Lipoxygenase-Oxidoreductase__2OG-Fe_II__oxygenase_family_protein	PGSC0003DMG400032207-PGSC0003DMG400032156
chr01-816-2185207	2185191	GTTAGGTGTTGTTCCAGGTATCGTAGAAAAT	1.12	0	0.84	0.83	0	0	intergenic_region	Lipoxygenase-Oxidoreductase__2OG-Fe_II__oxygenase_family_protein	PGSC0003DMG400032207-PGSC0003DMG400032156
chr01-821-2195302	2195286	TAGGTTGTGTGTACCAGGGTGGATGAACTCC	21.23	17.44	6.73	5.01	10.1	6.04	intergenic_region	Lipoxygenase-Oxidoreductase__2OG-Fe_II__oxygenase_family_protein	PGSC0003DMG400032207-PGSC0003DMG400032156
chr01-825-2201604	2201588	CTTTTTCTTCATCCCTGGCCACCAATAAATT	0.74	0	0	0.83	0	0.67	intergenic_region	Lipoxygenase-Oxidoreductase__2OG-Fe_II__oxygenase_family_protein	PGSC0003DMG400032207-PGSC0003DMG400032156
chr01-829-2203919	2203903	AACCACTTTCCTACCTGGTTGCACATTACCT	14.9	17.85	4.2	2.5	13.33	13.42	intergenic_region	Lipoxygenase-Oxidoreductase__2OG-Fe_II__oxygenase_family_protein	PGSC0003DMG400032207-PGSC0003DMG400032156
chr01-830-2204176	2204160	GAAGGCGCGACCCCCTGGCTATCCTGAATAA	1.12	0.81	0.42	2.09	0	8.05	intergenic_region	Lipoxygenase-Oxidoreductase__2OG-Fe_II__oxygenase_family_protein	PGSC0003DMG400032207-PGSC0003DMG400032156
chr01-832-2209090	2209074	ACTTACCTGTGATCCTGGTAAGATTTTAATA	0	0	1.68	0.83	0	0	intergenic_region	Lipoxygenase-Oxidoreductase__2OG-Fe_II__oxygenase_family_protein	PGSC0003DMG400032207-PGSC0003DMG400032156
chr01-836-2233265	2233249	ATCAACACTTACACCTGGTCATTTCCTACAC	8.57	9.73	8.41	18.35	3.64	1.34	intergenic_region	Oxidoreductase__2OG-Fe_II__oxygenase_family_protein-Oxidoreductase__2OG-Fe_II__oxygenase_family_protein	PGSC0003DMG400032156-PGSC0003DMG400032208
chr01-839-2236422	2236406	ATAACGTTATATACCTGGAATAACAAGGTTC	2.98	1.62	0	0	0.81	0.67	intergenic_region	Oxidoreductase__2OG-Fe_II__oxygenase_family_protein-Oxidoreductase__2OG-Fe_II__oxygenase_family_protein	PGSC0003DMG400032156-PGSC0003DMG400032208
chr01-846-2245697	2245681	ACCACTCAGAGCGCCAGGGACGCCAGGTCCT	3.72	10.95	2.52	1.25	1.21	2.68	upstream|intergenic_region	Oxidoreductase__2OG-Fe_II__oxygenase_family_protein|Oxidoreductase__2OG-Fe_II__oxygenase_family_protein-Oxidoreductase__2OG-Fe_II__oxygenase_family_protein	PGSC0003DMG400032208|PGSC0003DMG400032208-PGSC0003DMG400032157
chr01-853-2259872	2259856	CTTTACAAAGCGACCTGGTTTTGAGAATGAA	5.96	1.22	5.04	7.51	1.21	0.67	downstream|intergenic_region	Oxidoreductase__2OG-Fe_II__oxygenase_family_protein|Oxidoreductase__2OG-Fe_II__oxygenase_family_protein-Oxidoreductase__2OG-Fe_II__oxygenase_family_protein	PGSC0003DMG400032157|PGSC0003DMG400032208-PGSC0003DMG400032157
chr01-855-2265561	2265545	GGAATAATTTATCCCAGGATTAATAATTAGT	1.12	0.81	0	0.42	0	0	upstream|intergenic_region	Oxidoreductase__2OG-Fe_II__oxygenase_family_protein|Oxidoreductase__2OG-Fe_II__oxygenase_family_protein-Oxidoreductase__2OG-Fe_II__oxygenase_family_protein	PGSC0003DMG400032157|PGSC0003DMG400032157-PGSC0003DMG400003478
chr01-856-2265630	2265614	TGGGATAGTAATCCCAGGATAACTTATTCTG	3.35	3.24	2.94	2.5	2.83	3.35	upstream|intergenic_region	Oxidoreductase__2OG-Fe_II__oxygenase_family_protein|Oxidoreductase__2OG-Fe_II__oxygenase_family_protein-Oxidoreductase__2OG-Fe_II__oxygenase_family_protein	PGSC0003DMG400032157|PGSC0003DMG400032157-PGSC0003DMG400003478
chr01-857-2275507	2275491	AATGTTGTTGTATCCTGGAGGGGACAAGTCA	10.43	5.27	9.67	6.67	8.48	4.03	intergenic_region	Oxidoreductase__2OG-Fe_II__oxygenase_family_protein-Oxidoreductase__2OG-Fe_II__oxygenase_family_protein	PGSC0003DMG400032157-PGSC0003DMG400003478
chr01-858-2278092	2278076	TAACTGCTGAAAACCTGGCCAAATGCACTAA	0	0	0	0	0	0.67	intergenic_region	Oxidoreductase__2OG-Fe_II__oxygenase_family_protein-Oxidoreductase__2OG-Fe_II__oxygenase_family_protein	PGSC0003DMG400032157-PGSC0003DMG400003478
chr01-859-2278583	2278567	ACCTGAGCTACACCCTGGACGTGCCGGCACT	7.82	10.55	1.26	1.67	3.64	2.01	intergenic_region	Oxidoreductase__2OG-Fe_II__oxygenase_family_protein-Oxidoreductase__2OG-Fe_II__oxygenase_family_protein	PGSC0003DMG400032157-PGSC0003DMG400003478
chr01-861-2282404	2282388	GTTTGAAAAAATTCCTGGGGTGTTACAACAA	1.49	0.41	0	0	0	0	intergenic_region	Oxidoreductase__2OG-Fe_II__oxygenase_family_protein-Oxidoreductase__2OG-Fe_II__oxygenase_family_protein	PGSC0003DMG400032157-PGSC0003DMG400003478
chr01-867-2337484	2337468	GCCACTTAGAGCGCCAGGGACGTCAGGTCTT	0.37	0	0	0.83	2.02	0.67	intergenic_region	Oxidoreductase__2OG-Fe_II__oxygenase_family_protein-Oxidoreductase__2OG-Fe_II__oxygenase_family_protein	PGSC0003DMG400032157-PGSC0003DMG400003478
chr01-871-2362504	2362488	ACTTACCTGTGATCCTGGTAAGATTTTAATG	4.47	3.65	0	0	0.4	0	intergenic_region	Oxidoreductase__2OG-Fe_II__oxygenase_family_protein-Gene_of_unknown_function	PGSC0003DMG400003478-PGSC0003DMG401003479
chr01-876-2377641	2377625	GTCATATACTTTGCCTGGGTATAAGACCTAC	0	2.03	0	0	0	0	intergenic_region	Oxidoreductase__2OG-Fe_II__oxygenase_family_protein-Gene_of_unknown_function	PGSC0003DMG400003478-PGSC0003DMG401003479
chr01-879-2400811	2400795	GGAGACCAAAGGTCCAGGTGTTACTATGTCT	7.45	13.38	4.62	3.34	6.06	6.04	upstream|intergenic_region	Oxidoreductase__2OG-Fe_II__oxygenase_family_protein|Oxidoreductase__2OG-Fe_II__oxygenase_family_protein-Oxidoreductase__2OG-Fe_II__oxygenase_family_protein	PGSC0003DMG402003479|PGSC0003DMG402003479-PGSC0003DMG400021383
chr01-884-2404988	2404972	TGGATAACTAATCCCAGGAAAATTAACTTGT	0	0.41	0	0	0	0	intergenic_region	Oxidoreductase__2OG-Fe_II__oxygenase_family_protein-Oxidoreductase__2OG-Fe_II__oxygenase_family_protein	PGSC0003DMG402003479-PGSC0003DMG400021383
chr01-886-2408709	2408693	AACAACAGTACAACCAGGGGCGGATATAGCC	1.12	0.41	0.42	0.83	0	0	intergenic_region	Oxidoreductase__2OG-Fe_II__oxygenase_family_protein-Oxidoreductase__2OG-Fe_II__oxygenase_family_protein	PGSC0003DMG402003479-PGSC0003DMG400021383
chr01-887-2412008	2411992	GGTTTTCTGTCCGCCTGGACCAATACTCGGG	2.98	4.06	0	0	10.1	10.73	intergenic_region	Oxidoreductase__2OG-Fe_II__oxygenase_family_protein-Oxidoreductase__2OG-Fe_II__oxygenase_family_protein	PGSC0003DMG402003479-PGSC0003DMG400021383
chr01-889-2416915	2416899	ACATATGTGATCTCCTGGGACGGCGGTATCG	0	0	1.68	0	0	0	upstream|intergenic_region	Oxidoreductase__2OG-Fe_II__oxygenase_family_protein|Oxidoreductase__2OG-Fe_II__oxygenase_family_protein-Oxidoreductase__2OG-Fe_II__oxygenase_family_protein	PGSC0003DMG400021383|PGSC0003DMG402003479-PGSC0003DMG400021383
chr01-890-2417298	2417282	AGATAAATATCTCCCAGGTATCTTTAGTTGC	15.27	11.76	26.48	24.19	40.4	37.57	upstream|intergenic_region	Oxidoreductase__2OG-Fe_II__oxygenase_family_protein|Oxidoreductase__2OG-Fe_II__oxygenase_family_protein-Oxidoreductase__2OG-Fe_II__oxygenase_family_protein	PGSC0003DMG400021383|PGSC0003DMG402003479-PGSC0003DMG400021383
chr01-892-2433351	2433335	TTCGCTAGGTGGGCCAGGAACGCCCGACAAA	6.33	3.24	1.68	2.09	3.23	5.37	upstream|intergenic_region	C2_domain-containing_protein|C2_domain-containing_protein-Conserved_gene_of_unknown_function	PGSC0003DMG400021350|PGSC0003DMG400021350-PGSC0003DMG400021382
chr01-894-2438833	2438817	CAAGTCTGACATTCCAGGCTAACATCTGTTA	7.82	0.41	0	1.67	2.83	2.68	intergenic_region	C2_domain-containing_protein-Conserved_gene_of_unknown_function	PGSC0003DMG400021350-PGSC0003DMG400021382
chr01-896-2439316	2439300	CAAACTGGCGTCTCCAGGAGCTGGCGAAGTA	2.23	0	0	0	0	0	intergenic_region	C2_domain-containing_protein-Conserved_gene_of_unknown_function	PGSC0003DMG400021350-PGSC0003DMG400021382
chr01-899-2452658	2452642	GATCCAACATTCACCTGGTGAAATTTTTGAG	1.86	3.65	0.42	0.42	0.4	0.67	intron	Conserved_gene_of_unknown_function	PGSC0003DMG400021382
chr01-904-2459026	2459010	AGCTGTGGCAATGCCTGGTGTAGTAGTAGAA	0	0	0	0	0	0.67	exon|upstream	Conserved_gene_of_unknown_function|EIL1	PGSC0003DMG400021382|PGSC0003DMG400021381
chr01-908-2469254	2469238	GGTACACTGCAATCCTGGACGCTGGAGACCC	0	0.41	0	0	0.4	0	upstream|downstream|downstream|intron	Subtilisin-type_protease|EIL1|Subtilisin-type_protease|Subtilisin-type_protease	PGSC0003DMG400021348|PGSC0003DMG400021381|PGSC0003DMG400021348|PGSC0003DMG400021348
chr01-909-2469405	2469389	TGATTCAAATGCGCCAGGATCGTCATAAAAC	0.74	0.41	0	0	8.08	2.01	upstream|downstream|downstream|intron	Subtilisin-type_protease|EIL1|Subtilisin-type_protease|Subtilisin-type_protease	PGSC0003DMG400021348|PGSC0003DMG400021381|PGSC0003DMG400021348|PGSC0003DMG400021348
chr01-916-2474383	2474367	TGTTTTAAATTCGCCAGGTTCGTCATAAAAC	0	0.41	0.42	0	0	0	exon|upstream	Subtilisin-type_protease|Subtilisin-type_protease	PGSC0003DMG400021348|PGSC0003DMG400021348
chr01-917-2476888	2476872	CCTTATTGAAAATCCTGGCTCCGCCACTGGT	4.47	1.22	0.84	1.25	6.87	14.76	upstream|intergenic_region	Subtilisin-type_protease|Subtilisin-type_protease-Conserved_gene_of_unknown_function	PGSC0003DMG400021348|PGSC0003DMG400021348-PGSC0003DMG400021379
chr01-922-2488039	2488023	CTATTTTTATGAGCCTGGTGTGCTTGATGAC	1.86	4.87	0.42	0	3.64	2.01	upstream|intergenic_region	Conserved_gene_of_unknown_function|Subtilisin-type_protease-Conserved_gene_of_unknown_function	PGSC0003DMG400021379|PGSC0003DMG400021348-PGSC0003DMG400021379
chr01-923-2488096	2488080	CCTGCTGGGCCGGCCTGGCCTAACCCGTGAT	0.37	0	0	0	0.81	0	upstream|intergenic_region	Conserved_gene_of_unknown_function|Subtilisin-type_protease-Conserved_gene_of_unknown_function	PGSC0003DMG400021379|PGSC0003DMG400021348-PGSC0003DMG400021379
chr01-926-2491772	2491756	CTTGAGTTTGTTACCTGGTGAAAATTGATGT	0.74	1.22	0	0	0	0	upstream|intergenic_region	Conserved_gene_of_unknown_function|Subtilisin-type_protease-Conserved_gene_of_unknown_function	PGSC0003DMG400021379|PGSC0003DMG400021348-PGSC0003DMG400021379
chr01-927-2494472	2494456	AGGACTTGTTGGTCCTGGTTGGGGTTTTACC	0.37	0.81	0	2.09	0	0	3_prime_UTR|downstream	Conserved_gene_of_unknown_function|UDP-glucosyltransferase	PGSC0003DMG400021379|PGSC0003DMG400021347
chr01-931-2502250	2502234	ACCCACGTGGTATCCAGGGGGTTCACCCTCG	2.98	0.41	7.15	6.26	0	0	5_prime_UTR|upstream|downstream|intron	Transcription_factor|UDP-glucosyltransferase|Transcription_factor|Transcription_factor	PGSC0003DMG400021346|PGSC0003DMG400021347|PGSC0003DMG400021346|PGSC0003DMG400021346
chr01-935-2515414	2515398	ATGCACATAAAAACCAGGCATAACCATGACC	0	0.41	0	0	0.4	0	exon	Conserved_gene_of_unknown_function	PGSC0003DMG400021345
chr01-936-2516893	2516877	TAGTTGTTTGTATCCTGGCAATGGTTCATCT	3.35	3.24	7.15	4.59	4.44	5.37	exon	Conserved_gene_of_unknown_function	PGSC0003DMG400021345
chr01-937-2524597	2524581	ACCAAATGGAATTCCAGGTAGGAAATTTTGG	0.37	0	0	0	0	0	downstream|intergenic_region	Conserved_gene_of_unknown_function|Conserved_gene_of_unknown_function-Conserved_gene_of_unknown_function	PGSC0003DMG400021344|PGSC0003DMG400021345-PGSC0003DMG400021344
chr01-938-2530742	2530726	TGGATTTATTTATCCAGGTGAGTATCAACAA	0	0.41	0.42	0	0	0	intron	Conserved_gene_of_unknown_function	PGSC0003DMG400021344
chr01-939-2533865	2533849	ACTGAGGATACATCCAGGAATGCAATGACAT	0	0	0	0	2.42	2.68	exon|upstream	Conserved_gene_of_unknown_function|ATP-dependent_RNA_helicase	PGSC0003DMG400021344|PGSC0003DMG400021378
chr01-941-2535930	2535914	ACATCTCTTGGGCCCTGGGAAAAGACCACTG	10.43	12.98	5.46	5.42	2.83	4.7	exon|upstream	Conserved_gene_of_unknown_function|ATP-dependent_RNA_helicase	PGSC0003DMG400021344|PGSC0003DMG400021378
chr01-946-2544109	2544093	AGATGCCGATGCCCCAGGATTGGTACAGACC	1.49	0	0	0	0	0	upstream|intron	ATP-dependent_RNA_helicase|ATP-dependent_RNA_helicase	PGSC0003DMG400021378|PGSC0003DMG400021378
chr01-948-2546945	2546929	TTGATGATTATGGCCAGGAGAAGATGTGGAA	0.37	0	0	0	0	0	exon	ATP-dependent_RNA_helicase	PGSC0003DMG400021378
chr01-951-2549903	2549887	TGGCCGTGTCCAACCAGGCGAGTGCTACCAC	0	1.22	0	0	0	0	exon	ATP-dependent_RNA_helicase	PGSC0003DMG400021378
chr01-956-2553400	2553384	GAAGGTGAATTTTCCAGGATCTTGTTTCCTT	0	0	1.26	0.42	0	0	downstream|intron	White-brown-complex_ABC_transporter_family|ATP-dependent_RNA_helicase	PGSC0003DMG400021343|PGSC0003DMG400021378
chr01-960-2558177	2558161	TCCAGTGGCGGAGCCAGGATTTTTATTGTTT	0.37	0	0	0	0	0	downstream|downstream|intron	ATP-dependent_RNA_helicase|White-brown-complex_ABC_transporter_family|White-brown-complex_ABC_transporter_family	PGSC0003DMG400021378|PGSC0003DMG400021343|PGSC0003DMG400021343
chr01-962-2561936	2561920	GGCTAAAACTTCCCCTGGATCAACAGAACCA	0.37	0	2.94	0.42	1.62	0.67	exon|5_prime_UTR|upstream|downstream	White-brown-complex_ABC_transporter_family|White-brown-complex_ABC_transporter_family|White-brown-complex_ABC_transporter_family|White-brown-complex_ABC_transporter_family	PGSC0003DMG400021343|PGSC0003DMG400021343|PGSC0003DMG400021343|PGSC0003DMG400021343
chr01-963-2565649	2565633	TACGCCACTCCGCCCTGGTGATGCACCTGTT	0	0.81	0	0.42	0.4	1.34	exon|5_prime_UTR|upstream	White-brown-complex_ABC_transporter_family|White-brown-complex_ABC_transporter_family|White-brown-complex_ABC_transporter_family	PGSC0003DMG400021343|PGSC0003DMG400021343|PGSC0003DMG400021343
chr01-964-2569622	2569606	TGGGGTTTATCGACCTGGGTTGTTGTGCAGT	21.23	13.79	0	0	0	0	upstream|intergenic_region	White-brown-complex_ABC_transporter_family|White-brown-complex_ABC_transporter_family-Calcium-dependent_protein_kinase_20	PGSC0003DMG400021343|PGSC0003DMG400021343-PGSC0003DMG400021342
chr01-968-2581710	2581694	TGCAAGTGGACTACCTGGCTTGAAGAACACT	0	0.81	0	0	0	0.67	exon&splice_region|upstream	Calcium-dependent_protein_kinase_20|PGPS/D7	PGSC0003DMG400021342|PGSC0003DMG400021377
chr01-969-2581768	2581752	GGCGAATCTTCATCCTGGTTGATAAAAAGAA	0	0	0.42	0.42	0	0	exon|upstream	Calcium-dependent_protein_kinase_20|PGPS/D7	PGSC0003DMG400021342|PGSC0003DMG400021377
chr01-970-2585290	2585274	GAAGGCGTCATGTCCTGGCTACGTATTTCTA	0.74	0.81	0	0	0.4	0	upstream|upstream|downstream|intergenic_region	Calcium-dependent_protein_kinase_20|PGPS/D7|Sucrose-phosphatase_1|Calcium-dependent_protein_kinase_20-PGPS/D7	PGSC0003DMG400021342|PGSC0003DMG400021377|PGSC0003DMG400021341|PGSC0003DMG400021342-PGSC0003DMG400021377
chr01-971-2588354	2588338	AAACCTAGAAGAACCAGGTCGTGGAGTCACT	0	0	0.42	0.83	0.4	0	exon|3_prime_UTR|upstream|downstream	Sucrose-phosphatase_1|Sucrose-phosphatase_1|Calcium-dependent_protein_kinase_20|PGPS/D7	PGSC0003DMG400021341|PGSC0003DMG400021341|PGSC0003DMG400021342|PGSC0003DMG400021377
chr01-973-2591337	2591321	ACGCCACCGGCCACCAGGAGCATGTTGGATT	0	0	0.42	0	0.4	0.67	upstream|downstream|intron	Sucrose-phosphatase_1|PGPS/D7|Sucrose-phosphatase_1	PGSC0003DMG400021341|PGSC0003DMG400021377|PGSC0003DMG400021341
chr01-975-2604851	2604835	ATCCAACTTCACGCCAGGTGAAATAGAAAGT	17.13	16.22	20.18	18.35	14.54	14.76	upstream|downstream|intergenic_region	Exonuclease|Fringe|Fringe-Exonuclease	PGSC0003DMG400021376|PGSC0003DMG400043597|PGSC0003DMG400043597-PGSC0003DMG400021376
chr01-976-2610276	2610260	GAGATTGTTCATTCCTGGGATGTATGTGGAT	7.45	12.98	2.94	2.92	5.66	4.03	exon|3_prime_UTR|downstream	Exonuclease|Exonuclease|Exonuclease	PGSC0003DMG400021376|PGSC0003DMG400021376|PGSC0003DMG400021376
chr01-977-2616028	2616012	CCTTGATAAAATTCCTGGCTACGTCACTGCT	5.21	3.24	0	0	0	0	upstream|intergenic_region	Conserved_gene_of_unknown_function|Exonuclease-Conserved_gene_of_unknown_function	PGSC0003DMG400021375|PGSC0003DMG400021376-PGSC0003DMG400021375
chr01-980-2623436	2623420	CGTAAAAAACATACCAGGATCAGTAACAATT	0.37	0.41	0	0	0	0	upstream|intergenic_region	Methionine_aminopeptidase|Conserved_gene_of_unknown_function-Methionine_aminopeptidase	PGSC0003DMG400021374|PGSC0003DMG400021375-PGSC0003DMG400021374
chr01-983-2628293	2628277	GGGAATTGGAGCGCCTGGAAAAGCCAACTTA	0	0	0.42	0	0	0	exon	Methionine_aminopeptidase	PGSC0003DMG400021374
chr01-984-2628523	2628507	GCAAATTGCTAAGCCTGGCATGTTAATGATT	0	0	0.84	0	0	0	exon	Methionine_aminopeptidase	PGSC0003DMG400021374
chr01-986-2638833	2638817	GATGTTTTGAGCACCAGGCTGCCGCCCACCT	4.84	2.43	0.42	0	3.64	2.68	intron	Zinc_finger__RING-type	PGSC0003DMG400021373
chr01-987-2639316	2639300	ATAACTGTGATGTCCAGGCAAGCTTACACGC	0.37	0.81	0	0	2.83	0.67	intron	Zinc_finger__RING-type	PGSC0003DMG400021373
chr01-990-2656384	2656368	CTCCGCAATGGCACCAGGTCCATCACTAGCT	0	0.41	0	0	0	0	exon	Fasciclin-like_arabinogalactan_protein_14	PGSC0003DMG400021372
chr01-995-2678958	2678942	GATGCTTTGTGCACCAGGGTGCCAACACTAC	4.1	7.3	3.78	5.01	5.25	4.7	intron	Calcium-dependent_protein_kinase	PGSC0003DMG400021338
chr01-998-2686550	2686534	ATGTTATTTCATACCTGGAGAGAAAAGGAGA	0	0	0	0.42	0	0	exon|downstream	Pentatricopeptide_repeat-containing_protein|Co-chaperone_protein_HscB__mitochondrial	PGSC0003DMG400021371|PGSC0003DMG400021337
chr01-1000-2688852	2688836	ATGATCAAATCTACCAGGATCATTCACCAAT	0.37	0.81	0.42	0	0	0	3_prime_UTR|downstream	Co-chaperone_protein_HscB__mitochondrial|Pentatricopeptide_repeat-containing_protein	PGSC0003DMG400021337|PGSC0003DMG400021371
chr01-1003-2692549	2692533	TACAAGCTATGGACCAGGGGCGGAGCTAGCA	0	0	0	0	0.4	1.34	downstream|intron	Pentatricopeptide_repeat-containing_protein|Co-chaperone_protein_HscB__mitochondrial	PGSC0003DMG400021371|PGSC0003DMG400021337
chr01-1004-2694407	2694391	GTTGGGTCGGGGTCCTGGGTTAAGGTCGGGT	15.64	23.52	17.24	15.85	6.87	7.38	upstream|intergenic_region	Co-chaperone_protein_HscB__mitochondrial|Co-chaperone_protein_HscB__mitochondrial-Conserved_gene_of_unknown_function	PGSC0003DMG400021337|PGSC0003DMG400021337-PGSC0003DMG400021336
chr01-1008-2706143	2706127	AAACAAAATTTTACCTGGAGCCATGACTAGC	3.72	3.65	0.42	0	1.21	0.67	exon&splice_region|downstream	Conserved_gene_of_unknown_function|Conserved_gene_of_unknown_function	PGSC0003DMG400021336|PGSC0003DMG400021336
chr01-1010-2713326	2713310	GTCACCAAACTAACCAGGAAAAAAAAACATC	0.74	0.41	1.68	0	0.81	0	upstream|intron	Conserved_gene_of_unknown_function|Conserved_gene_of_unknown_function	PGSC0003DMG400021336|PGSC0003DMG400021336
chr01-1012-2727905	2727889	CAAGATGTCATCTCCTGGTACCAGAATGGTA	0	0	0	0	1.62	2.01	intergenic_region	Conserved_gene_of_unknown_function-Gene_of_unknown_function	PGSC0003DMG400021336-PGSC0003DMG400021370
chr01-1019-2736308	2736292	AATTCTCACATTACCAGGGGTTGCAAGTGAA	0	0	0.84	0.83	0	0	downstream|intergenic_region	Gene_of_unknown_function|Conserved_gene_of_unknown_function-Gene_of_unknown_function	PGSC0003DMG400021370|PGSC0003DMG400021336-PGSC0003DMG400021370
chr01-1020-2737821	2737805	CAATGGATAGCTACCTGGATTAAGATGCAAT	0	0	0	0	0.4	0	downstream|intergenic_region	Gene_of_unknown_function|Conserved_gene_of_unknown_function-Gene_of_unknown_function	PGSC0003DMG400021370|PGSC0003DMG400021336-PGSC0003DMG400021370
chr01-1021-2738010	2737994	ATTCTAAAAGGCTCCAGGGCCAGTCTAGCAC	0	1.22	0	0	0.81	0	downstream|intergenic_region	Gene_of_unknown_function|Conserved_gene_of_unknown_function-Gene_of_unknown_function	PGSC0003DMG400021370|PGSC0003DMG400021336-PGSC0003DMG400021370
chr01-1022-2739340	2739324	TGCCCTTGCAACTCCTGGTCGGGCGGTACCA	0	0	0	0.42	0	0	exon	Gene_of_unknown_function	PGSC0003DMG400021370
chr01-1024-2742874	2742858	ACGTAGTTATGCCCCTGGTTAACTCTCACAT	9.31	4.87	5.89	3.34	7.27	6.71	upstream|intergenic_region	Gene_of_unknown_function|Gene_of_unknown_function-Conserved_gene_of_unknown_function	PGSC0003DMG400021370|PGSC0003DMG400021370-PGSC0003DMG400021369
chr01-1032-2761563	2761547	TCTTCCTCTCTGTCCTGGCCTTAGTGGACAG	19.37	21.09	12.61	12.93	12.52	12.75	upstream|intron	Electron_transporter|ML_domain_protein	PGSC0003DMG402021334|PGSC0003DMG401021334
chr01-1033-2761802	2761786	CAACACCAAAGCCCCAGGGCCCCATAGCTTT	0	0	0.42	0.42	2.02	0	upstream|intron	Electron_transporter|ML_domain_protein	PGSC0003DMG402021334|PGSC0003DMG401021334
chr01-1035-2763990	2763974	CGTAAGTTCTTCTCCAGGAATATCATGAAAT	0	0.41	5.04	3.75	0	0	upstream|intron	Electron_transporter|ML_domain_protein	PGSC0003DMG402021334|PGSC0003DMG401021334
chr01-1036-2768951	2768935	ATATACTATAGCCCCAGGTGGCTAAGAACCG	1.86	0.81	0	0.42	0	0	upstream|upstream|downstream|intergenic_region	ML_domain_protein|Gene_of_unknown_function|Ring_finger_protein|ML_domain_protein-Gene_of_unknown_function	PGSC0003DMG401021334|PGSC0003DMG400021368|PGSC0003DMG400021333|PGSC0003DMG401021334-PGSC0003DMG400021368
chr01-1039-2781743	2781727	GCCACATGAAAAACCAGGACTATAGAAGTAG	3.35	4.06	2.1	1.67	2.83	2.01	downstream|intergenic_region	Pentatricopeptide_repeat-containing_protein|Pentatricopeptide_repeat-containing_protein-YA1	PGSC0003DMG400021367|PGSC0003DMG400021367-PGSC0003DMG400021365
chr01-1040-2783023	2783007	AGGTGACTTCGTACCAGGAGGACTCGAACTC	37.25	32.85	33.63	30.87	44.44	31.53	downstream|intergenic_region	Pentatricopeptide_repeat-containing_protein|Pentatricopeptide_repeat-containing_protein-YA1	PGSC0003DMG400021367|PGSC0003DMG400021367-PGSC0003DMG400021365
chr01-1041-2789342	2789326	TATCGATATAAGTCCTGGTGAGTTAATTGAG	4.1	3.24	0.84	0.83	0.81	0	intergenic_region	Pentatricopeptide_repeat-containing_protein-YA1	PGSC0003DMG400021367-PGSC0003DMG400021365
chr01-1042-2799854	2799838	TTCAAAAATGTCACCTGGTGCGCGTCGATTT	1.86	0.41	0	0	0	0	upstream|intron	33_kDa_ribonucleoprotein__chloroplastic|YA1	PGSC0003DMG400021364|PGSC0003DMG400021365
chr01-1044-2801964	2801948	GATGGAGAAGAGACCAGGAATCTTCGCTCGT	1.12	0.81	0	0	0.81	0.67	upstream|intron	33_kDa_ribonucleoprotein__chloroplastic|YA1	PGSC0003DMG400021364|PGSC0003DMG400021365
chr01-1047-2805360	2805344	CATTCTACCTTTCCCAGGCTCGACTTGTAGG	18.25	25.96	6.31	4.59	10.5	19.46	downstream|downstream|intron	YA1|PEN1|33_kDa_ribonucleoprotein__chloroplastic	PGSC0003DMG400021365|PGSC0003DMG400021331|PGSC0003DMG400021364
chr01-1049-2807801	2807785	ATCCGACATGCACCCTGGCATTTTTGACGAG	16.39	12.57	3.78	4.59	12.52	4.7	3_prime_UTR|downstream|downstream	PEN1|YA1|33_kDa_ribonucleoprotein__chloroplastic	PGSC0003DMG400021331|PGSC0003DMG400021365|PGSC0003DMG400021364
chr01-1050-2809479	2809463	GCCTTTTTCAAGGCCAGGGAAACATCATCAT	11.17	25.55	0	0	1.62	2.68	exon|downstream	PEN1|33_kDa_ribonucleoprotein__chloroplastic	PGSC0003DMG400021331|PGSC0003DMG400021364
chr01-1054-2824574	2824558	TCTTCAACTTCTGCCAGGACATTACAGCTAT	0	0	0.84	0.42	0	0	downstream|intergenic_region	Conserved_gene_of_unknown_function|Conserved_gene_of_unknown_function-Helicase_domain-containing_protein	PGSC0003DMG400021330|PGSC0003DMG400021330-PGSC0003DMG400021363
chr01-1055-2826122	2826106	TCAATGAAGTAGACCTGGTTTCAAATCTCAG	0	0	0	0.42	0	0	downstream|intergenic_region	Conserved_gene_of_unknown_function|Conserved_gene_of_unknown_function-Helicase_domain-containing_protein	PGSC0003DMG400021330|PGSC0003DMG400021330-PGSC0003DMG400021363
chr01-1056-2826337	2826321	GATGTGATAATAACCAGGTGAATCAGTCCAG	0	0	0	0	0.4	0	downstream|intergenic_region	Conserved_gene_of_unknown_function|Conserved_gene_of_unknown_function-Helicase_domain-containing_protein	PGSC0003DMG400021330|PGSC0003DMG400021330-PGSC0003DMG400021363
chr01-1057-2828431	2828415	GAAGTGGGTAATCCCTGGGAATGCAGCATCT	0	0	0	0	0.4	0	intergenic_region	Conserved_gene_of_unknown_function-Helicase_domain-containing_protein	PGSC0003DMG400021330-PGSC0003DMG400021363
chr01-1065-2836720	2836704	CTGTTGGACAATGCCTGGGTGGTTCAACAAC	1.86	0	0	0	0	0	intergenic_region	Conserved_gene_of_unknown_function-Helicase_domain-containing_protein	PGSC0003DMG400021330-PGSC0003DMG400021363
chr01-1066-2836992	2836976	TACTTTACTTATTCCAGGATTATGATGGAAG	3.35	1.62	0	0	2.02	4.7	intergenic_region	Conserved_gene_of_unknown_function-Helicase_domain-containing_protein	PGSC0003DMG400021330-PGSC0003DMG400021363
chr01-1067-2837226	2837210	GAAACTAGCAATCCCAGGATTATACCACAGT	0	1.62	0	0	0.4	1.34	intergenic_region	Conserved_gene_of_unknown_function-Helicase_domain-containing_protein	PGSC0003DMG400021330-PGSC0003DMG400021363
chr01-1076-2842986	2842970	GTAAGAATACATACCAGGATTTGTAACATAA	0	0	0	0	0.4	2.01	upstream|intergenic_region	Helicase_domain-containing_protein|Conserved_gene_of_unknown_function-Helicase_domain-containing_protein	PGSC0003DMG400021363|PGSC0003DMG400021330-PGSC0003DMG400021363
chr01-1077-2844077	2844061	CCACAAGGTGGGACCTGGGGAGGGTAATCCC	13.41	8.11	9.25	12.1	6.06	6.04	upstream|intergenic_region	Helicase_domain-containing_protein|Conserved_gene_of_unknown_function-Helicase_domain-containing_protein	PGSC0003DMG400021363|PGSC0003DMG400021330-PGSC0003DMG400021363
chr01-1079-2845479	2845463	GTGATTTTGTGTACCAGGCTACCTCACAAAT	0	0	0	0.42	0.4	2.01	upstream|intergenic_region	Helicase_domain-containing_protein|Conserved_gene_of_unknown_function-Helicase_domain-containing_protein	PGSC0003DMG400021363|PGSC0003DMG400021330-PGSC0003DMG400021363
chr01-1084-2854002	2853986	TCCCCATCTTCTCCCAGGCTAAAGGGGTTGG	0	0.41	1.26	3.34	0.4	0	intron	Helicase_domain-containing_protein	PGSC0003DMG400021363
chr01-1088-2861124	2861108	GTGACGGGTATTCCCTGGAATTAGTGGAGGT	13.41	11.36	13.03	11.68	5.66	2.68	downstream|downstream|intron	Helicase_domain-containing_protein|Helix-loop-helix_DNA-binding_domain_containing_protein|Acyl-carrier-protein_S-malonyltransferase/_transferase	PGSC0003DMG400021363|PGSC0003DMG400021329|PGSC0003DMG400021362
chr01-1093-2863686	2863670	CTACGAATTAGGTCCTGGAAAGGTAAAACTC	0.37	3.24	0	0	1.62	0.67	exon|downstream|downstream	Acyl-carrier-protein_S-malonyltransferase/_transferase|Helicase_domain-containing_protein|Helix-loop-helix_DNA-binding_domain_containing_protein	PGSC0003DMG400021362|PGSC0003DMG400021363|PGSC0003DMG400021329
chr01-1101-2886835	2886819	GCCTCTCAGAGCGCCAGGGATACCAGTTCTC	2.23	3.24	0	0	0.81	1.34	upstream|downstream|intergenic_region	Gene_of_unknown_function|U-box_protein|U-box_protein-Gene_of_unknown_function	PGSC0003DMG400039591|PGSC0003DMG400021359|PGSC0003DMG400021359-PGSC0003DMG400039591
chr01-1110-2907298	2907282	ATCAGTGGTGGAGCCTGGAATTTCACAAAGG	6.33	4.46	0	0	0	0.67	downstream|intergenic_region	U-box_protein|U-box_protein-U-box_protein	PGSC0003DMG401021357|PGSC0003DMG400021356-PGSC0003DMG400021327
chr01-1111-2912734	2912718	TCTCGGGTTCAATCCTGGGATATGAAGAAAA	1.12	0.81	0	0	0	0	upstream|downstream|intergenic_region	U-box_protein|U-box_protein|U-box_protein-U-box_protein	PGSC0003DMG400021327|PGSC0003DMG400021326|PGSC0003DMG400021327-PGSC0003DMG400021326
chr01-1115-2921087	2921071	TAGATTCCACATTCCTGGGCTGATCGAATCG	4.1	1.62	1.68	2.92	1.62	2.01	upstream|downstream|intergenic_region	U-box_protein|U-box_protein|U-box_protein-U-box_protein	PGSC0003DMG400021326|PGSC0003DMG400021325|PGSC0003DMG400021326-PGSC0003DMG400021325
chr01-1118-2936955	2936939	TGATATTCTCCGTCCTGGGGACGGAGAGATC	0	0.41	0.42	1.25	0	0	exon	Spotted_leaf_protein	PGSC0003DMG400021324
chr01-1121-2949619	2949603	CAGGATTAGATACCCTGGTAGTCCATGTTGT	0.37	0.41	0.42	0	0	0	5_prime_UTR|upstream|intron	Conserved_gene_of_unknown_function|Conserved_gene_of_unknown_function|Conserved_gene_of_unknown_function	PGSC0003DMG400021355|PGSC0003DMG400021355|PGSC0003DMG400021355
chr01-1122-2950211	2950195	AATCCAGCATTGGCCAGGCAACCAATAAGAG	0	0.41	0	0	0	0	5_prime_UTR|intron	Conserved_gene_of_unknown_function|Conserved_gene_of_unknown_function	PGSC0003DMG400021355|PGSC0003DMG400021355
chr01-1123-2950520	2950504	TTGGCCTCCTCCGCCTGGCTGCCTTAGGGCA	0	0	0.42	0	0	0	exon|5_prime_UTR|downstream|intron	Conserved_gene_of_unknown_function|Conserved_gene_of_unknown_function|BEL29_protein|Conserved_gene_of_unknown_function	PGSC0003DMG400021355|PGSC0003DMG400021355|PGSC0003DMG400021323|PGSC0003DMG400021355
chr01-1131-3010486	3010470	TACGACACTAATACCAGGTAAGGATTGGAGT	10.43	16.22	32.79	19.19	27.07	20.13	downstream|intergenic_region	Aluminum-activated_malate_transporter|Aluminum-activated_malate_transporter-Aluminum-activated_malate_transporter	PGSC0003DMG400036570|PGSC0003DMG400036570-PGSC0003DMG400035191
chr01-1133-3020538	3020522	GCCTTAGTCCCGCCCAGGGTGTAGGCTCGGG	0	0.41	0	1.25	0	2.01	downstream|intergenic_region	Aluminum-activated_malate_transporter|Aluminum-activated_malate_transporter-Aluminum-activated_malate_transporter	PGSC0003DMG400035191|PGSC0003DMG400036570-PGSC0003DMG400035191
chr01-1135-3032638	3032622	TCGAAGAACAGGTCCAGGTGGTGAAAAATGG	3.35	2.03	1.26	0	4.44	1.34	intergenic_region	Aluminum-activated_malate_transporter-Aluminum-activated_malate_transporter	PGSC0003DMG400035191-PGSC0003DMG400037538
chr01-1137-3042201	3042185	ATTATAGATTCCCCCTGGCTTTTGAGTGCTA	1.12	0.41	9.67	3.75	2.83	4.7	intergenic_region	Aluminum-activated_malate_transporter-Aluminum-activated_malate_transporter	PGSC0003DMG400035191-PGSC0003DMG400037538
chr01-1140-3060412	3060396	CGCAGTGGCAGAGCCAGGAATTTCATGGACG	16.02	8.11	16.81	21.69	16.56	10.73	downstream|downstream|intergenic_region	Aluminum-activated_malate_transporter|Digalactosyldiacylglycerol_synthase_1|Aluminum-activated_malate_transporter-Digalactosyldiacylglycerol_synthase_1	PGSC0003DMG400037538|PGSC0003DMG400021322|PGSC0003DMG400037538-PGSC0003DMG400021322
chr01-1141-3061198	3061182	TATCAAAACAAAACCTGGAACACTAGGGCAG	0	0	0	0	1.21	0	3_prime_UTR|downstream	Digalactosyldiacylglycerol_synthase_1|Aluminum-activated_malate_transporter	PGSC0003DMG400021322|PGSC0003DMG400037538
chr01-1143-3061423	3061407	ATTGGGTTTTCTACCTGGGGAGGTAAGAGAT	0	0	0	0	0.81	1.34	exon|downstream	Digalactosyldiacylglycerol_synthase_1|Aluminum-activated_malate_transporter	PGSC0003DMG400021322|PGSC0003DMG400037538
chr01-1150-3073073	3073057	AGATAATCATGTGCCAGGGCCAGAACAAGTG	0	0.41	0	0	0	0	downstream|downstream|intron	NC_domain-containing_protein|Serine/threonine-protein_kinase_rio2|Serine/threonine-protein_kinase_rio2	PGSC0003DMG400021354|PGSC0003DMG400021321|PGSC0003DMG400021321
chr01-1152-3075411	3075395	TTACAGTGGATAGCCTGGGACAAGTGACATA	0	0	0.42	0	0	0	exon|3_prime_UTR|downstream	Serine/threonine-protein_kinase_rio2|Serine/threonine-protein_kinase_rio2|NC_domain-containing_protein	PGSC0003DMG400021321|PGSC0003DMG400021321|PGSC0003DMG400021354
chr01-1154-3085365	3085349	ACAACCAACCCTACCAGGTCCATCTTGAATG	0.37	0	0	0	0	0	upstream|intergenic_region	Serine/threonine-protein_kinase_PBS1|Serine/threonine-protein_kinase_rio2-Serine/threonine-protein_kinase_PBS1	PGSC0003DMG400021353|PGSC0003DMG400021321-PGSC0003DMG400021353
chr01-1158-3088746	3088730	CACTGCAAGAGAACCTGGTCAACGGCCAGAT	0	0.41	0	0.42	0	0	exon	Serine/threonine-protein_kinase_PBS1	PGSC0003DMG400021353
chr01-1160-3097009	3096993	ATATGGTGGTCAACCTGGAAAGAGAGGAATT	0	0.81	0	0	0	0.67	intergenic_region	Serine/threonine-protein_kinase_PBS1-Coatomer_subunit_beta-1	PGSC0003DMG400021353-PGSC0003DMG402021320
chr01-1161-3101261	3101245	TAGTTAGTTGCTTCCAGGACTTTAGTCCATT	0.37	0	0.42	2.09	0	0	intergenic_region	Serine/threonine-protein_kinase_PBS1-Coatomer_subunit_beta-1	PGSC0003DMG400021353-PGSC0003DMG402021320
chr01-1163-3102683	3102667	AAGCCTATAATCTCCAGGAATCAATGTGAAT	2.98	2.43	0	0	0.4	0	intergenic_region	Serine/threonine-protein_kinase_PBS1-Coatomer_subunit_beta-1	PGSC0003DMG400021353-PGSC0003DMG402021320
chr01-1165-3111170	3111154	CTTTCAAGTTTATCCTGGTACTTTCTGAATC	1.12	1.22	0	0	0	0	intergenic_region	Serine/threonine-protein_kinase_PBS1-Coatomer_subunit_beta-1	PGSC0003DMG400021353-PGSC0003DMG402021320
chr01-1171-3125874	3125858	GTTTCTGATAGACCCTGGACTCAAGAAAACT	5.96	8.11	5.04	6.26	4.44	4.7	upstream|downstream|intron	Coatomer_subunit_beta-1|Coatomer_subunit_beta-1|Coatomer_subunit_beta-1	PGSC0003DMG402021320|PGSC0003DMG401021320|PGSC0003DMG402021320
chr01-1173-3127612	3127596	CCTCATTGATATTCCTGGGAGTGATCAATTC	0	0	0.42	0.83	1.62	3.35	exon|upstream	Coatomer_subunit_beta-1|Coatomer_subunit_beta-1	PGSC0003DMG402021320|PGSC0003DMG402021320
chr01-1174-3128148	3128132	TCTGGTGCATCTACCAGGAGCTGCTCACCAT	0.74	0	0	0	0	0	exon|upstream	Coatomer_subunit_beta-1|Coatomer_subunit_beta-1	PGSC0003DMG402021320|PGSC0003DMG402021320
chr01-1178-3143911	3143895	CAGTTTGAAAAGTCCTGGCAGGTCAGGTCGT	1.12	0.81	1.26	0.83	1.62	3.35	downstream|intergenic_region	Conserved_gene_of_unknown_function|Coatomer_subunit_beta-1-Conserved_gene_of_unknown_function	PGSC0003DMG400044507|PGSC0003DMG402021320-PGSC0003DMG400044507
chr01-1183-3156410	3156394	CTTCTCAGCCTTTCCTGGAGTTCAAGAAGCT	0	0	0.84	0.42	0.4	0	3_prime_UTR|downstream	Cohesion_establishment_factor_7|C2_domain-containing_protein	PGSC0003DMG400021351|PGSC0003DMG400021319
chr01-1184-3164990	3164974	CTTAGGATCAAACCCTGGGAATAGAAAAATT	0	0.41	0	0	0	0	upstream|intron	C2_domain-containing_protein|Conserved_gene_of_unknown_function	PGSC0003DMG400021319|PGSC0003DMG400021318
chr01-1193-3181210	3181194	GTATAATAACGTCCCAGGGGGGAGCTAGGGG	0.74	1.22	0.84	1.25	0.81	0.67	intergenic_region	Conserved_gene_of_unknown_function-Conserved_gene_of_unknown_function	PGSC0003DMG400021318-PGSC0003DMG400016423
chr01-1194-3183720	3183704	AAATTTGAACTGGCCTGGTATTGATATTGTT	0	0	0	0.42	0	0	intergenic_region	Conserved_gene_of_unknown_function-Conserved_gene_of_unknown_function	PGSC0003DMG400021318-PGSC0003DMG400016423
chr01-1196-3187120	3187104	CCATTGACCCCGTCCAGGTATGTATGTTTCT	0.37	0	0.84	0.42	1.21	0	intergenic_region	Conserved_gene_of_unknown_function-Conserved_gene_of_unknown_function	PGSC0003DMG400021318-PGSC0003DMG400016423
chr01-1199-3193946	3193930	TTTCTTGTTATTACCTGGTGTCTTGACACCT	0	0	0	0.42	0	0.67	intergenic_region	Conserved_gene_of_unknown_function-Conserved_gene_of_unknown_function	PGSC0003DMG400021318-PGSC0003DMG400016423
chr01-1203-3213204	3213188	TTTGACAACGTTACCTGGTACCTTCCTTGAA	0	0	0.42	0	0.4	0	exon|upstream|downstream	Conserved_gene_of_unknown_function|Conserved_gene_of_unknown_function|Conserved_gene_of_unknown_function	PGSC0003DMG400016421|PGSC0003DMG400016432|PGSC0003DMG400016422
chr01-1204-3215312	3215296	CGCCTATATCGAGCCTGGTCCGGGTTACCCT	1.49	1.22	0	0	1.62	1.34	exon|downstream	Conserved_gene_of_unknown_function|Conserved_gene_of_unknown_function	PGSC0003DMG400016432|PGSC0003DMG400016421
chr01-1205-3233233	3233217	GGACATTTTATCCCCAGGAAAATCAGGAGTG	0.37	0	0	0	0	0	upstream|downstream|intergenic_region	Hin1|Hin1|VAMP_protein_SEC22-Hin1	PGSC0003DMG400039594|PGSC0003DMG400016390|PGSC0003DMG400016420-PGSC0003DMG400016390
chr01-1208-3241106	3241090	TGCTTAATTACCACCAGGGGGGTTACAAAAA	1.12	0	0	0	0	1.34	downstream|downstream|intergenic_region	Hin1|U3_small_nucleolar_ribonucleoprotein_protein_imp4|Hin1-U3_small_nucleolar_ribonucleoprotein_protein_imp4	PGSC0003DMG400039594|PGSC0003DMG400016389|PGSC0003DMG400039594-PGSC0003DMG400016389
chr01-1211-3246663	3246647	GAAACAGATACTCCCAGGAGATCATATAAAT	0.74	1.22	2.52	1.67	0.81	1.34	upstream|intergenic_region	U3_small_nucleolar_ribonucleoprotein_protein_imp4|U3_small_nucleolar_ribonucleoprotein_protein_imp4-Conserved_gene_of_unknown_function	PGSC0003DMG400016389|PGSC0003DMG400016389-PGSC0003DMG400016388
chr01-1214-3251133	3251117	CATATTCGTCGAACCAGGCTGAATAGAATAA	0	0	0	0	0	2.01	upstream|intergenic_region	U3_small_nucleolar_ribonucleoprotein_protein_imp4|U3_small_nucleolar_ribonucleoprotein_protein_imp4-Conserved_gene_of_unknown_function	PGSC0003DMG400016389|PGSC0003DMG400016389-PGSC0003DMG400016388
chr01-1215-3251517	3251501	CATATTCGTCTTTCCTGGATGATATAAATTA	1.49	0	0.42	0	0	0	intergenic_region	U3_small_nucleolar_ribonucleoprotein_protein_imp4-Conserved_gene_of_unknown_function	PGSC0003DMG400016389-PGSC0003DMG400016388
chr01-1222-3261381	3261365	CAATATTTGATATCCAGGTCAAAGTTCAATT	2.23	1.62	1.68	1.25	4.44	3.35	downstream|intergenic_region	Conserved_gene_of_unknown_function|U3_small_nucleolar_ribonucleoprotein_protein_imp4-Conserved_gene_of_unknown_function	PGSC0003DMG400016388|PGSC0003DMG400016389-PGSC0003DMG400016388
chr01-1223-3279788	3279772	GTTAGGATAGAACCCAGGTCATGTGGGTGGA	5.21	5.68	3.36	1.25	1.62	4.03	upstream|intergenic_region	Cytokinin_riboside_5'-monophosphate_phosphoribohydrolase_LOG7|Conserved_gene_of_unknown_function-Cytokinin_riboside_5'-monophosphate_phosphoribohydrolase_LOG7	PGSC0003DMG400016419|PGSC0003DMG400016388-PGSC0003DMG400016419
chr01-1224-3287096	3287080	CTTCATTGCCCTTCCTGGTATAATATTTTGC	5.96	2.03	0.42	0.83	8.89	6.71	exon&splice_region	Cytokinin_riboside_5'-monophosphate_phosphoribohydrolase_LOG7	PGSC0003DMG400016419
chr01-1226-3293783	3293767	GGTGTCAAAGCAACCTGGTTATAGGCATAGT	0	0	0	0.42	0	0	exon|downstream|downstream	Pentatricopeptide_repeat-containing_protein|Cytokinin_riboside_5'-monophosphate_phosphoribohydrolase_LOG7|Thioredoxin_peroxidase	PGSC0003DMG400034554|PGSC0003DMG400016419|PGSC0003DMG400016387
chr01-1229-3296596	3296580	CTACTGAAAGATACCAGGCGGTTCTCATCAC	0	0	0	0.42	0.4	0	downstream|intron	Pentatricopeptide_repeat-containing_protein|Thioredoxin_peroxidase	PGSC0003DMG400034554|PGSC0003DMG400016387
chr01-1233-3300079	3300063	AACCCAAAAATCCCCAGGCAATGGCACACAG	0	0.41	0	0	0	0	downstream|intron	Pentatricopeptide_repeat-containing_protein|Thioredoxin_peroxidase	PGSC0003DMG400034554|PGSC0003DMG400016387
chr01-1241-3315476	3315460	CTCATGGCACCACCCTGGAAGTCCCAGATCC	0.74	0	0.42	0	0	0	exon|5_prime_UTR|upstream	E2F4_5|E2F4_5|E2F4_5	PGSC0003DMG400016418|PGSC0003DMG400016418|PGSC0003DMG400016418
chr01-1244-3343749	3343733	GTAACCGTGGTGTCCAGGCTGGTTTGCGCGC	0	0.41	0	0.83	0	0.67	upstream|intergenic_region	Conserved_gene_of_unknown_function|HVA22_i-Conserved_gene_of_unknown_function	PGSC0003DMG400016416|PGSC0003DMG400016386-PGSC0003DMG400016416
chr01-1246-3345114	3345098	AATCAGATACATACCAGGAACAATTGTACGC	0	0	0.42	0	0	0	upstream|intergenic_region	Conserved_gene_of_unknown_function|HVA22_i-Conserved_gene_of_unknown_function	PGSC0003DMG400016416|PGSC0003DMG400016386-PGSC0003DMG400016416
chr01-1254-3386865	3386849	TAGGTGACACTCACCAGGAATTAGATGATTT	0.74	0.41	0	0	0	0	intergenic_region	Conserved_gene_of_unknown_function-Gene_of_unknown_function	PGSC0003DMG400016385-PGSC0003DMG400016384
chr01-1255-3389144	3389128	CCTCTGTAATAATCCAGGGGACAATAATAAT	6.7	4.46	0.84	0.83	1.62	2.01	downstream|intergenic_region	Gene_of_unknown_function|Conserved_gene_of_unknown_function-Gene_of_unknown_function	PGSC0003DMG400016384|PGSC0003DMG400016385-PGSC0003DMG400016384
chr01-1256-3390546	3390530	CCCTCCGTAATAGCCTGGGGGAACAATAGCT	10.43	8.11	0	0	0	0	downstream|intergenic_region	Gene_of_unknown_function|Conserved_gene_of_unknown_function-Gene_of_unknown_function	PGSC0003DMG400016384|PGSC0003DMG400016385-PGSC0003DMG400016384
chr01-1258-3390753	3390737	ACCTATAGCGTCACCAGGATTCACACCAAAT	11.17	20.28	8.83	9.18	4.85	8.05	downstream|intergenic_region	Gene_of_unknown_function|Conserved_gene_of_unknown_function-Gene_of_unknown_function	PGSC0003DMG400016384|PGSC0003DMG400016385-PGSC0003DMG400016384
chr01-1259-3391271	3391255	TCCTCCGTAATGACCTGGGGAACAATACGTA	40.97	17.03	46.24	36.71	33.53	46.29	downstream|intergenic_region	Gene_of_unknown_function|Conserved_gene_of_unknown_function-Gene_of_unknown_function	PGSC0003DMG400016384|PGSC0003DMG400016385-PGSC0003DMG400016384
chr01-1260-3391811	3391795	TCCCCCGTAATGACCTGGGGAGAATAATACC	14.15	16.63	2.1	1.67	4.85	2.68	downstream|intergenic_region	Gene_of_unknown_function|Conserved_gene_of_unknown_function-Gene_of_unknown_function	PGSC0003DMG400016384|PGSC0003DMG400016385-PGSC0003DMG400016384
chr01-1262-3392374	3392358	CCACCAAACTTAGCCAGGATGGGCCTCACAA	0	0	0	0	0.4	0	downstream|intergenic_region	Gene_of_unknown_function|Conserved_gene_of_unknown_function-Gene_of_unknown_function	PGSC0003DMG400016384|PGSC0003DMG400016385-PGSC0003DMG400016384
chr01-1263-3392564	3392548	AAACTTGGCCAGACCAGGTCTATAGACCTAG	0.37	0	0	0.42	0.4	0	downstream|intergenic_region	Gene_of_unknown_function|Conserved_gene_of_unknown_function-Gene_of_unknown_function	PGSC0003DMG400016384|PGSC0003DMG400016385-PGSC0003DMG400016384
chr01-1268-3401503	3401487	CCTATCAATACAGCCTGGTACTAAACACCAC	0.37	0	0	0.83	0.81	0	upstream|downstream|intergenic_region	Gene_of_unknown_function|Reverse_transcriptase|Gene_of_unknown_function-Reverse_transcriptase	PGSC0003DMG400016384|PGSC0003DMG400016431|PGSC0003DMG400016384-PGSC0003DMG400016431
chr01-1272-3402810	3402794	AGCATAATGGAATCCTGGAATTTTTTTTGAG	0	0	0	0	0.4	0.67	3_prime_UTR|upstream	Reverse_transcriptase|Gene_of_unknown_function	PGSC0003DMG400016431|PGSC0003DMG400016384
chr01-1274-3402994	3402978	TTTGCACAACACACCAGGTACTCCCTGCTTT	0	0	2.52	3.34	0	0	exon|upstream	Reverse_transcriptase|Gene_of_unknown_function	PGSC0003DMG400016431|PGSC0003DMG400016384
chr01-1277-3404837	3404821	TGGTACAGACTTCCCAGGGTATCTCAAATGA	0.74	0	0	0	0	0	upstream|intergenic_region	Reverse_transcriptase|Reverse_transcriptase-Ccr4-associated_factor	PGSC0003DMG400016431|PGSC0003DMG400016431-PGSC0003DMG400016383
chr01-1278-3405208	3405192	GGATGGCCTTCCTCCTGGTCATTGTGAAGGA	0	0.41	0	0.83	0	0	upstream|intergenic_region	Reverse_transcriptase|Reverse_transcriptase-Ccr4-associated_factor	PGSC0003DMG400016431|PGSC0003DMG400016431-PGSC0003DMG400016383
chr01-1280-3409778	3409762	GAACAAGTAGTCACCAGGAAGATGGCACGGT	1.49	1.62	5.46	10.01	2.42	6.71	downstream|intergenic_region	Ccr4-associated_factor|Reverse_transcriptase-Ccr4-associated_factor	PGSC0003DMG400016383|PGSC0003DMG400016431-PGSC0003DMG400016383
chr01-1286-3420277	3420261	TGTAACGATCCGTCCTGGTCATTATGACTTG	3.72	0.81	7.99	3.75	1.62	2.01	intergenic_region	Ccr4-associated_factor-Pentatricopeptide_repeat-containing_protein	PGSC0003DMG400016383-PGSC0003DMG402016414
chr01-1287-3420840	3420824	TAGTGGGAAAAGTCCTGGGTTGGCTAGAATG	0.74	2.43	0	0	1.62	0	intergenic_region	Ccr4-associated_factor-Pentatricopeptide_repeat-containing_protein	PGSC0003DMG400016383-PGSC0003DMG402016414
chr01-1288-3422946	3422930	GTGAGCTACTCTTCCAGGGTACAATAGATTC	4.84	8.11	10.51	7.51	5.25	3.35	intergenic_region	Ccr4-associated_factor-Pentatricopeptide_repeat-containing_protein	PGSC0003DMG400016383-PGSC0003DMG402016414
chr01-1289-3423370	3423354	TTCTGATGCATGTCCAGGATACTCCATAGTC	8.57	1.62	10.09	6.67	6.06	5.37	upstream|intergenic_region	Pentatricopeptide_repeat-containing_protein|Ccr4-associated_factor-Pentatricopeptide_repeat-containing_protein	PGSC0003DMG402016414|PGSC0003DMG400016383-PGSC0003DMG402016414
chr01-1290-3424057	3424041	GAAGGCGGAATGACCTGGGAGCTAGGCCCTC	9.68	6.89	4.2	6.67	3.64	4.7	upstream|intergenic_region	Pentatricopeptide_repeat-containing_protein|Ccr4-associated_factor-Pentatricopeptide_repeat-containing_protein	PGSC0003DMG402016414|PGSC0003DMG400016383-PGSC0003DMG402016414
chr01-1295-3435223	3435207	TGCATTGAACCTTCCAGGATGGTTGAACCAT	0	0	0	0.42	0	0	exon|3_prime_UTR|downstream|downstream	Gene_of_unknown_function|Pentatricopeptide_repeat-containing_protein|Ubiquitin-conjugating_enzyme_family_protein|Pentatricopeptide_repeat-containing_protein	PGSC0003DMG401016414|PGSC0003DMG402016414|PGSC0003DMG400016382|PGSC0003DMG402016414
chr01-1299-3445353	3445337	TCTGCCACTAACACCAGGTGGATTTCTTCTC	14.53	19.06	0.42	0.42	3.23	6.71	upstream|intergenic_region	Ubiquitin-conjugating_enzyme_family_protein|Ubiquitin-conjugating_enzyme_family_protein-Conserved_gene_of_unknown_function	PGSC0003DMG400016382|PGSC0003DMG400016382-PGSC0003DMG400016381
chr01-1300-3447041	3447025	GGTTTAGCCCTTCCCTGGACCCTACAAACGC	0	1.22	0	0	0	0	intergenic_region	Ubiquitin-conjugating_enzyme_family_protein-Conserved_gene_of_unknown_function	PGSC0003DMG400016382-PGSC0003DMG400016381
chr01-1301-3450185	3450169	TGAGCATTGCCAGCCAGGATTCCTATTGAAT	0.37	0	0.42	0.42	0	0	downstream|intergenic_region	Conserved_gene_of_unknown_function|Ubiquitin-conjugating_enzyme_family_protein-Conserved_gene_of_unknown_function	PGSC0003DMG400016381|PGSC0003DMG400016382-PGSC0003DMG400016381
chr01-1302-3471968	3471952	CAACTTTTTTGAACCAGGAAACACTCGATTT	0.74	0.81	0	0.42	0.4	0	intergenic_region	Conserved_gene_of_unknown_function-Zinc_finger_protein	PGSC0003DMG400016381-PGSC0003DMG400016379
chr01-1303-3475693	3475677	CGCACTAGGCAAGCCTGGTGTGACGATCTCA	1.12	1.62	0	0	0.4	1.34	intergenic_region	Conserved_gene_of_unknown_function-Zinc_finger_protein	PGSC0003DMG400016381-PGSC0003DMG400016379
chr01-1304-3482269	3482253	TAGCTTGTTGGGACCTGGCCCATAGGCCAGA	0	0	0	0	0.4	0	intergenic_region	Conserved_gene_of_unknown_function-Zinc_finger_protein	PGSC0003DMG400016381-PGSC0003DMG400016379
chr01-1307-3483455	3483439	TGAAGTGTCTTTTCCTGGCCCCGGATTCCAT	0	0	0.84	0	0	2.01	intergenic_region	Conserved_gene_of_unknown_function-Zinc_finger_protein	PGSC0003DMG400016381-PGSC0003DMG400016379
chr01-1309-3486003	3485987	ATCGAGGCTCGCCCCTGGAGTCCTGTGTGAT	8.57	15.41	8.83	6.67	10.1	12.75	intergenic_region	Conserved_gene_of_unknown_function-Zinc_finger_protein	PGSC0003DMG400016381-PGSC0003DMG400016379
chr01-1310-3486965	3486949	CCACCCACGTGTCCCAGGTGACTACCCTATA	0	0	0.42	0	0	0	intergenic_region	Conserved_gene_of_unknown_function-Zinc_finger_protein	PGSC0003DMG400016381-PGSC0003DMG400016379
chr01-1311-3487206	3487190	TCCATATTGGCTTCCTGGACAATTGATATCA	0.37	0	0	0	0.4	0	intergenic_region	Conserved_gene_of_unknown_function-Zinc_finger_protein	PGSC0003DMG400016381-PGSC0003DMG400016379
chr01-1312-3490072	3490056	GATTTCTTAAGGACCAGGTAAGTCGCAACTC	0.37	0	0.84	1.25	0	0	intergenic_region	Conserved_gene_of_unknown_function-Zinc_finger_protein	PGSC0003DMG400016381-PGSC0003DMG400016379
chr01-1315-3499315	3499299	TGAAAGTGGAAGGCCAGGGGTGTAGGGTGGT	0	1.22	0.42	0	0.4	0	downstream|intergenic_region	Zinc_finger_protein|Conserved_gene_of_unknown_function-Zinc_finger_protein	PGSC0003DMG400016379|PGSC0003DMG400016381-PGSC0003DMG400016379
chr01-1316-3503545	3503529	GCCAAAGTTAACACCTGGCGGTGGATGAAGA	1.12	1.62	0	0.83	0.4	2.68	exon	Zinc_finger_protein	PGSC0003DMG400016379
chr01-1321-3532705	3532689	CAACATTTCTGTCCCAGGTATGTACTACGAA	0.37	0	0	0	0	0	3_prime_UTR	Tobamovirus_multiplication_3	PGSC0003DMG400016376
chr01-1322-3533116	3533100	TAGCAAGTCACATCCAGGTAAAAGCCAATTT	0	0	2.1	0.83	0	0	3_prime_UTR	Tobamovirus_multiplication_3	PGSC0003DMG400016376
chr01-1323-3534152	3534136	GATATGGAACTCACCAGGTAATATATCAAAT	0	0.41	0	0	0	0	splice_region&exon	Tobamovirus_multiplication_3	PGSC0003DMG400016376
chr01-1326-3537043	3537027	TTAGAGAGGATGGCCAGGGCACTGAATGAAC	0	0.41	0	0	0.4	0	upstream|intron	Conserved_gene_of_unknown_function|Tobamovirus_multiplication_3	PGSC0003DMG400016430|PGSC0003DMG400016376
chr01-1328-3538238	3538222	AGTGCAAATGCTCCCTGGTAACATATTATAG	0.74	1.62	0	0	0.81	0	upstream|intron	Conserved_gene_of_unknown_function|Tobamovirus_multiplication_3	PGSC0003DMG400016430|PGSC0003DMG400016376
chr01-1332-3547447	3547431	TCAGATAGCGATACCTGGTGGTATAGTTGAT	1.49	1.22	1.68	4.17	0	0	downstream|intron	Conserved_gene_of_unknown_function|Succinyl-CoA_ligase_alpha_1_subunit	PGSC0003DMG400016413|PGSC0003DMG400016412
chr01-1334-3550065	3550049	ATTGTATCACATTCCTGGTAGTTTGTGTAAT	0	0	0.84	0	0	0	intron	Succinyl-CoA_ligase_alpha_1_subunit	PGSC0003DMG400016412
chr01-1335-3550479	3550463	TGGTCCGAATTGTCCAGGTATCATAAAACCA	0	0	2.1	1.25	0.4	0	exon	Succinyl-CoA_ligase_alpha_1_subunit	PGSC0003DMG400016412
chr01-1336-3550521	3550505	AATCGGTATTATGCCTGGATACATTCACAAG	0	0	0.42	0	0	0	exon	Succinyl-CoA_ligase_alpha_1_subunit	PGSC0003DMG400016412
chr01-1343-3556578	3556562	TACACTTGTCTTACCTGGAAACTGATTTGTA	0	0	0	0	0	2.01	downstream|intron	Succinyl-CoA_ligase_alpha_1_subunit|Isochorismatase	PGSC0003DMG400016412|PGSC0003DMG400016411
chr01-1346-3568153	3568137	TCCATCTAAATGACCAGGGCTCAATCCCAAG	2.98	2.03	6.31	4.17	13.33	10.73	upstream|downstream|intergenic_region	F-box_protein|Alanine-2-oxoglutarate_aminotransferase_1|F-box_protein-Alanine-2-oxoglutarate_aminotransferase_1	PGSC0003DMG400016374|PGSC0003DMG400016373|PGSC0003DMG400016374-PGSC0003DMG400016373
chr01-1348-3572008	3571992	AGCGTCTATCGCTCCAGGAGGCAATTGAATT	4.47	4.46	0.42	0	3.23	4.7	exon|upstream|upstream	Alanine-2-oxoglutarate_aminotransferase_1|F-box_protein|Transposase	PGSC0003DMG400016373|PGSC0003DMG400016374|PGSC0003DMG400016410
chr01-1349-3574239	3574223	ATGAGGTCGTTGTCCTGGTCGATGAAAGTAT	3.72	6.08	0	0	4.85	2.68	exon|upstream	Transposase|Alanine-2-oxoglutarate_aminotransferase_1	PGSC0003DMG400016410|PGSC0003DMG400016373
chr01-1350-3578692	3578676	GCCATCAGATTCACCAGGTATGCAGTTGGTG	55.87	48.67	27.32	21.27	48.47	44.28	3_prime_UTR	Transposase	PGSC0003DMG400016410
chr01-1352-3579457	3579441	ATATTGCAGGAAACCTGGACACACAGTCGAT	0.37	0.41	0.42	0	0	2.01	3_prime_UTR	Transposase	PGSC0003DMG400016410
chr01-1357-3590050	3590034	TTGGGATTCGAACCCTGGTTTCAAGGATGGT	1.49	1.62	0	0	0	0	intron	Resistance_protein_PSH-RGH7	PGSC0003DMG400016372
chr01-1358-3592374	3592358	AACTTCCTAATGTCCTGGCCACTTTTGAGAG	0.74	0.81	1.26	0.42	0	0	exon|downstream	Resistance_protein_PSH-RGH7|Peroxidase_44	PGSC0003DMG400016372|PGSC0003DMG400016371
chr01-1359-3596025	3596009	CATTTGCGATGCACCAGGTCCATGATCTGCA	1.49	2.03	1.68	0	0.4	1.34	upstream|upstream|downstream|downstream|intergenic_region	Resistance_protein_PSH-RGH7|Conserved_gene_of_unknown_function|Peroxidase_44|Lipase|Resistance_protein_PSH-RGH7-Peroxidase_44	PGSC0003DMG400016372|PGSC0003DMG402016370|PGSC0003DMG400016371|PGSC0003DMG401016370|PGSC0003DMG400016372-PGSC0003DMG400016371
chr01-1360-3598418	3598402	ATCTACGTTATATCCAGGAAAAACATGTGGA	3.35	1.22	0.84	1.67	4.04	2.68	exon|upstream|upstream|downstream	Peroxidase_44|Resistance_protein_PSH-RGH7|Conserved_gene_of_unknown_function|Lipase	PGSC0003DMG400016371|PGSC0003DMG400016372|PGSC0003DMG402016370|PGSC0003DMG401016370
chr01-1364-3604294	3604278	TGATTTGTTAATGCCAGGACTATGAATGAAC	1.12	0	0	0	1.62	0.67	downstream|intron	Conserved_gene_of_unknown_function|Lipase	PGSC0003DMG402016370|PGSC0003DMG401016370
chr01-1366-3609526	3609510	CGGATAAGAAAACCCTGGTACAGAGCGTTTC	0.37	2.03	0	0	0.4	0	upstream|intergenic_region	Lipase|Lipase-Kinase	PGSC0003DMG401016370|PGSC0003DMG401016370-PGSC0003DMG400016429
chr01-1374-3636157	3636141	GATTTTGGTTTGGCCAGGTCATTCCAAGAAG	0	0	0	0	1.62	0.67	intergenic_region	Kinase-Protein_kinase_family_protein	PGSC0003DMG400016429-PGSC0003DMG400016409
chr01-1388-3675446	3675430	GTGGTGACTGGTGCCTGGTAGAGTGGTTAAC	0.37	0	0	0	0.4	0	intergenic_region	Protein_kinase_family_protein-ADP-ribosylation_factor	PGSC0003DMG400016409-PGSC0003DMG402016407
chr01-1397-3687214	3687198	CTTAAACTTGACCCCAGGATAACCAAGCTTT	0	0	0.42	0	0	0	upstream|downstream|intergenic_region	OBP32pep|ADP-ribosylation_factor|ADP-ribosylation_factor-OBP32pep	PGSC0003DMG401016407|PGSC0003DMG402016407|PGSC0003DMG402016407-PGSC0003DMG401016407
chr01-1401-3696567	3696551	GTCTCATGTTTATCCAGGAATTTATCTGATA	0	0	0.42	0	0	0	downstream|intron	OBP32pep|Nucleoside_transporter	PGSC0003DMG401016407|PGSC0003DMG400016369
chr01-1402-3697300	3697284	CACGTAATATTTTCCAGGGTGACATTCCTAC	0	0	0	0	1.21	2.01	downstream|intron	OBP32pep|Nucleoside_transporter	PGSC0003DMG401016407|PGSC0003DMG400016369
chr01-1406-3713068	3713052	ACCTGATGGTCATCCTGGACCTTATATGCAT	0	0	0.84	0	1.21	6.71	exon|upstream|upstream|downstream	Leaf_senescence_protein|Ubiquitin-protein_ligase|RNase_H_domain-containing_protein|Gene_of_unknown_function	PGSC0003DMG400016405|PGSC0003DMG400016368|PGSC0003DMG402016404|PGSC0003DMG400016406
chr01-1407-3713149	3713133	TCATTGGTGTTTGCCAGGGCCTATCGATACA	1.49	0.41	0	0.42	0	0	exon|upstream|upstream|downstream	Leaf_senescence_protein|Ubiquitin-protein_ligase|RNase_H_domain-containing_protein|Gene_of_unknown_function	PGSC0003DMG400016405|PGSC0003DMG400016368|PGSC0003DMG402016404|PGSC0003DMG400016406
chr01-1413-3721966	3721950	GATCAAAGTTGTACCTGGAGTTGTGTACTTC	0	0	0	0.42	0	0	upstream|intron	Conserved_gene_of_unknown_function|RNase_H_domain-containing_protein	PGSC0003DMG401016404|PGSC0003DMG402016404
chr01-1414-3722828	3722812	CTTCCAAACAGATCCAGGGTCTATGGAAAGT	0	0	0	0.42	0	0	exon|3_prime_UTR|upstream	RNase_H_domain-containing_protein|RNase_H_domain-containing_protein|Conserved_gene_of_unknown_function	PGSC0003DMG402016404|PGSC0003DMG402016404|PGSC0003DMG401016404
chr01-1416-3725201	3725185	CCAACAACACTTACCAGGTAAATGTATCCAC	17.13	12.17	14.29	12.51	6.46	8.05	downstream|intron	RNase_H_domain-containing_protein|Conserved_gene_of_unknown_function	PGSC0003DMG402016404|PGSC0003DMG401016404
chr01-1420-3730942	3730926	TATCCGCACTCTTCCTGGAGACCATGCGCTT	0	0	2.52	0	3.64	6.04	exon|downstream	Conserved_gene_of_unknown_function|Ribosomal_protein_S27	PGSC0003DMG401016404|PGSC0003DMG400016367
chr01-1423-3739961	3739945	ATGTTGAAGCAACCCTGGCACTTCACATCCT	1.49	0.81	0	0	0	0	exon|intron	Ribosomal_protein_S27|Ribosomal_protein_S27	PGSC0003DMG400016367|PGSC0003DMG400016367
chr01-1426-3762398	3762382	CTCTCTTCCATGACCTGGACAATGGGATGCT	0	0	0.84	0	0	0	exon	Obtusifoliol_14alpha-demethylase	PGSC0003DMG400016402
chr01-1428-3766042	3766026	TACACAACCACAACCAGGGATACACGAGGTT	0	0	0	0.42	0	0	downstream|intergenic_region	Obtusifoliol_14alpha-demethylase|Obtusifoliol_14alpha-demethylase-Electron_transporter	PGSC0003DMG400016402|PGSC0003DMG400016402-PGSC0003DMG400016401
chr01-1430-3768779	3768763	GCTTCCTATGCACCCTGGGAAGTCGAACAGG	4.1	8.11	0.84	0	12.12	11.41	intergenic_region	Obtusifoliol_14alpha-demethylase-Electron_transporter	PGSC0003DMG400016402-PGSC0003DMG400016401
chr01-1432-3769467	3769451	ATGTATCATGCTACCAGGAGCATGAGGAAGT	7.82	5.27	0	0	0	0.67	intergenic_region	Obtusifoliol_14alpha-demethylase-Electron_transporter	PGSC0003DMG400016402-PGSC0003DMG400016401
chr01-1433-3771252	3771236	ATCCTCTGCTGCACCAGGCCAATAGTCTCCG	0	0	0	0	0.4	0	intergenic_region	Obtusifoliol_14alpha-demethylase-Electron_transporter	PGSC0003DMG400016402-PGSC0003DMG400016401
chr01-1440-3776062	3776046	AAGCTTCCTCTTTCCTGGAAGTTCTCTGACA	0	0	0	0	0	0.67	intergenic_region	Obtusifoliol_14alpha-demethylase-Electron_transporter	PGSC0003DMG400016402-PGSC0003DMG400016401
chr01-1442-3776565	3776549	AGTTGATGTTGCTCCTGGAACTGCTGAGGCG	0	0	0	0	0	4.03	intergenic_region	Obtusifoliol_14alpha-demethylase-Electron_transporter	PGSC0003DMG400016402-PGSC0003DMG400016401
chr01-1443-3777381	3777365	ACTGGAATTAAACCCAGGAGTGGGGATCATT	0	0	0	0	0.4	0	intergenic_region	Obtusifoliol_14alpha-demethylase-Electron_transporter	PGSC0003DMG400016402-PGSC0003DMG400016401
chr01-1444-3777717	3777701	ACTTGGTGTCATGCCTGGGGTTGGTATCATT	0	0	0	0	0	1.34	intergenic_region	Obtusifoliol_14alpha-demethylase-Electron_transporter	PGSC0003DMG400016402-PGSC0003DMG400016401
chr01-1445-3779936	3779920	GGACTCCAAGGGACCTGGTCTCACCCATGTT	1.12	1.22	1.68	3.34	3.64	1.34	intergenic_region	Obtusifoliol_14alpha-demethylase-Electron_transporter	PGSC0003DMG400016402-PGSC0003DMG400016401
chr01-1446-3781457	3781441	CTGCTGGGGTAGCCCAGGAAGAGAAGTGCCA	0	0	0	0	0.4	1.34	intergenic_region	Obtusifoliol_14alpha-demethylase-Electron_transporter	PGSC0003DMG400016402-PGSC0003DMG400016401
chr01-1448-3786501	3786485	ATGTAATCAGAGGCCAGGATCTCGGTTAGAT	14.53	4.87	6.73	4.59	8.89	10.73	intergenic_region	Obtusifoliol_14alpha-demethylase-Electron_transporter	PGSC0003DMG400016402-PGSC0003DMG400016401
chr01-1449-3788366	3788350	ATGTCAAATCAAACCAGGTCACTCTTTGTGA	0.74	1.62	0.42	0.83	1.21	0	intergenic_region	Obtusifoliol_14alpha-demethylase-Electron_transporter	PGSC0003DMG400016402-PGSC0003DMG400016401
chr01-1461-3833357	3833341	GGCACAGACACCACCAGGCGGCCCGAAACAG	0.37	2.03	0.84	0.42	0.4	0	downstream|intergenic_region	Tetratricopeptide_repeat-containing_protein|Phytosulfokine_receptor-Tetratricopeptide_repeat-containing_protein	PGSC0003DMG400036477|PGSC0003DMG400016365-PGSC0003DMG400036477
chr01-1466-3843789	3843773	ATATATTACAGTACCAGGTCAAGCTAAGAAA	1.86	0.81	2.1	0.42	1.21	0.67	upstream|intergenic_region	Zinc_finger_CCCH_domain-containing_protein_32|Tetratricopeptide_repeat-containing_protein-Zinc_finger_CCCH_domain-containing_protein_32	PGSC0003DMG400016400|PGSC0003DMG400036477-PGSC0003DMG400016400
chr01-1468-3849675	3849659	ATGGATTCTTATACCAGGATTAGCAAACCCT	0	0	0	0	0	0.67	upstream|upstream|intron	Gene_of_unknown_function|Zinc_finger_CCCH_domain-containing_protein_32|Zinc_finger_CCCH_domain-containing_protein_32	PGSC0003DMG400016427|PGSC0003DMG400016400|PGSC0003DMG400016400
chr01-1469-3849868	3849852	AATGTTCAATAATCCAGGGATTATTAATCCC	0	0	0	0	2.42	5.37	5_prime_UTR|upstream|intron	Zinc_finger_CCCH_domain-containing_protein_32|Gene_of_unknown_function|Zinc_finger_CCCH_domain-containing_protein_32	PGSC0003DMG400016400|PGSC0003DMG400016427|PGSC0003DMG400016400
chr01-1472-3851057	3851041	CGTATGACAGGCTCCAGGGTCACTATGCTTG	0	0	0.84	0	0	0	exon|upstream	Zinc_finger_CCCH_domain-containing_protein_32|Gene_of_unknown_function	PGSC0003DMG400016400|PGSC0003DMG400016427
chr01-1480-3856129	3856113	CAGGTGTCCCAGTCCTGGAAGGTTCCTGGCT	0	0	0	0	0.4	0.67	downstream|intergenic_region	Zinc_finger_CCCH_domain-containing_protein_32|Zinc_finger_CCCH_domain-containing_protein_32-Conserved_gene_of_unknown_function	PGSC0003DMG400016400|PGSC0003DMG400016400-PGSC0003DMG401016399
chr01-1481-3858712	3858696	ATGACAACCCCCACCAGGCTACCGAACATCC	8.57	12.57	4.62	2.09	3.64	4.03	intergenic_region	Zinc_finger_CCCH_domain-containing_protein_32-Conserved_gene_of_unknown_function	PGSC0003DMG400016400-PGSC0003DMG401016399
chr01-1482-3858772	3858756	CAAATACAGGGAACCAGGATTTTCTTTCGAA	0.37	0	1.26	0.42	0	0.67	intergenic_region	Zinc_finger_CCCH_domain-containing_protein_32-Conserved_gene_of_unknown_function	PGSC0003DMG400016400-PGSC0003DMG401016399
chr01-1483-3859628	3859612	TGGATGTTTGGGGCCTGGTGAGGGGTGATCG	20.49	18.66	4.2	9.18	7.27	10.06	intergenic_region	Zinc_finger_CCCH_domain-containing_protein_32-Conserved_gene_of_unknown_function	PGSC0003DMG400016400-PGSC0003DMG401016399
chr01-1484-3861126	3861110	GATGTTCGGGTAGCCTGGTCGGGGCTCGTTG	0.37	0.41	0.42	0.42	0	1.34	intergenic_region	Zinc_finger_CCCH_domain-containing_protein_32-Conserved_gene_of_unknown_function	PGSC0003DMG400016400-PGSC0003DMG401016399
chr01-1486-3861685	3861669	AGTTTCAAATATTCCTGGATTGTTGGAACTA	1.12	2.43	1.26	0.83	0.4	0	intergenic_region	Zinc_finger_CCCH_domain-containing_protein_32-Conserved_gene_of_unknown_function	PGSC0003DMG400016400-PGSC0003DMG401016399
chr01-1487-3863468	3863452	GATGTTTGAATAGCCTGGTTGGGGGGAAGGG	0.74	0.41	1.68	0.83	0.4	0.67	intergenic_region	Zinc_finger_CCCH_domain-containing_protein_32-Conserved_gene_of_unknown_function	PGSC0003DMG400016400-PGSC0003DMG401016399
chr01-1494-3884473	3884457	GATGTTCAGGTAGCCTGGTAGAGGGGTTGTC	4.1	4.87	1.68	1.67	3.64	2.01	intergenic_region	Zinc_finger_CCCH_domain-containing_protein_32-Conserved_gene_of_unknown_function	PGSC0003DMG400016400-PGSC0003DMG401016399
chr01-1497-3886178	3886162	GATAACTCCCCTACCAGGCTACTTGAACATC	1.86	1.22	0	0	0.4	0	intergenic_region	Zinc_finger_CCCH_domain-containing_protein_32-Conserved_gene_of_unknown_function	PGSC0003DMG400016400-PGSC0003DMG401016399
chr01-1500-3891008	3890992	CCCAAAAGTGGGGCCTGGGGAGGGTAGGATG	20.11	21.09	16.81	13.35	24.24	6.71	intergenic_region	Zinc_finger_CCCH_domain-containing_protein_32-Conserved_gene_of_unknown_function	PGSC0003DMG400016400-PGSC0003DMG401016399
chr01-1502-3904686	3904670	AGAAACTGGCTTACCAGGCCCCTTCTTATCT	0	0	0	0	0.4	0	upstream|downstream|intron	Conserved_gene_of_unknown_function|Conserved_gene_of_unknown_function|Conserved_gene_of_unknown_function	PGSC0003DMG402016399|PGSC0003DMG401016399|PGSC0003DMG401016399
chr01-1503-3905233	3905217	AGTAGGTTTTAGGCCTGGATTTAAATTGAGC	0	0	0.84	0	0.4	0	upstream|downstream|intron	Conserved_gene_of_unknown_function|Conserved_gene_of_unknown_function|Conserved_gene_of_unknown_function	PGSC0003DMG402016399|PGSC0003DMG401016399|PGSC0003DMG401016399
chr01-1504-3905664	3905648	CTACGATCTTGATCCAGGTCGAACTTGGTCC	5.59	3.65	0.42	0	5.25	6.71	upstream|downstream|intron	Conserved_gene_of_unknown_function|Conserved_gene_of_unknown_function|Conserved_gene_of_unknown_function	PGSC0003DMG402016399|PGSC0003DMG401016399|PGSC0003DMG401016399
chr01-1506-3908051	3908035	AAGTCTTTGCACCCCAGGATGTTTCTTCATA	0	0	0.84	0.42	0	0	upstream|upstream|downstream|downstream|intron	Conserved_gene_of_unknown_function|Gene_of_unknown_function|Transcription_factor_TCP7|Conserved_gene_of_unknown_function|Conserved_gene_of_unknown_function	PGSC0003DMG402016399|PGSC0003DMG400035528|PGSC0003DMG400016363|PGSC0003DMG401016399|PGSC0003DMG401016399
chr01-1508-3912924	3912908	GGCAGTGGCGGACCCAGGATTTTCACAAAGT	5.96	7.3	2.1	2.5	7.68	4.7	downstream|downstream|intron	Conserved_gene_of_unknown_function|Gene_of_unknown_function|Transcription_factor_TCP7	PGSC0003DMG401016399|PGSC0003DMG400035528|PGSC0003DMG400016363
chr01-1509-3914768	3914752	ACCTTACCCCTAACCTGGGAGGTAGAGAGGT	14.53	7.3	23.96	15.85	29.49	28.85	downstream|downstream|downstream|intron	Conserved_gene_of_unknown_function|Gene_of_unknown_function|Transcription_factor_TCP7|Transcription_factor_TCP7	PGSC0003DMG401016399|PGSC0003DMG400035528|PGSC0003DMG400016363|PGSC0003DMG400016363
chr01-1510-3915156	3915140	GGCATATGGTCATCCTGGAGCCTAAAGACAT	0.37	1.62	0.42	0.42	2.83	0.67	downstream|downstream|intron	Gene_of_unknown_function|Transcription_factor_TCP7|Transcription_factor_TCP7	PGSC0003DMG400035528|PGSC0003DMG400016363|PGSC0003DMG400016363
chr01-1511-3915697	3915681	ACATGCTTCATGTCCAGGCTATCTCAACTAA	2.23	1.22	1.68	2.92	0.4	0	downstream|downstream|intron	Gene_of_unknown_function|Transcription_factor_TCP7|Transcription_factor_TCP7	PGSC0003DMG400035528|PGSC0003DMG400016363|PGSC0003DMG400016363
chr01-1512-3919582	3919566	AGCTTCACTGTTCCCTGGTATTGGCTTTGAG	4.1	3.65	0	1.25	2.83	2.01	3_prime_UTR|upstream|intron	Transcription_factor_TCP7|Transcription_factor_TCP7|Transcription_factor_TCP7	PGSC0003DMG400016363|PGSC0003DMG400016363|PGSC0003DMG400016363
chr01-1515-3933678	3933662	GCGGATTTTGGTACCTGGCAGATAATCATGA	0	0	0	0.42	0	0.67	exon&splice_region|downstream	Monosaccharide_transporter_1|Thioredoxin_x	PGSC0003DMG400016362|PGSC0003DMG400016361
chr01-1516-3933897	3933881	TGGAAGAACGGAACCAGGACAGCGACTGTCA	0	0	2.52	1.67	0.4	0	exon|downstream	Monosaccharide_transporter_1|Thioredoxin_x	PGSC0003DMG400016362|PGSC0003DMG400016361
chr01-1517-3937919	3937903	AAGACAAATCCATCCAGGTCTAGGTACGTGT	0	0	1.26	0.83	1.21	0.67	upstream|downstream|intergenic_region	Monosaccharide_transporter_1|Thioredoxin_x|Monosaccharide_transporter_1-Thioredoxin_x	PGSC0003DMG400016362|PGSC0003DMG400016361|PGSC0003DMG400016362-PGSC0003DMG400016361
chr01-1519-3940160	3940144	AAATCAGTTCATTCCTGGAAAAACGCATGGT	0	0	0.42	0.83	0	0	upstream|upstream|intron	Monosaccharide_transporter_1|Conserved_gene_of_unknown_function|Thioredoxin_x	PGSC0003DMG400016362|PGSC0003DMG400016398|PGSC0003DMG400016361
chr01-1521-3943705	3943689	TTCCTGCGAACCACCAGGGACCCGCTATACT	2.98	5.27	4.2	5.01	1.62	0.67	upstream|upstream|intergenic_region	Thioredoxin_x|Conserved_gene_of_unknown_function|Thioredoxin_x-Conserved_gene_of_unknown_function	PGSC0003DMG400016361|PGSC0003DMG400016398|PGSC0003DMG400016361-PGSC0003DMG400016398
chr01-1522-3943750	3943734	GCGTACCAGAAGACCAGGAAATTCCTCGCTG	0	0	0.42	0.42	0.4	0	upstream|upstream|intergenic_region	Thioredoxin_x|Conserved_gene_of_unknown_function|Thioredoxin_x-Conserved_gene_of_unknown_function	PGSC0003DMG400016361|PGSC0003DMG400016398|PGSC0003DMG400016361-PGSC0003DMG400016398
chr01-1523-3943964	3943948	TTCACTTGCCTTGCCAGGCATGTGGTCTCAC	11.92	4.06	8.83	7.93	8.48	5.37	upstream|upstream|intergenic_region	Thioredoxin_x|Conserved_gene_of_unknown_function|Thioredoxin_x-Conserved_gene_of_unknown_function	PGSC0003DMG400016361|PGSC0003DMG400016398|PGSC0003DMG400016361-PGSC0003DMG400016398
chr01-1524-3950560	3950544	GAAAAAACTACTCCCAGGAGATCATATAAAT	0	0.41	0	0	0	0	upstream|downstream|intergenic_region	Prefoldin_subunit_5|Conserved_gene_of_unknown_function|Conserved_gene_of_unknown_function-Prefoldin_subunit_5	PGSC0003DMG400016397|PGSC0003DMG400016398|PGSC0003DMG400016398-PGSC0003DMG400016397
chr01-1531-3963065	3963049	TTTGCTCTTTCATCCAGGCTATGATGTGATT	0	0.81	0	0	0.81	0	splice_region&intron|3_prime_UTR|upstream|downstream	Phosphotyrosyl_phosphatase_activator_protein|Phosphotyrosyl_phosphatase_activator_protein|Dihydroorotate_dehydrogenase|Prefoldin_subunit_5	PGSC0003DMG402016396|PGSC0003DMG402016396|PGSC0003DMG401016396|PGSC0003DMG400016397
chr01-1534-3969636	3969620	AGGGAAAGCTGGTCCTGGTATTCTTGGTGTT	0.37	0	2.52	1.25	0	0	exon	Dihydroorotate_dehydrogenase	PGSC0003DMG401016396
chr01-1536-3970871	3970855	ATCCCCAAATACTCCAGGACTACGCCAACTT	0	0	1.26	0.42	0	0	exon|downstream	Dihydroorotate_dehydrogenase|3'-N-debenzoyl-2'-deoxytaxol_N-benzoyltransferase	PGSC0003DMG401016396|PGSC0003DMG400016360
chr01-1551-3997872	3997856	CATTGAAGCTTATCCTGGGCTCTCCAAGTTC	1.49	1.22	0	0	0	0.67	intergenic_region	3'-N-debenzoyl-2'-deoxytaxol_N-benzoyltransferase-Acetyl_co-enzyme_A_carboxylase_biotin_carboxylase_subunit	PGSC0003DMG400016360-PGSC0003DMG400016395
chr01-1553-4002272	4002256	CTGATAGTTCTAACCAGGTATGAGGCGCCCT	1.49	1.62	1.26	4.17	5.66	6.71	intergenic_region	3'-N-debenzoyl-2'-deoxytaxol_N-benzoyltransferase-Acetyl_co-enzyme_A_carboxylase_biotin_carboxylase_subunit	PGSC0003DMG400016360-PGSC0003DMG400016395
chr01-1557-4014397	4014381	GATACTTGGGAAGCCTGGCTTAATGCTGATG	0	0.41	0	0	0	0	intergenic_region	3'-N-debenzoyl-2'-deoxytaxol_N-benzoyltransferase-Acetyl_co-enzyme_A_carboxylase_biotin_carboxylase_subunit	PGSC0003DMG400016360-PGSC0003DMG400016395
chr01-1558-4016420	4016404	TCTTCATCCCATGCCAGGTATTGCTTTCATA	1.86	0.41	5.89	2.09	0.81	0	intergenic_region	3'-N-debenzoyl-2'-deoxytaxol_N-benzoyltransferase-Acetyl_co-enzyme_A_carboxylase_biotin_carboxylase_subunit	PGSC0003DMG400016360-PGSC0003DMG400016395
chr01-1566-4024649	4024633	TTTGTCAAATCCTCCTGGTGCCTTATGTTGC	0.37	0	0	0	0.4	0	intergenic_region	3'-N-debenzoyl-2'-deoxytaxol_N-benzoyltransferase-Acetyl_co-enzyme_A_carboxylase_biotin_carboxylase_subunit	PGSC0003DMG400016360-PGSC0003DMG400016395
chr01-1574-4037278	4037262	TACAATGTTGCATCCTGGATATGGTTTCCTT	0.74	0	1.26	1.67	0	0.67	exon	Acetyl_co-enzyme_A_carboxylase_biotin_carboxylase_subunit	PGSC0003DMG400016395
chr01-1576-4039445	4039429	CAACCCGGAGATCCCTGGTTCGAATCCTAGC	0	0	0	0.42	1.21	4.7	intron	Acetyl_co-enzyme_A_carboxylase_biotin_carboxylase_subunit	PGSC0003DMG400016395
chr01-1577-4039742	4039726	TGTTCCAACTGTACCAGGAAGTGACGGACTA	0	0	0	0.83	1.21	3.35	exon	Acetyl_co-enzyme_A_carboxylase_biotin_carboxylase_subunit	PGSC0003DMG400016395
chr01-1578-4042776	4042760	AGCGCAAAAAACTCCAGGCTCCAATGGGCCT	19.37	24.33	10.09	12.51	28.68	34.89	intron	Acetyl_co-enzyme_A_carboxylase_biotin_carboxylase_subunit	PGSC0003DMG400016395
chr01-1580-4044889	4044873	TGATATCAATCGGCCTGGGTAAGCAAATCAC	0	0	0.42	0	0.81	0	intron	Acetyl_co-enzyme_A_carboxylase_biotin_carboxylase_subunit	PGSC0003DMG400016395
chr01-1581-4046627	4046611	CCTTCAATGGTTTCCTGGATATATGAGTGCT	0.74	0.41	0	0	0	0	intron	Acetyl_co-enzyme_A_carboxylase_biotin_carboxylase_subunit	PGSC0003DMG400016395
chr01-1583-4052806	4052790	AAGTCTACTTTGTCCTGGTTTTAGGGCTCGT	5.21	8.92	0.42	0.42	1.62	0.67	upstream|downstream|intergenic_region	L19_ribosomal_protein|Acetyl_co-enzyme_A_carboxylase_biotin_carboxylase_subunit|Acetyl_co-enzyme_A_carboxylase_biotin_carboxylase_subunit-L19_ribosomal_protein	PGSC0003DMG400016394|PGSC0003DMG400016395|PGSC0003DMG400016395-PGSC0003DMG400016394
chr01-1588-4063768	4063752	CAGAGTCTCACTTCCAGGTTTTCTTCCTGAA	1.49	0	0.42	0.83	0	0	exon|3_prime_UTR|upstream|downstream	L19_ribosomal_protein|L19_ribosomal_protein|Pre-mRNA_branch_site_protein_p14|L19_ribosomal_protein	PGSC0003DMG400016394|PGSC0003DMG400016394|PGSC0003DMG400016393|PGSC0003DMG400016394
chr01-1590-4065573	4065557	GTGTCACCTCTTACCAGGGAACTATGTCCAC	0.37	1.62	0.84	0	2.83	0.67	downstream|intron	L19_ribosomal_protein|Pre-mRNA_branch_site_protein_p14	PGSC0003DMG400016394|PGSC0003DMG400016393
chr01-1596-4079879	4079863	GATGCACAGCAAACCTGGTTCCAAAGTCTGT	0	0	0	0	0.4	0	3_prime_UTR|upstream	Pentatricopeptide_repeat-containing_protein|26S_proteasome_regulatory_particle_non-ATPase_subunit_8	PGSC0003DMG400016392|PGSC0003DMG400016358
chr01-1597-4080714	4080698	GAGGAAGAAAAGCCCAGGCTTTATTCATAGC	0.37	1.62	0	0	10.91	6.71	upstream|downstream|intergenic_region	26S_proteasome_regulatory_particle_non-ATPase_subunit_8|Pentatricopeptide_repeat-containing_protein|Pentatricopeptide_repeat-containing_protein-Hcr9-OR2C	PGSC0003DMG400016358|PGSC0003DMG400016392|PGSC0003DMG400016392-PGSC0003DMG400016357
chr01-1598-4081100	4081084	TCTAAGTTGAACACCTGGAGGTTACACACTA	1.12	0	0.42	0	0.4	0	upstream|downstream|intergenic_region	26S_proteasome_regulatory_particle_non-ATPase_subunit_8|Pentatricopeptide_repeat-containing_protein|Pentatricopeptide_repeat-containing_protein-Hcr9-OR2C	PGSC0003DMG400016358|PGSC0003DMG400016392|PGSC0003DMG400016392-PGSC0003DMG400016357
chr01-1599-4081457	4081441	CCTTACTTAAAATCCTGGCTCCGCCACTGCT	1.86	3.24	2.94	1.67	3.23	5.37	upstream|downstream|intergenic_region	26S_proteasome_regulatory_particle_non-ATPase_subunit_8|Pentatricopeptide_repeat-containing_protein|Pentatricopeptide_repeat-containing_protein-Hcr9-OR2C	PGSC0003DMG400016358|PGSC0003DMG400016392|PGSC0003DMG400016392-PGSC0003DMG400016357
chr01-1600-4086971	4086955	GAAGGGAGAATATCCAGGAAGGTATAATTCC	1.12	1.62	0	0	3.23	0.67	intergenic_region	Pentatricopeptide_repeat-containing_protein-Hcr9-OR2C	PGSC0003DMG400016392-PGSC0003DMG400016357
chr01-1606-4096605	4096589	GAAATAATCAATTCCAGGAAGGTCACCTAGT	0	0	0.84	0	0	0	downstream|downstream|intron	Hcr9-OR2A|Hcr9-OR2C|Hcr9-OR2C	PGSC0003DMG400016424|PGSC0003DMG400016357|PGSC0003DMG400016357
chr01-1607-4098936	4098920	ATCTCCAATAATGCCTGGGATATGACCTTCA	1.12	1.22	0	0.42	0.4	0.67	exon|downstream	Hcr9-OR2C|Hcr9-OR2A	PGSC0003DMG400016357|PGSC0003DMG400016424
chr01-1612-4160209	4160193	TCTTACTCTTTTACCTGGTTCTAAAAGAGCC	1.12	0.41	1.26	0.83	10.1	2.68	downstream|intergenic_region	Hcr9-OR2C|Hcr9-OR2A-Hcr9-OR2C	PGSC0003DMG400036835|PGSC0003DMG400016424-PGSC0003DMG400036835
chr01-1614-4162767	4162751	CCCTAGTCTACACCCTGGGCGGGACCGGCAC	2.23	1.22	1.68	0.42	0	0	upstream|downstream|intergenic_region	Hcr9-OR2C|Hcr9-OR2A|Hcr9-OR2C-Hcr9-OR2A	PGSC0003DMG400036835|PGSC0003DMG400010700|PGSC0003DMG400036835-PGSC0003DMG400010700
chr01-1616-4166227	4166211	ATCAAATTGAATACCTGGAGGTAACACACTA	0.74	1.62	3.78	2.09	6.87	2.68	upstream|downstream|intergenic_region	Hcr9-OR2C|Hcr9-OR2A|Hcr9-OR2C-Hcr9-OR2A	PGSC0003DMG400036835|PGSC0003DMG400010700|PGSC0003DMG400036835-PGSC0003DMG400010700
chr01-1618-4171535	4171519	CTATGCAAGTAGTCCTGGTCCAATTATTACA	0	0	0	0	0.4	0	upstream|intergenic_region	Hcr9-OR2A|Hcr9-OR2A-Aluminum-activated_citrate_transporter	PGSC0003DMG400010700|PGSC0003DMG400010700-PGSC0003DMG400010706
chr01-1619-4171990	4171974	TACTATTGTCCCACCAGGAGGGGTCATAGAA	2.61	0	1.68	1.25	2.02	0.67	upstream|intergenic_region	Hcr9-OR2A|Hcr9-OR2A-Aluminum-activated_citrate_transporter	PGSC0003DMG400010700|PGSC0003DMG400010700-PGSC0003DMG400010706
chr01-1622-4177431	4177415	ATATCAACTAGTTCCTGGACACGTGTGTTGC	5.59	6.49	9.67	8.76	0	0.67	intergenic_region	Hcr9-OR2A-Aluminum-activated_citrate_transporter	PGSC0003DMG400010700-PGSC0003DMG400010706
chr01-1623-4178147	4178131	GCCATTACTATTGCCAGGATTGAGAAGTGAA	4.1	4.06	0	0	0	0	intergenic_region	Hcr9-OR2A-Aluminum-activated_citrate_transporter	PGSC0003DMG400010700-PGSC0003DMG400010706
chr01-1625-4194197	4194181	TTGCAATATTTCCCCTGGTCAGCGTAACAAC	0	0	1.68	0	0	0	exon|upstream	Aluminum-activated_citrate_transporter|Aluminum-activated_citrate_transporter	PGSC0003DMG400010706|PGSC0003DMG400010706
chr01-1628-4199802	4199786	GACTTTGTTGAGCCCAGGCTCACCTGAAAAT	4.47	8.92	0	0	0	0	downstream|intergenic_region	Aluminum-activated_citrate_transporter|Aluminum-activated_citrate_transporter-Gene_of_unknown_function	PGSC0003DMG400010706|PGSC0003DMG400010706-PGSC0003DMG400045844
chr01-1630-4201558	4201542	AAAGCGAAAAGAACCTGGGAGGAAAGTGAGG	0	0	2.94	1.67	0.4	0	downstream|intergenic_region	Aluminum-activated_citrate_transporter|Aluminum-activated_citrate_transporter-Gene_of_unknown_function	PGSC0003DMG400010706|PGSC0003DMG400010706-PGSC0003DMG400045844
chr01-1633-4206772	4206756	TGCTCAACACTTTCCTGGAAACGTTGGTGGT	2.61	2.43	0	0	0	0	intergenic_region	Aluminum-activated_citrate_transporter-Gene_of_unknown_function	PGSC0003DMG400010706-PGSC0003DMG400045844
chr01-1639-4231170	4231154	AGCGAACCCTCATCCTGGCTGACAACAAGAG	9.31	5.27	0.42	0	0	0	intergenic_region	Aluminum-activated_citrate_transporter-Gene_of_unknown_function	PGSC0003DMG400010706-PGSC0003DMG400045844
chr01-1640-4233620	4233604	CCGCCCCAGCCTTCCTGGCTCTATGGGGGTG	0	0	0.84	0.42	0	0	downstream|intergenic_region	Gene_of_unknown_function|Aluminum-activated_citrate_transporter-Gene_of_unknown_function	PGSC0003DMG400045844|PGSC0003DMG400010706-PGSC0003DMG400045844
chr01-1641-4234739	4234723	GTTCTACGGTTGACCAGGACGGTCCGTCAAA	0	0	4.2	2.09	1.21	0.67	downstream|intergenic_region	Gene_of_unknown_function|Aluminum-activated_citrate_transporter-Gene_of_unknown_function	PGSC0003DMG400045844|PGSC0003DMG400010706-PGSC0003DMG400045844
chr01-1642-4238471	4238455	TCGATAGAGTTCACCTGGTCCTTTCTTGTTT	3.35	3.65	3.36	5.42	0.4	2.68	exon	Gene_of_unknown_function	PGSC0003DMG400045844
chr01-1643-4241337	4241321	AAAGTAAAAAGAACCTGGGGCAAAGCGAAAA	1.49	1.22	3.36	3.34	4.04	3.35	upstream|intergenic_region	Gene_of_unknown_function|Gene_of_unknown_function-Ubiquitin-protein_ligase	PGSC0003DMG400045844|PGSC0003DMG400045844-PGSC0003DMG400010705
chr01-1651-4276625	4276609	AACAATCTCATCACCAGGACACGAGTTTCAA	0.74	1.62	0	0	0	0	exon|upstream|downstream	Gene_of_unknown_function|Gene_of_unknown_function|Adrenodoxin	PGSC0003DMG400038570|PGSC0003DMG400010699|PGSC0003DMG400010698
chr01-1654-4278066	4278050	AACCACCGTCTCTCCAGGAAACCTTAAAGAT	0	0	0.42	0	0	0.67	upstream|downstream|intron	Gene_of_unknown_function|Gene_of_unknown_function|Adrenodoxin	PGSC0003DMG400010699|PGSC0003DMG400038570|PGSC0003DMG400010698
chr01-1656-4281563	4281547	ATAACCGTGGTGTCCAGGTCAGCTTGTGTGC	0.74	0.41	1.26	0.83	0	0	upstream|downstream|intron	Translocation_protein_sec62|Gene_of_unknown_function|Adrenodoxin	PGSC0003DMG400010703|PGSC0003DMG400038570|PGSC0003DMG400010698
chr01-1661-4292292	4292276	CCTATGGAGAAAGCCTGGTTGTTTTTCAGTT	0	0	0	0.42	0	0	downstream|intergenic_region	Translocation_protein_sec62|Translocation_protein_sec62-YA4	PGSC0003DMG400010703|PGSC0003DMG400010703-PGSC0003DMG400010697
chr01-1667-4310281	4310265	CCATCAACCAGCCCCAGGCACAATTATGTTA	0	0	0	0	1.21	1.34	intron	YA4	PGSC0003DMG400010697
chr01-1669-4328516	4328500	CCTATGAACCAACCCTGGCTCGACCTCGATC	0	0	5.89	7.51	0	0	intergenic_region	YA4-Gene_of_unknown_function	PGSC0003DMG400010697-PGSC0003DMG400038851
chr01-1671-4336603	4336587	GCCTGATTGCTTACCTGGAATTTTGAATTAA	0	0	0.42	0	0	0	intron	Gene_of_unknown_function	PGSC0003DMG400038851
chr01-1672-4337803	4337787	GGGAGAGACTAATCCAGGCGTACACTGGATT	0	0	4.62	4.59	0	0	intron	Gene_of_unknown_function	PGSC0003DMG400038851
chr01-1673-4338849	4338833	CCTACAAAACAATCCTGGGAATAAAATATTA	0	0	0	0	0.4	0	intron	Gene_of_unknown_function	PGSC0003DMG400038851
chr01-1674-4341215	4341199	CAATGACGCCAGTCCTGGCTCAAAGCTTTTG	0	0	0	0	0	1.34	exon	Gene_of_unknown_function	PGSC0003DMG400038851
chr01-1675-4341497	4341481	CCACAGTGTACTACCAGGCTTTCACCTGTTG	24.21	14.2	50.44	45.89	40.4	59.04	intron	Gene_of_unknown_function	PGSC0003DMG400038851
chr01-1676-4343719	4343703	ATCCCTCCCAAAACCAGGAAGTCACAAGTAC	23.09	26.77	5.46	2.09	21.41	18.79	upstream|downstream|intergenic_region	Gene_of_unknown_function|Gene_of_unknown_function|Gene_of_unknown_function-Gene_of_unknown_function	PGSC0003DMG400010702|PGSC0003DMG400038851|PGSC0003DMG400038851-PGSC0003DMG400010702
chr01-1693-4384620	4384604	AATACTTGTGCGCCCAGGTATGGCTCGAAAT	0	0.41	0	0.42	0	0	5_prime_UTR|downstream	Gene_of_unknown_function|Conserved_gene_of_unknown_function	PGSC0003DMG402031484|PGSC0003DMG400031486
chr01-1702-4394659	4394643	GTCAGAGTTGGGTCCAGGATTGACAATTAGG	5.96	6.08	2.94	2.5	6.46	1.34	downstream|intergenic_region	Kinase|Kinase-Conserved_gene_of_unknown_function	PGSC0003DMG400031485|PGSC0003DMG400031485-PGSC0003DMG400030292
chr01-1711-4464894	4464878	ACCTCTAGGCTATCCTGGTTCACAATACTAT	4.1	6.89	7.15	4.17	11.31	12.08	downstream|intergenic_region	Kinase|Kinase-Gene_of_unknown_function	PGSC0003DMG400030291|PGSC0003DMG400030291-PGSC0003DMG400010506
chr01-1712-4465324	4465308	AAGAAGCAAGTTTCCTGGAAGTCGCACTTTT	0	0	0	0	0.4	0	downstream|intergenic_region	Kinase|Kinase-Gene_of_unknown_function	PGSC0003DMG400030291|PGSC0003DMG400030291-PGSC0003DMG400010506
chr01-1713-4466542	4466526	ATTCCGTTAAGTTCCAGGTTCGAACTACGTC	20.11	15.01	30.69	35.04	26.26	14.76	intergenic_region	Kinase-Gene_of_unknown_function	PGSC0003DMG400030291-PGSC0003DMG400010506
chr01-1714-4466937	4466921	TTCTCTATGGCTACCAGGTCGTCTTGATGCG	30.17	27.98	32.37	24.19	33.12	53.67	intergenic_region	Kinase-Gene_of_unknown_function	PGSC0003DMG400030291-PGSC0003DMG400010506
chr01-1715-4468075	4468059	ATGACATGTTAAACCAGGTTTGCACAAATTG	4.47	3.24	4.2	3.34	2.42	2.01	upstream|intergenic_region	Gene_of_unknown_function|Kinase-Gene_of_unknown_function	PGSC0003DMG400010506|PGSC0003DMG400030291-PGSC0003DMG400010506
chr01-1716-4470007	4469991	TCGCTGCCCAGAACCAGGTAATATTTCTTTG	0	0	0	0	0.4	0	upstream|intergenic_region	Gene_of_unknown_function|Kinase-Gene_of_unknown_function	PGSC0003DMG400010506|PGSC0003DMG400030291-PGSC0003DMG400010506
chr01-1717-4474011	4473995	GACTTATTTCATACCTGGAATAAGATGGATG	8.19	8.52	6.31	5.42	13.33	10.06	downstream|intergenic_region	Gene_of_unknown_function|Gene_of_unknown_function-X-ray_repair_cross_complementing_protein_2__xrcc2	PGSC0003DMG400010506|PGSC0003DMG400010506-PGSC0003DMG401010496
chr01-1718-4478217	4478201	AACTACAGGAGAACCAGGAACAAAGGGGTTT	7.45	7.71	13.45	9.59	11.31	20.13	upstream|downstream|intergenic_region	X-ray_repair_cross_complementing_protein_2__xrcc2|Gene_of_unknown_function|Gene_of_unknown_function-X-ray_repair_cross_complementing_protein_2__xrcc2	PGSC0003DMG401010496|PGSC0003DMG400010506|PGSC0003DMG400010506-PGSC0003DMG401010496
chr01-1721-4482287	4482271	TTTCTCAGTTTTGCCTGGGTTAACATGAGTT	0.37	0	0.84	0.42	0.4	0.67	upstream|intron	Gene_of_unknown_function|X-ray_repair_cross_complementing_protein_2__xrcc2	PGSC0003DMG402010496|PGSC0003DMG401010496
chr01-1741-4513071	4513055	GTGGATAATATTACCTGGTTTTTGCCCCCAG	0.37	0.81	0.84	0.83	2.02	1.34	intergenic_region	Gene_of_unknown_function-Gene_of_unknown_function	PGSC0003DMG400010502-PGSC0003DMG400010501
chr01-1748-4524851	4524835	ACACCACTCATGCCCAGGGCTGGACATTTGG	5.21	2.84	4.62	4.59	5.66	6.04	upstream|intergenic_region	Gene_of_unknown_function|Gene_of_unknown_function-Gene_of_unknown_function	PGSC0003DMG400010501|PGSC0003DMG400010502-PGSC0003DMG400010501
chr01-1753-4531408	4531392	CTGCAAATGCCTCCCAGGCCCTCTGAATCGC	0	0	0	0	0	0.67	upstream|upstream|downstream|intergenic_region	Photosystem_II_5_kDa_protein__chloroplast|Isoform_2_of_DNA_repair_protein_XRCC2_homolog|Gene_of_unknown_function|Gene_of_unknown_function-Photosystem_II_5_kDa_protein__chloroplast	PGSC0003DMG400010498|PGSC0003DMG400010497|PGSC0003DMG400010501|PGSC0003DMG400010501-PGSC0003DMG400010498
chr01-1754-4534547	4534531	AACTACAGAAGAACCAGGAACGAAGGGCTTT	12.29	6.89	25.22	22.11	20.6	26.17	exon|upstream	Photosystem_II_5_kDa_protein__chloroplast|Isoform_2_of_DNA_repair_protein_XRCC2_homolog	PGSC0003DMG400010498|PGSC0003DMG400010497
chr01-1755-4537135	4537119	GTGGATAAAATTACCTGGTTTTGTCCCTAAT	0.37	1.22	0.42	0.83	0	0	downstream|intron	Photosystem_II_5_kDa_protein__chloroplast|Isoform_2_of_DNA_repair_protein_XRCC2_homolog	PGSC0003DMG400010498|PGSC0003DMG400010497
chr01-1758-4538704	4538688	TTAGCGATAGACACCTGGCTCAAGAAAAGCA	1.86	0	0.84	0	0	0.67	downstream|intron	Photosystem_II_5_kDa_protein__chloroplast|Isoform_2_of_DNA_repair_protein_XRCC2_homolog	PGSC0003DMG400010498|PGSC0003DMG400010497
chr01-1759-4539415	4539399	ATTAGAGTAATCACCTGGGTCGGAGACAAGA	0	0.41	0.84	1.25	0.4	0	downstream|downstream|intergenic_region	Photosystem_II_5_kDa_protein__chloroplast|Isoform_2_of_DNA_repair_protein_XRCC2_homolog|Isoform_2_of_DNA_repair_protein_XRCC2_homolog-Poly_P_/ATP_NAD_kinase	PGSC0003DMG400010498|PGSC0003DMG400010497|PGSC0003DMG400010497-PGSC0003DMG400010485
chr01-1762-4555420	4555404	TGATAAATTATGACCAGGATGCAATCATATG	13.41	15.41	13.45	15.02	25.05	18.11	intergenic_region	Isoform_2_of_DNA_repair_protein_XRCC2_homolog-Poly_P_/ATP_NAD_kinase	PGSC0003DMG400010497-PGSC0003DMG400010485
chr01-1764-4567932	4567916	ATGATATGCTACCCCTGGGTCGTGACAGTAC	8.19	12.17	10.09	12.93	5.25	14.76	intergenic_region	Isoform_2_of_DNA_repair_protein_XRCC2_homolog-Poly_P_/ATP_NAD_kinase	PGSC0003DMG400010497-PGSC0003DMG400010485
chr01-1767-4571181	4571165	AGTTAAAACAATGCCAGGGCATTAGCACCAA	0.74	0	0	1.25	4.04	1.34	intergenic_region	Isoform_2_of_DNA_repair_protein_XRCC2_homolog-Poly_P_/ATP_NAD_kinase	PGSC0003DMG400010497-PGSC0003DMG400010485
chr01-1768-4572071	4572055	ATGTCAAGCATCTCCAGGAAGCAGGAACTTT	0	0.41	1.68	0.83	0	0	intergenic_region	Isoform_2_of_DNA_repair_protein_XRCC2_homolog-Poly_P_/ATP_NAD_kinase	PGSC0003DMG400010497-PGSC0003DMG400010485
chr01-1769-4572446	4572430	AAGGTTAAACAATCCTGGGATAAGACCTCTA	2.23	0.41	1.68	4.17	5.66	3.35	intergenic_region	Isoform_2_of_DNA_repair_protein_XRCC2_homolog-Poly_P_/ATP_NAD_kinase	PGSC0003DMG400010497-PGSC0003DMG400010485
chr01-1771-4574902	4574886	GAAACACATAAAACCTGGAAATGTAGAGACT	0.37	0	0.42	0	0	1.34	intergenic_region	Isoform_2_of_DNA_repair_protein_XRCC2_homolog-Poly_P_/ATP_NAD_kinase	PGSC0003DMG400010497-PGSC0003DMG400010485
chr01-1772-4575362	4575346	TGCGCGCACCGAACCTGGAAAGGAGCTCAGG	0	0	0.42	0.42	0	0.67	intergenic_region	Isoform_2_of_DNA_repair_protein_XRCC2_homolog-Poly_P_/ATP_NAD_kinase	PGSC0003DMG400010497-PGSC0003DMG400010485
chr01-1773-4576019	4576003	TCTCTTCCCCATACCTGGAAAGTGGTTAAGA	0.37	0	0	0	0	0	intergenic_region	Isoform_2_of_DNA_repair_protein_XRCC2_homolog-Poly_P_/ATP_NAD_kinase	PGSC0003DMG400010497-PGSC0003DMG400010485
chr01-1778-4580021	4580005	ACACCAATGAAAACCAGGCAAAAAATAATGA	0	0	0	0	1.62	0	intergenic_region	Isoform_2_of_DNA_repair_protein_XRCC2_homolog-Poly_P_/ATP_NAD_kinase	PGSC0003DMG400010497-PGSC0003DMG400010485
chr01-1785-4592081	4592065	GGCATGAAATGAACCTGGAAGGGAAGCCACA	0	0.41	0	0.42	0.81	1.34	intergenic_region	Isoform_2_of_DNA_repair_protein_XRCC2_homolog-Poly_P_/ATP_NAD_kinase	PGSC0003DMG400010497-PGSC0003DMG400010485
chr01-1786-4592642	4592626	AAACTTACTCGTACCTGGTATTTCCACCAAG	0.37	1.22	2.1	1.25	0.4	1.34	intergenic_region	Isoform_2_of_DNA_repair_protein_XRCC2_homolog-Poly_P_/ATP_NAD_kinase	PGSC0003DMG400010497-PGSC0003DMG400010485
chr01-1791-4601718	4601702	TATCATCAACACACCTGGAGAGTTTAATCGA	1.86	1.22	1.26	0	1.21	0	intergenic_region	Isoform_2_of_DNA_repair_protein_XRCC2_homolog-Poly_P_/ATP_NAD_kinase	PGSC0003DMG400010497-PGSC0003DMG400010485
chr01-1795-4607377	4607361	GCCTATAACCATCCCTGGGTTTATTGTAACC	0	0	0	0	0	1.34	intergenic_region	Isoform_2_of_DNA_repair_protein_XRCC2_homolog-Poly_P_/ATP_NAD_kinase	PGSC0003DMG400010497-PGSC0003DMG400010485
chr01-1801-4623721	4623705	CATACAGAACCATCCTGGTACAGATCTTGCA	1.49	0	0.42	0	0.4	0	intergenic_region	Isoform_2_of_DNA_repair_protein_XRCC2_homolog-Poly_P_/ATP_NAD_kinase	PGSC0003DMG400010497-PGSC0003DMG400010485
chr01-1803-4624151	4624135	TATCATCAGCACACCTGGAGAGTTTAACCGA	0	0.41	0.84	0	1.62	0.67	intergenic_region	Isoform_2_of_DNA_repair_protein_XRCC2_homolog-Poly_P_/ATP_NAD_kinase	PGSC0003DMG400010497-PGSC0003DMG400010485
chr01-1808-4626466	4626450	TGTGTACATTGTACCTGGACCCTACATTGTG	1.49	1.22	4.2	2.5	1.62	0	intergenic_region	Isoform_2_of_DNA_repair_protein_XRCC2_homolog-Poly_P_/ATP_NAD_kinase	PGSC0003DMG400010497-PGSC0003DMG400010485
chr01-1810-4641874	4641858	CTATGCACGAAGTCCAGGGAAGGGACTGACC	0	0.41	3.78	3.34	0.81	1.34	intron	Poly_P_/ATP_NAD_kinase	PGSC0003DMG400010485
chr01-1813-4651160	4651144	GCGATTCAGAAGGCCTGGGAGGCGTTTGCAA	2.98	0.81	1.26	0	4.44	5.37	exon|upstream	BRASSINOSTEROID_INSENSITIVE_1-associated_receptor_kinase_1|Conserved_gene_of_unknown_function	PGSC0003DMG400010484|PGSC0003DMG400010495
chr01-1816-4653662	4653646	TAGCTGCTGCCTCCCAGGTTTGGGGCGTGAT	0	0	1.26	4.17	0	0	5_prime_UTR|upstream	Conserved_gene_of_unknown_function|BRASSINOSTEROID_INSENSITIVE_1-associated_receptor_kinase_1	PGSC0003DMG400010495|PGSC0003DMG400010484
chr01-1817-4653825	4653809	GATTGCAGTGAGTCCAGGTGTGGAAGTGATG	0	0	0.42	0	0	0	exon|upstream|downstream	Conserved_gene_of_unknown_function|BRASSINOSTEROID_INSENSITIVE_1-associated_receptor_kinase_1|Gene_of_unknown_function	PGSC0003DMG400010495|PGSC0003DMG400010484|PGSC0003DMG400035453
chr01-1819-4656753	4656737	CCAGCAACACGTACCAGGTAGCTCTCTCCAT	0	0	10.09	6.26	0	0	upstream|downstream|downstream|intergenic_region	BRASSINOSTEROID_INSENSITIVE_1-associated_receptor_kinase_1|Conserved_gene_of_unknown_function|Gene_of_unknown_function|Conserved_gene_of_unknown_function-Gene_of_unknown_function	PGSC0003DMG400010484|PGSC0003DMG400010495|PGSC0003DMG400035453|PGSC0003DMG400010495-PGSC0003DMG400035453
chr01-1821-4658245	4658229	CTAGCAATAGATACCAGGTAGCTCTCTTCAT	0.37	0.81	2.94	6.67	3.23	1.34	downstream|downstream|intergenic_region	Conserved_gene_of_unknown_function|Gene_of_unknown_function|Conserved_gene_of_unknown_function-Gene_of_unknown_function	PGSC0003DMG400010495|PGSC0003DMG400035453|PGSC0003DMG400010495-PGSC0003DMG400035453
chr01-1826-4673565	4673549	TCAAAAATATATACCTGGAGTATGCAACCTC	1.49	0	0.42	1.25	0	0.67	intron	ZIP_transporter	PGSC0003DMG400036144
chr01-1828-4676752	4676736	AGCGCAAAACTATCCAGGCCAATTTTGCCTC	2.61	4.06	3.36	7.09	0.4	1.34	intron	ZIP_transporter	PGSC0003DMG400036144
chr01-1829-4688852	4688836	CAGCGTCGTCTCTCCAGGTGTTCCATTTGCC	0.37	0	0.42	0	0	0	exon|upstream	Nucleic_acid_binding_protein|ZIP_transporter	PGSC0003DMG400010493|PGSC0003DMG400043075
chr01-1831-4693823	4693807	GAGGTTGCATCCTCCAGGTATATATTTTTGA	0.37	0	0	0	0.4	0	downstream|intron	Nucleic_acid_binding_protein|ZIP_transporter	PGSC0003DMG400010493|PGSC0003DMG400043075
chr01-1832-4697527	4697511	ATCGGCTTGTTGTCCAGGTCGCTGCCCCAAG	17.51	15.82	27.74	25.45	10.5	13.42	downstream|downstream|intergenic_region	ZIP_transporter|Glucan_endo-1_3-beta-glucosidase|ZIP_transporter-Glucan_endo-1_3-beta-glucosidase	PGSC0003DMG400043075|PGSC0003DMG400010483|PGSC0003DMG400043075-PGSC0003DMG400010483
chr01-1844-4718581	4718565	TCCGAGCCTACACCCTGGGAGAGACTGACAC	1.12	3.65	0	0	8.08	5.37	downstream|intergenic_region	Conserved_gene_of_unknown_function|Glucan_endo-1_3-beta-glucosidase-Conserved_gene_of_unknown_function	PGSC0003DMG400038836|PGSC0003DMG400010483-PGSC0003DMG400038836
chr01-1846-4720120	4720104	GAGGGGCGGCACCCCAGGACCCTACCCAGGT	13.41	12.57	20.6	15.85	16.97	8.72	intron	Conserved_gene_of_unknown_function	PGSC0003DMG400038836
chr01-1847-4720781	4720765	AACTCATCTTGATCCAGGAGTTATGGTCGTT	0	0	2.52	5.84	0	0	upstream|intergenic_region	Conserved_gene_of_unknown_function|Conserved_gene_of_unknown_function-Acidic_class_II_1_3-beta-glucanase	PGSC0003DMG400038836|PGSC0003DMG400038836-PGSC0003DMG401010492
chr01-1852-4733950	4733934	AGACTTGTTCCTACCAGGAAGCCAAAATGAA	0.37	2.43	1.26	1.67	4.04	0.67	upstream|intron	PGSC0003DME400072809|Acidic_class_II_1_3-beta-glucanase	GENE_PGSC0003DME400072809|PGSC0003DMG401010492
chr01-1854-4735583	4735567	AACACCAAAGAAACCTGGAAAGACTATAGAA	0.37	0	0	0.83	0.4	0	exon|exon|upstream|downstream|intragenic	Acidic_class_II_1_3-beta-glucanase|PGSC0003DME400072809|Glucan_endo-1_3-beta-D-glucosidase|Gene_of_unknown_function|Acidic_class_II_1_3-beta-glucanase	PGSC0003DMG401010492|GENE_PGSC0003DME400072809|PGSC0003DMG400010491|PGSC0003DMG400010500|PGSC0003DMG402010492
chr01-1855-4736509	4736493	AATTTGACCTTTTCCTGGTATTGAATGGAAA	0	0	0	0	0.4	0.67	upstream|downstream|downstream|downstream|intergenic_region	Glucan_endo-1_3-beta-D-glucosidase|Acidic_class_II_1_3-beta-glucanase|PGSC0003DME400072809|Gene_of_unknown_function|Acidic_class_II_1_3-beta-glucanase-Glucan_endo-1_3-beta-D-glucosidase	PGSC0003DMG400010491|PGSC0003DMG401010492|GENE_PGSC0003DME400072809|PGSC0003DMG400010500|PGSC0003DMG401010492-PGSC0003DMG400010491
chr01-1856-4739801	4739785	AACACCAAAGAAACCTGGAAGTACCATAGAA	0	0	0	0.42	0	0	exon|downstream|downstream|downstream	Glucan_endo-1_3-beta-D-glucosidase|Acidic_class_II_1_3-beta-glucanase|PGSC0003DME400072809|Gene_of_unknown_function	PGSC0003DMG400010491|PGSC0003DMG401010492|GENE_PGSC0003DME400072809|PGSC0003DMG400010500
chr01-1862-4808958	4808942	TATTTTCCATGGACCTGGAGGCAATCTTCTG	2.23	1.22	0	0.83	0.4	0	upstream|intergenic_region	Cytochrome_P450|Cytochrome_P450-Cytochrome_P450	PGSC0003DMG400009812|PGSC0003DMG400009812-PGSC0003DMG400009814
chr01-1866-4828379	4828363	AAAGGTTCCATATCCTGGCACAATATAGGAC	3.35	4.06	2.94	5.42	0.81	1.34	intergenic_region	Cytochrome_P450-Gene_of_unknown_function	PGSC0003DMG400009811-PGSC0003DMG400040715
chr01-1874-4835432	4835416	TTGCTGCAGGGAACCTGGTCCGCGGATTGCC	2.61	4.06	2.1	1.67	1.21	1.34	intergenic_region	Cytochrome_P450-Gene_of_unknown_function	PGSC0003DMG400009811-PGSC0003DMG400040715
chr01-1875-4835644	4835628	GTTGATGACTTTTCCAGGTTTACGTGAAACT	0	0	1.68	0.42	0.4	0	intergenic_region	Cytochrome_P450-Gene_of_unknown_function	PGSC0003DMG400009811-PGSC0003DMG400040715
chr01-1879-4839909	4839893	GCAAAGTGTGGCACCTGGTTCCCAGACCAGC	1.49	2.84	1.26	5.01	1.21	2.01	upstream|intergenic_region	Gene_of_unknown_function|Cytochrome_P450-Gene_of_unknown_function	PGSC0003DMG400040715|PGSC0003DMG400009811-PGSC0003DMG400040715
chr01-1882-4841685	4841669	ATAAAATGTCTAGCCTGGTAAATCAAACCCA	1.12	0.81	0.84	2.09	1.21	0.67	upstream|intergenic_region	Gene_of_unknown_function|Cytochrome_P450-Gene_of_unknown_function	PGSC0003DMG400040715|PGSC0003DMG400009811-PGSC0003DMG400040715
chr01-1884-4842178	4842162	ATGTATTCTAAATCCTGGTGCAGAACTTGTG	2.98	4.46	6.73	2.5	2.02	6.04	intron	Gene_of_unknown_function	PGSC0003DMG400040715
chr01-1885-4842270	4842254	TGCAGTCACCGGACCAGGTCCCATACAGAAG	0	0	5.89	3.34	2.02	7.38	downstream|intron	Cytochrome_P450_hydroxylase|Gene_of_unknown_function	PGSC0003DMG400009810|PGSC0003DMG400040715
chr01-1886-4842568	4842552	GAAGATGACCCAACCTGGGTCTCCTGAAGTG	1.49	0.81	1.26	3.75	5.25	0	downstream|intron	Cytochrome_P450_hydroxylase|Gene_of_unknown_function	PGSC0003DMG400009810|PGSC0003DMG400040715
chr01-1888-4843327	4843311	AGAGAAAGGGGTACCAGGTACCATGAAATAG	3.35	4.06	7.15	5.42	2.83	2.01	downstream|intron	Cytochrome_P450_hydroxylase|Gene_of_unknown_function	PGSC0003DMG400009810|PGSC0003DMG400040715
chr01-1890-4844783	4844767	TAGTTCTAAAAGTCCTGGCAGGCCAGGTCGT	4.47	0.41	3.78	2.5	0	0.67	downstream|downstream|intergenic_region	Gene_of_unknown_function|Cytochrome_P450_hydroxylase|Gene_of_unknown_function-Cytochrome_P450_hydroxylase	PGSC0003DMG400040715|PGSC0003DMG400009810|PGSC0003DMG400040715-PGSC0003DMG400009810
chr01-1894-4902256	4902240	ACCCCCTACCCACCCTGGGACCAAAAAAGGT	2.23	2.43	1.26	0	3.64	6.71	downstream|intergenic_region	S2_self-incompatibility_locus-linked_pollen_3.2_protein|Cytochrome_P450_hydroxylase-S2_self-incompatibility_locus-linked_pollen_3.2_protein	PGSC0003DMG400004429|PGSC0003DMG400009810-PGSC0003DMG400004429
chr01-1895-4903148	4903132	AGGATGGGTGACCCCTGGAAAGTCCTCGTGT	16.02	17.03	22.7	41.3	29.49	48.98	intron	S2_self-incompatibility_locus-linked_pollen_3.2_protein	PGSC0003DMG400004429
chr01-1896-4905419	4905403	AACCCAAAATCTACCAGGATAACTTCAAACT	0.74	1.22	0	0	8.89	6.04	downstream|intron	GDP-mannose_transporter|S2_self-incompatibility_locus-linked_pollen_3.2_protein	PGSC0003DMG400004430|PGSC0003DMG400004429
chr01-1897-4907186	4907170	AAATCATGGGAGACCAGGGTTAAAAAACATG	0.37	0.81	0.42	0.83	0.81	0	downstream|intron	GDP-mannose_transporter|S2_self-incompatibility_locus-linked_pollen_3.2_protein	PGSC0003DMG400004430|PGSC0003DMG400004429
chr01-1898-4907651	4907635	GTGTAAGGTACCACCTGGGCCATACCCAAAG	0.74	0	2.1	0	3.64	0.67	downstream|intron	GDP-mannose_transporter|S2_self-incompatibility_locus-linked_pollen_3.2_protein	PGSC0003DMG400004430|PGSC0003DMG400004429
chr01-1899-4909747	4909731	ATTGAGAATTCATCCAGGTTCCCTGATTTCG	0	0.81	0	0	1.21	0.67	exon|upstream	GDP-mannose_transporter|S2_self-incompatibility_locus-linked_pollen_3.2_protein	PGSC0003DMG400004430|PGSC0003DMG400004429
chr01-1900-4911793	4911777	AGACAAGTGTAGGCCAGGCTGCAACAACAGA	0.74	0.81	0.84	0	0.4	0	upstream|intron	S2_self-incompatibility_locus-linked_pollen_3.2_protein|GDP-mannose_transporter	PGSC0003DMG400004429|PGSC0003DMG400004430
chr01-1901-4918058	4918042	AGCCTCAGCTCGACCTGGAACGTTAAGAAAG	0	0.81	0	0	0	0	splice_acceptor&intron|upstream|downstream	Conserved_gene_of_unknown_function|GDP-mannose_transporter|Conserved_gene_of_unknown_function	PGSC0003DMG400004431|PGSC0003DMG400004430|PGSC0003DMG400004431
chr01-1905-4922485	4922469	GGAGAATCAAACACCTGGAGATTGGAATAGG	0.37	2.84	0.42	0	1.62	2.01	splice_acceptor&intron	Conserved_gene_of_unknown_function	PGSC0003DMG400004431
chr01-1906-4923200	4923184	AACCATGCAAACCCCAGGAGCATCACATGTG	0	0.41	0	0	0	0	intron	Conserved_gene_of_unknown_function	PGSC0003DMG400004431
chr01-1907-4924475	4924459	CACACTAGGCAAGCCTGGTGTGACGAGCTCG	52.15	36.5	54.65	66.74	29.89	46.96	upstream|intergenic_region	Conserved_gene_of_unknown_function|Conserved_gene_of_unknown_function-Mannan_endo-1_4-beta-mannosidase_4	PGSC0003DMG400004431|PGSC0003DMG400004431-PGSC0003DMG400039819
chr01-1908-4926753	4926737	AACTCACTCACCACCTGGGGGTTTGTTGATA	0	0	6.31	5.42	8.08	7.38	upstream|intergenic_region	Conserved_gene_of_unknown_function|Conserved_gene_of_unknown_function-Mannan_endo-1_4-beta-mannosidase_4	PGSC0003DMG400004431|PGSC0003DMG400004431-PGSC0003DMG400039819
chr01-1910-4933080	4933064	ACTATACTTTTTGCCAGGACTATTTAGAATT	3.72	2.43	5.04	0.83	4.85	2.01	upstream|intergenic_region	Mannan_endo-1_4-beta-mannosidase_4|Conserved_gene_of_unknown_function-Mannan_endo-1_4-beta-mannosidase_4	PGSC0003DMG400039819|PGSC0003DMG400004431-PGSC0003DMG400039819
chr01-1911-4935360	4935344	TTTACAATCTGCACCTGGTGTTTACAACGAA	0	0	0.42	2.92	1.62	0	exon	Mannan_endo-1_4-beta-mannosidase_4	PGSC0003DMG400039819
chr01-1912-4937290	4937274	GAACCCATGGCAGCCAGGAAGAATTGGTTCA	0.37	0	0.84	1.25	0.81	0	intron	Mannan_endo-1_4-beta-mannosidase_4	PGSC0003DMG400039819
chr01-1915-4939378	4939362	GGACTGCAGGTTACCAGGTTTAACTCAAGAG	0	0	0	0	0.4	0	exon|upstream	Mannan_endo-1_4-beta-mannosidase_4|Mannan_endo-1_4-beta-mannosidase_4	PGSC0003DMG400039819|PGSC0003DMG400044667
chr01-1918-4942401	4942385	TTTACAATCTGCTCCTGGCGTTTATAACGAG	2.61	0	1.26	4.59	1.21	2.01	exon|upstream|downstream	Mannan_endo-1_4-beta-mannosidase_4|Ubiquitin-conjugating_enzyme_variant|Mannan_endo-1_4-beta-mannosidase_4	PGSC0003DMG400044667|PGSC0003DMG400004435|PGSC0003DMG400039819
chr01-1919-4945067	4945051	GGACTACAGGTTACCAGGTGCAACTTCAGAG	0.37	0	0	0	0	0	exon|upstream|downstream	Mannan_endo-1_4-beta-mannosidase_4|Ubiquitin-conjugating_enzyme_variant|Mannan_endo-1_4-beta-mannosidase_4	PGSC0003DMG400044667|PGSC0003DMG400004435|PGSC0003DMG400039819
chr01-1920-4947029	4947013	CTCAATAACCAACCCTGGGGGTAATAGTACA	8.94	4.46	7.15	6.67	9.29	8.05	exon|downstream	Ubiquitin-conjugating_enzyme_variant|Mannan_endo-1_4-beta-mannosidase_4	PGSC0003DMG400004435|PGSC0003DMG400044667
chr01-1929-4963763	4963747	ATAAATGGATTGGCCAGGAACCTTTGAAGTT	0	0	0	0.83	0	0	intergenic_region	Ubiquitin-conjugating_enzyme_variant-Gene_of_unknown_function	PGSC0003DMG400004435-PGSC0003DMG400004428
chr01-1931-4966722	4966706	TTTTCGATAAGACCCTGGGCTCAAAACAGAT	4.84	1.62	3.78	1.67	2.02	1.34	intergenic_region	Ubiquitin-conjugating_enzyme_variant-Gene_of_unknown_function	PGSC0003DMG400004435-PGSC0003DMG400004428
chr01-1934-4980366	4980350	ACCATTATGTCGGCCAGGTCGATAGATAATG	24.96	33.26	4.2	5.84	19.39	7.38	downstream|intergenic_region	Gene_of_unknown_function|Gene_of_unknown_function-Conserved_gene_of_unknown_function	PGSC0003DMG400004428|PGSC0003DMG400004428-PGSC0003DMG400022718
chr01-1935-4981328	4981312	CTTTTCGACGTCCCCTGGGTTGACCCGAATC	12.66	20.28	7.57	15.85	13.33	14.09	intergenic_region	Gene_of_unknown_function-Conserved_gene_of_unknown_function	PGSC0003DMG400004428-PGSC0003DMG400022718
chr01-1936-4981646	4981630	CACTGGATCCGTCCCTGGTAGCAAATGGATA	5.96	5.27	3.78	2.92	11.31	4.03	intergenic_region	Gene_of_unknown_function-Conserved_gene_of_unknown_function	PGSC0003DMG400004428-PGSC0003DMG400022718
chr01-1937-5033192	5033176	GAGGAACCACCAGCCAGGCTAGAAGGTGGAG	0	0	0	0	0.4	0	intergenic_region	Gene_of_unknown_function-Conserved_gene_of_unknown_function	PGSC0003DMG400004428-PGSC0003DMG400022718
chr01-1941-5051179	5051163	AAGCTAACTTATGCCAGGATATTCTTCCATT	8.94	5.68	0.42	0	2.02	5.37	downstream|intergenic_region	Conserved_gene_of_unknown_function|Conserved_gene_of_unknown_function-Phospholipase_A22	PGSC0003DMG400022718|PGSC0003DMG400022718-PGSC0003DMG400022716
chr01-1949-5065086	5065070	GAGGTGGTTAATCCCTGGGGTTATTCTGGCC	0.37	0	0	0	0	0.67	intergenic_region	Conserved_gene_of_unknown_function-Phospholipase_A22	PGSC0003DMG400022718-PGSC0003DMG400022716
chr01-1950-5065561	5065545	CAGCCAATAATGCCCAGGCTATCATTACAAC	2.98	7.3	0.84	0.42	1.21	0.67	intergenic_region	Conserved_gene_of_unknown_function-Phospholipase_A22	PGSC0003DMG400022718-PGSC0003DMG400022716
chr01-1951-5067386	5067370	GTCATCTATGGATCCTGGGCCACCCCTGGGT	0.74	0	0	0	0	0	intergenic_region	Conserved_gene_of_unknown_function-Phospholipase_A22	PGSC0003DMG400022718-PGSC0003DMG400022716
chr01-1953-5069239	5069223	TTCTACAAGCAAGCCTGGAGAGACGAAAACA	0.37	0	0	0	2.02	0.67	intergenic_region	Conserved_gene_of_unknown_function-Phospholipase_A22	PGSC0003DMG400022718-PGSC0003DMG400022716
chr01-1959-5087408	5087392	CAGAACTGATTGCCCTGGTTAGTCACACTCT	0	0	2.52	1.67	0.4	2.68	exon&splice_region|downstream	Phosphoesterase_family_protein|Resistance_gene	PGSC0003DMG400022715|PGSC0003DMG400022699
chr01-1960-5087627	5087611	ACATAAGTGAATTCCAGGAAGAACTAGTGCA	0	0	0	0.42	0	0	exon|downstream	Phosphoesterase_family_protein|Resistance_gene	PGSC0003DMG400022715|PGSC0003DMG400022699
chr01-1961-5089113	5089097	ATCGATGCACATACCTGGAAACCTCTTAAGG	0	0	0	0.42	0	0	exon|downstream	Resistance_gene|Phosphoesterase_family_protein	PGSC0003DMG400022699|PGSC0003DMG400022715
chr01-1962-5089177	5089161	TTTTCGAAAAATCCCAGGGAATGATGAACCT	0	0	0	0	0.4	0	exon|downstream	Resistance_gene|Phosphoesterase_family_protein	PGSC0003DMG400022699|PGSC0003DMG400022715
chr01-1967-5097001	5096985	CCATAATCATGTACCAGGATGGGAACAGGAA	0	0	0.84	1.67	0.81	0.67	upstream|intron	Resistance_gene|RING_finger	PGSC0003DMG400022699|PGSC0003DMG400022698
chr01-1969-5104044	5104028	ACACAGCAGTAAGCCTGGACAACGGAAAGAT	1.86	1.22	0	0	0	0	intergenic_region	RING_finger-Minor_histocompatibility_antigen_H13	PGSC0003DMG400022698-PGSC0003DMG400022714
chr01-1970-5104370	5104354	TAGTGACCAAATCCCAGGTTGTGCTAAAACC	0.37	0	0	0	0	0	intergenic_region	RING_finger-Minor_histocompatibility_antigen_H13	PGSC0003DMG400022698-PGSC0003DMG400022714
chr01-1971-5104602	5104586	CACCAAATGCAAGCCAGGACAATCCTCCATC	8.19	12.98	0	0.42	2.02	5.37	intergenic_region	RING_finger-Minor_histocompatibility_antigen_H13	PGSC0003DMG400022698-PGSC0003DMG400022714
chr01-1974-5108865	5108849	TTGAACAACATGTCCTGGCACTCAGTCAAGA	0	0	0	0	0.81	0	intergenic_region	RING_finger-Minor_histocompatibility_antigen_H13	PGSC0003DMG400022698-PGSC0003DMG400022714
chr01-1976-5118522	5118506	TCGAAACCCCTTGCCAGGGAAAGCAAGGGGT	0	0.81	0	1.25	0	0	upstream|intergenic_region	Minor_histocompatibility_antigen_H13|RING_finger-Minor_histocompatibility_antigen_H13	PGSC0003DMG400022714|PGSC0003DMG400022698-PGSC0003DMG400022714
chr01-1978-5123124	5123108	TGTTGCTGCAATTCCTGGAACTATGTTCTGT	0	0	0.42	0	0	0	exon	Minor_histocompatibility_antigen_H13	PGSC0003DMG400022714
chr01-1980-5124868	5124852	AGATATTGTAATTCCTGGTATAACATCCTTC	0	0	0.42	0.83	0	0	exon&splice_region|upstream	Minor_histocompatibility_antigen_H13|L-ascorbate_oxidase	PGSC0003DMG400022714|PGSC0003DMG400022713
chr01-1982-5128831	5128815	CAATGGACAATTTCCTGGTCCAACAATTAGA	0	0	0.42	0.42	0	0	exon|downstream	L-ascorbate_oxidase|Minor_histocompatibility_antigen_H13	PGSC0003DMG400022713|PGSC0003DMG400022714
chr01-1983-5130423	5130407	ATGTCCCATTAATCCTGGAGAAACATTCCTA	2.61	0	2.1	1.25	0	0	exon|downstream	L-ascorbate_oxidase|Minor_histocompatibility_antigen_H13	PGSC0003DMG400022713|PGSC0003DMG400022714
chr01-1984-5131232	5131216	TGTCAAAGTTGAGCCAGGAAAGCAACCACTA	4.1	1.22	1.68	0	2.83	1.34	downstream|intron	Minor_histocompatibility_antigen_H13|L-ascorbate_oxidase	PGSC0003DMG400022714|PGSC0003DMG400022713
chr01-1988-5141779	5141763	TATGTGTTGAAATCCAGGAACTTTTGGAATC	0	0	0	0	2.42	0	intron	Cop9_signalosome_complex_subunit	PGSC0003DMG400022712
chr01-1989-5143217	5143201	GCTAGAGCCCTAACCTGGAGTTTATAGCCTT	0	0	0.42	0	0	0	intron	Cop9_signalosome_complex_subunit	PGSC0003DMG400022712
chr01-1993-5155415	5155399	TAGCAGCGCGGAGCCAGGTAGGGCCGAGGGG	4.84	0.81	5.89	5.42	3.23	0	5_prime_UTR|upstream|intron	CBL-interacting_serine/threonine-protein_kinase|CBL-interacting_serine/threonine-protein_kinase|CBL-interacting_serine/threonine-protein_kinase	PGSC0003DMG400022711|PGSC0003DMG400022711|PGSC0003DMG400022711
chr01-1994-5156477	5156461	CTCTTAATCATGTCCTGGTTTCATCTGCCCG	0	0	0.42	0	0	0	upstream|intron	CBL-interacting_serine/threonine-protein_kinase|CBL-interacting_serine/threonine-protein_kinase	PGSC0003DMG400022711|PGSC0003DMG400022711
chr01-1998-5159070	5159054	ATCACAAGCAACCCCAGGAGATTGGCCTGAT	0.37	1.62	5.46	3.34	6.87	4.7	exon|downstream|intron	CBL-interacting_serine/threonine-protein_kinase|Protein_kinase|CBL-interacting_serine/threonine-protein_kinase	PGSC0003DMG400022711|PGSC0003DMG400045481|PGSC0003DMG400022711
chr01-2000-5163138	5163122	CTTGACAATTAGACCTGGACAGTTACAGTTT	0	0	4.2	2.5	0	0	downstream|intron	CBL-interacting_serine/threonine-protein_kinase|Protein_kinase	PGSC0003DMG400022711|PGSC0003DMG400045481
chr01-2003-5166350	5166334	GTCAACGGTCTATCCTGGATCATAAGGACCT	0	0.41	0	0.42	0	0	upstream|intergenic_region	Protein_kinase|Protein_kinase-Protein_kinase_APK1A__chloroplast	PGSC0003DMG400045481|PGSC0003DMG400045481-PGSC0003DMG400022696
chr01-2005-5168029	5168013	CCTGAATACCCTCCCTGGAGACCACATGTCC	7.82	5.27	5.04	4.17	1.21	1.34	upstream|intergenic_region	Protein_kinase|Protein_kinase-Protein_kinase_APK1A__chloroplast	PGSC0003DMG400045481|PGSC0003DMG400045481-PGSC0003DMG400022696
chr01-2006-5168684	5168668	ATCCGAAGGAACACCTGGAAGATTAGTAGGA	0.74	0.41	0	0.83	0	0	intergenic_region	Protein_kinase-Protein_kinase_APK1A__chloroplast	PGSC0003DMG400045481-PGSC0003DMG400022696
chr01-2012-5182818	5182802	GGGCTTGACCTTACCTGGAAATGAAACACTT	6.33	7.3	8.41	12.93	1.62	2.68	intergenic_region	Protein_kinase_APK1A__chloroplast-Ethylene-responsive_transcription_factor_CRF4	PGSC0003DMG400022696-PGSC0003DMG400047149
chr01-2018-5209353	5209337	AAGTTGGGGTTCACCTGGGGAAAGAGTGGGG	1.12	1.22	0	0	0	0	intergenic_region	AP2_domain_class_transcription_factor-AP2_domain_class_transcription_factor	PGSC0003DMG400038949-PGSC0003DMG400040856
chr01-2031-5220627	5220611	TTGATTGGTGTTTCCAGGTTGTTTTCCGAGT	1.86	2.43	2.1	0.42	2.83	7.38	intergenic_region	AP2_domain_class_transcription_factor-AP2_domain_class_transcription_factor	PGSC0003DMG400038949-PGSC0003DMG400040856
chr01-2040-5225188	5225172	CTCGATAGACTCTCCTGGAAACAATAAACTC	1.12	0	0	0	0	0	intergenic_region	AP2_domain_class_transcription_factor-AP2_domain_class_transcription_factor	PGSC0003DMG400038949-PGSC0003DMG400040856
chr01-2044-5239597	5239581	AATGCATCAGCAACCTGGTTATGTTTTCCTG	16.02	18.25	4.62	6.26	14.54	21.47	intergenic_region	AP2_domain_class_transcription_factor-AP2_domain_class_transcription_factor	PGSC0003DMG400038949-PGSC0003DMG400040856
chr01-2046-5241861	5241845	AGCAGTAATTGCCCCTGGCAAATCCTTGACA	21.6	24.74	18.08	28.78	13.33	15.43	intergenic_region	AP2_domain_class_transcription_factor-AP2_domain_class_transcription_factor	PGSC0003DMG400038949-PGSC0003DMG400040856
chr01-2048-5248439	5248423	CAAACACAAGTACCCAGGATCAGCATCCAGC	0.37	0.81	0	0	1.21	1.34	intergenic_region	AP2_domain_class_transcription_factor-AP2_domain_class_transcription_factor	PGSC0003DMG400038949-PGSC0003DMG400040856
chr01-2052-5258046	5258030	TGGCTCTGAAAGTCCAGGTATTAGTTTTATT	0	0	0	0	0.81	0.67	upstream|intergenic_region	AP2_domain_class_transcription_factor|AP2_domain_class_transcription_factor-AP2_domain_class_transcription_factor	PGSC0003DMG400040856|PGSC0003DMG400040856-PGSC0003DMG400034583
chr01-2057-5260481	5260465	AATATCCAAGGTCCCTGGAGCATTGTAAGGG	0.37	0	0	0	0	0	upstream|intergenic_region	AP2_domain_class_transcription_factor|AP2_domain_class_transcription_factor-AP2_domain_class_transcription_factor	PGSC0003DMG400040856|PGSC0003DMG400040856-PGSC0003DMG400034583
chr01-2058-5260737	5260721	CAACAGTGTCTCACCTGGCTAGAACCTATTC	0.37	0	0	0	1.21	4.03	upstream|intergenic_region	AP2_domain_class_transcription_factor|AP2_domain_class_transcription_factor-AP2_domain_class_transcription_factor	PGSC0003DMG400040856|PGSC0003DMG400040856-PGSC0003DMG400034583
chr01-2063-5264825	5264809	TTCCAATCTATACCCTGGCAACAATCCATCC	4.47	4.06	0	0.42	0.4	2.68	intergenic_region	AP2_domain_class_transcription_factor-AP2_domain_class_transcription_factor	PGSC0003DMG400040856-PGSC0003DMG400034583
chr01-2065-5270023	5270007	AACACAACAGTTTCCTGGAAAAATACAGAAT	0	2.43	1.68	0.83	1.21	1.34	downstream|intergenic_region	AP2_domain_class_transcription_factor|AP2_domain_class_transcription_factor-AP2_domain_class_transcription_factor	PGSC0003DMG400034583|PGSC0003DMG400040856-PGSC0003DMG400034583
chr01-2066-5276483	5276467	ACGGAGGATCAAACCTGGTTGTTGGTCTTCT	0	0	0	0	0	0.67	upstream|downstream|intergenic_region	AP2_domain_class_transcription_factor|Ethylene-responsive_transcription_factor|AP2_domain_class_transcription_factor-Ethylene-responsive_transcription_factor	PGSC0003DMG400034583|PGSC0003DMG400036561|PGSC0003DMG400034583-PGSC0003DMG400036561
chr01-2068-5283797	5283781	TGTCCTATCTCCCCCTGGACTATTTAAAAAT	6.33	12.17	1.68	1.25	0.4	1.34	upstream|intergenic_region	Ethylene-responsive_transcription_factor|Ethylene-responsive_transcription_factor-Ethylene-responsive_transcription_factor	PGSC0003DMG400036561|PGSC0003DMG400036561-PGSC0003DMG400022695
chr01-2069-5285600	5285584	ACGGAGGATCAAACCTGGTTGTTGGGCTTCT	0.74	2.03	0	0	0.4	0.67	intergenic_region	Ethylene-responsive_transcription_factor-Ethylene-responsive_transcription_factor	PGSC0003DMG400036561-PGSC0003DMG400022695
chr01-2071-5289415	5289399	AAATGGCGATATTCCTGGTGTTCAAATTAGT	1.12	0.41	0	0.42	0	0	downstream|intergenic_region	Ethylene-responsive_transcription_factor|Ethylene-responsive_transcription_factor-Ethylene-responsive_transcription_factor	PGSC0003DMG400022695|PGSC0003DMG400036561-PGSC0003DMG400022695
chr01-2076-5296668	5296652	TGGGAAGAAATCGCCTGGTGAGTGTTTTTGT	0.37	0	0	0	5.66	4.7	upstream|intron	Ethylene-responsive_transcription_factor|Ethylene-responsive_transcription_factor	PGSC0003DMG400022695|PGSC0003DMG400022695
chr01-2081-5310197	5310181	AGGGATTAATAGTCCAGGAATTAGTAATGTA	5.59	7.3	2.52	2.09	6.06	7.38	downstream|intergenic_region	Trytophan_synthase_alpha_subunit|Trytophan_synthase_alpha_subunit-GRAS_family_transcription_factor	PGSC0003DMG400022710|PGSC0003DMG400022710-PGSC0003DMG400022709
chr01-2083-5319276	5319260	GGCGTGCGCTCCTCCAGGATTTGAGCGCACG	11.17	2.03	7.15	11.26	6.06	6.04	exon	GRAS_family_transcription_factor	PGSC0003DMG400022709
chr01-2085-5325475	5325459	TCCTTGTTATTGTCCAGGACCAGTCGGCCCT	0.74	0	0.84	0.42	4.04	2.01	downstream|intergenic_region	Gene_of_unknown_function|Gene_of_unknown_function-NAD_dependent_epimerase/dehydratase_family_protein	PGSC0003DMG401022708|PGSC0003DMG401022708-PGSC0003DMG402022708
chr01-2088-5332014	5331998	TTTCTAGGACTTCCCTGGGAAGTTAAAATGG	0.37	0.41	0	0	0	0	upstream|downstream|intron	Phytochromobilin_synthase|Phytochromobilin_synthase|NAD_dependent_epimerase/dehydratase_family_protein	PGSC0003DMG402022694|PGSC0003DMG401022694|PGSC0003DMG402022708
chr01-2090-5334042	5334026	AATGGGGAGGAATCCTGGCCAGTGGAGGATT	1.12	1.22	0	0	0	2.01	upstream|downstream|downstream|intergenic_region	Phytochromobilin_synthase|NAD_dependent_epimerase/dehydratase_family_protein|Phytochromobilin_synthase|NAD_dependent_epimerase/dehydratase_family_protein-Phytochromobilin_synthase	PGSC0003DMG402022694|PGSC0003DMG402022708|PGSC0003DMG401022694|PGSC0003DMG402022708-PGSC0003DMG401022694
chr01-2096-5339525	5339509	TGAGCTTCCCTCCCCAGGGTAAAAGCTGCAT	0.37	0	0	0	0	0	exon|5_prime_UTR	Phytochromobilin_synthase|Phytochromobilin_synthase	PGSC0003DMG401022694|PGSC0003DMG402022694
chr01-2097-5341966	5341950	CCCTCAGATATAGCCAGGAATGTTTCAAAGA	1.49	0.81	2.1	2.5	0.4	0	upstream|downstream|intron	Phytochromobilin_synthase|Phytochromobilin_synthase|Phytochromobilin_synthase	PGSC0003DMG401022694|PGSC0003DMG402022694|PGSC0003DMG401022694
chr01-2100-5349245	5349229	CAGACAATGAATACCTGGGGATGGCTAAGGT	2.23	2.84	4.2	7.09	4.85	2.01	upstream|downstream|intergenic_region	Phytochromobilin_synthase|F-box_family_protein|F-box_family_protein-Calmodulin-5/6/7/8	PGSC0003DMG401022694|PGSC0003DMG400046726|PGSC0003DMG400046726-PGSC0003DMG400022693
chr01-2101-5350396	5350380	GTTTCTATCCCAGCCTGGAAGGGCTAAGACT	0.74	0	0	0	0	0	downstream|intergenic_region	F-box_family_protein|F-box_family_protein-Calmodulin-5/6/7/8	PGSC0003DMG400046726|PGSC0003DMG400046726-PGSC0003DMG400022693
chr01-2102-5356768	5356752	TGCTCAAGCCCAACCAGGGCAATGTGTCATC	2.98	0.81	0	0	0.81	0	downstream|intergenic_region	Calmodulin-5/6/7/8|F-box_family_protein-Calmodulin-5/6/7/8	PGSC0003DMG400022693|PGSC0003DMG400046726-PGSC0003DMG400022693
chr01-2103-5356861	5356845	GATTACTTACCATCCAGGTTGCGCGATTAGT	0	0.41	0	0	0	0	downstream|intergenic_region	Calmodulin-5/6/7/8|F-box_family_protein-Calmodulin-5/6/7/8	PGSC0003DMG400022693|PGSC0003DMG400046726-PGSC0003DMG400022693
chr01-2104-5356898	5356882	GACTGTTTGACCTCCTGGCCACCAACTTCGC	6.7	4.06	3.78	6.67	1.62	0.67	downstream|intergenic_region	Calmodulin-5/6/7/8|F-box_family_protein-Calmodulin-5/6/7/8	PGSC0003DMG400022693|PGSC0003DMG400046726-PGSC0003DMG400022693
chr01-2107-5363003	5362987	ATGATCTCAAAATCCTGGATACGCCTCTGAC	0.74	0	0	0	0.4	0	upstream|intergenic_region	Calmodulin-5/6/7/8|Calmodulin-5/6/7/8-AGO4-2	PGSC0003DMG400022693|PGSC0003DMG400022693-PGSC0003DMG400022707
chr01-2108-5367042	5367026	GGAATAACTTGTCCCAGGATTAATAATTAGT	5.21	2.43	8.83	5.42	4.85	2.01	intergenic_region	Calmodulin-5/6/7/8-AGO4-2	PGSC0003DMG400022693-PGSC0003DMG400022707
chr01-2109-5367101	5367085	TAGAATAGTAATCCCAGGATAACTTAACCTG	0.37	0	0	0	0.4	0	intergenic_region	Calmodulin-5/6/7/8-AGO4-2	PGSC0003DMG400022693-PGSC0003DMG400022707
chr01-2113-5381397	5381381	GTCCCATGGCTCTCCTGGCCAATCTGATGTC	0	0	0	0.42	0	0	exon|upstream|downstream	AGO4-2|AGO4-2|RNA-binding_protein_AKIP1	PGSC0003DMG400022707|PGSC0003DMG400022707|PGSC0003DMG400022692
chr01-2118-5386078	5386062	TTCCCCTTCCTCTCCAGGATTCATAAATGTT	0.37	0.81	0.42	0	0	0	3_prime_UTR|downstream|downstream	RNA-binding_protein_AKIP1|AGO4-2|RNA-binding_protein_AKIP1	PGSC0003DMG400022692|PGSC0003DMG400022707|PGSC0003DMG400022692
chr01-2119-5387978	5387962	GCTCCATATCCACCCTGGGCACCATATCCTG	0	0	0	0.42	0	0	exon|3_prime_UTR|downstream	RNA-binding_protein_AKIP1|RNA-binding_protein_AKIP1|AGO4-2	PGSC0003DMG400022692|PGSC0003DMG400022692|PGSC0003DMG400022707
chr01-2120-5389668	5389652	AGTCGGTTATAGTCCTGGTGAAATGAACCCA	5.21	7.71	4.2	4.59	17.37	12.08	upstream|intergenic_region	RNA-binding_protein_AKIP1|RNA-binding_protein_AKIP1-BZIP_domain_class_transcription_factor	PGSC0003DMG400022692|PGSC0003DMG400022692-PGSC0003DMG400022706
chr01-2121-5391187	5391171	ATTCGGGATAACTCCAGGTGTCACTTTATGT	9.31	15.01	17.66	21.27	8.08	7.38	upstream|intergenic_region	RNA-binding_protein_AKIP1|RNA-binding_protein_AKIP1-BZIP_domain_class_transcription_factor	PGSC0003DMG400022692|PGSC0003DMG400022692-PGSC0003DMG400022706
chr01-2123-5393221	5393205	CACCACCATAGCGCCAGGCAGGCTGGGGCGG	1.49	0	1.68	1.25	0.4	2.01	upstream|intergenic_region	RNA-binding_protein_AKIP1|RNA-binding_protein_AKIP1-BZIP_domain_class_transcription_factor	PGSC0003DMG400022692|PGSC0003DMG400022692-PGSC0003DMG400022706
chr01-2124-5393294	5393278	CTGGCGCGGCGCGCCTGGGGTGCGCCAAATC	4.1	4.06	9.67	7.09	5.66	2.68	upstream|intergenic_region	RNA-binding_protein_AKIP1|RNA-binding_protein_AKIP1-BZIP_domain_class_transcription_factor	PGSC0003DMG400022692|PGSC0003DMG400022692-PGSC0003DMG400022706
chr01-2129-5418222	5418206	GAATTTCCAAGCCCCTGGATTTTCGAGGCAT	0.37	0	0	0	0.81	0	3_prime_UTR|upstream	Ngg1_interacting_factor_3_like_1_binding_protein_1_isoform_1|Conserved_gene_of_unknown_function	PGSC0003DMG400022705|PGSC0003DMG400022704
chr01-2130-5422589	5422573	ATCTGGTGTTGTTCCTGGAAGTGGGAGGGGT	0	0	0	0.42	0	0	exon|upstream|downstream	Conserved_gene_of_unknown_function|4-diphosphocytidyl-2-C-methyl-D-erythritol_kinase__chloroplastic/chromoplastic|Ngg1_interacting_factor_3_like_1_binding_protein_1_isoform_1	PGSC0003DMG400022704|PGSC0003DMG400022703|PGSC0003DMG400022705
chr01-2131-5422700	5422684	CTCCAATGGAAGCCCAGGAATGGGGCATCGG	1.49	2.43	0	0	0	0.67	exon|upstream|downstream	Conserved_gene_of_unknown_function|4-diphosphocytidyl-2-C-methyl-D-erythritol_kinase__chloroplastic/chromoplastic|Ngg1_interacting_factor_3_like_1_binding_protein_1_isoform_1	PGSC0003DMG400022704|PGSC0003DMG400022703|PGSC0003DMG400022705
chr01-2133-5423695	5423679	ATAGTTTCTTCACCCAGGCTCCTCTACTTAT	0.37	0.81	0	0	2.02	0	upstream|downstream|intergenic_region	4-diphosphocytidyl-2-C-methyl-D-erythritol_kinase__chloroplastic/chromoplastic|Conserved_gene_of_unknown_function|Conserved_gene_of_unknown_function-4-diphosphocytidyl-2-C-methyl-D-erythritol_kinase__chloroplastic/chromoplastic	PGSC0003DMG400022703|PGSC0003DMG400022704|PGSC0003DMG400022704-PGSC0003DMG400022703
chr01-2137-5432328	5432312	CGGTAGCTCCGCCCCTGGTTAGCACAAAAGT	0	0	2.94	6.67	1.21	2.68	upstream|downstream|downstream|intergenic_region	Gene_of_unknown_function|4-diphosphocytidyl-2-C-methyl-D-erythritol_kinase__chloroplastic/chromoplastic|Gene_of_unknown_function|4-diphosphocytidyl-2-C-methyl-D-erythritol_kinase__chloroplastic/chromoplastic-Gene_of_unknown_function	PGSC0003DMG400022721|PGSC0003DMG400022703|PGSC0003DMG400022691|PGSC0003DMG400022703-PGSC0003DMG400022721
chr01-2138-5435689	5435673	AACCTTATCCTTACCTGGTGGAGGTAGAGAG	2.23	0.41	6.31	12.1	6.87	10.06	downstream|downstream|intron	4-diphosphocytidyl-2-C-methyl-D-erythritol_kinase__chloroplastic/chromoplastic|Gene_of_unknown_function|Gene_of_unknown_function	PGSC0003DMG400022703|PGSC0003DMG400022721|PGSC0003DMG400022691
chr01-2139-5436149	5436133	TCTAGAACTAAAACCTGGATAACTTATCCCA	0.37	0.41	0.42	0	0.81	0.67	downstream|downstream|intron	4-diphosphocytidyl-2-C-methyl-D-erythritol_kinase__chloroplastic/chromoplastic|Gene_of_unknown_function|Gene_of_unknown_function	PGSC0003DMG400022703|PGSC0003DMG400022721|PGSC0003DMG400022691
chr01-2140-5440266	5440250	TGCCTCCATGTGACCAGGTGGTCATGGGGTC	1.12	0.41	0	0.42	0.4	0	upstream|intergenic_region	Gene_of_unknown_function|Gene_of_unknown_function-Conserved_gene_of_unknown_function	PGSC0003DMG400022691|PGSC0003DMG400022691-PGSC0003DMG403022702
chr01-2141-5443642	5443626	ACACCCCACCTTCCCAGGCCCCATTTGTGGG	7.45	2.43	10.93	7.93	8.08	4.03	intergenic_region	Gene_of_unknown_function-Conserved_gene_of_unknown_function	PGSC0003DMG400022691-PGSC0003DMG403022702
chr01-2144-5446763	5446747	TGTCCGTGAAGGACCAGGCTTCCTGAGTCCT	0.74	0	10.09	8.76	0.4	0.67	upstream|intergenic_region	Conserved_gene_of_unknown_function|Gene_of_unknown_function-Conserved_gene_of_unknown_function	PGSC0003DMG403022702|PGSC0003DMG400022691-PGSC0003DMG403022702
chr01-2149-5467605	5467589	TGTTGTGTCTATTCCAGGACGAAGGTCGAGT	0	0	0.42	0	0	0	splice_region&intron|downstream	Cyclin_B1|Gene_of_unknown_function	PGSC0003DMG401022702|PGSC0003DMG402022702
chr01-2150-5467781	5467765	GTGAAGACAGTTCCCAGGAGGGAACTTCAGT	0	0	0	0	0.81	0	exon|downstream	Cyclin_B1|Gene_of_unknown_function	PGSC0003DMG401022702|PGSC0003DMG402022702
chr01-2152-5468711	5468695	CTAGAAAATGGTGCCTGGAAGATGTTCTCCA	1.12	0.41	0	0.42	0	0	downstream|intergenic_region	Cyclin_B1|Cyclin_B1-BTB-POZ_and_MATH_domain_protein	PGSC0003DMG401022702|PGSC0003DMG401022702-PGSC0003DMG400022701
chr01-2154-5470195	5470179	CGCACTTGGCTCTCCTGGTAAAGGAAGAAAA	0.74	0	0	0	0	0	downstream|intergenic_region	Cyclin_B1|Cyclin_B1-BTB-POZ_and_MATH_domain_protein	PGSC0003DMG401022702|PGSC0003DMG401022702-PGSC0003DMG400022701
chr01-2156-5479197	5479181	CATCATTCAACTGCCAGGAGATAACAGCTCG	0.37	0	0	0	0	0.67	intergenic_region	Cyclin_B1-BTB-POZ_and_MATH_domain_protein	PGSC0003DMG401022702-PGSC0003DMG400022701
chr01-2158-5479570	5479554	TGTGAGAGGCTTTCCTGGTTTCATGAGAACC	0	0.41	0.42	0	0.81	0	intergenic_region	Cyclin_B1-BTB-POZ_and_MATH_domain_protein	PGSC0003DMG401022702-PGSC0003DMG400022701
chr01-2160-5481642	5481626	TATGACGGTGGTGCCAGGAGGCCAGCTTGAG	4.84	7.3	27.74	25.45	14.95	10.06	intergenic_region	Cyclin_B1-BTB-POZ_and_MATH_domain_protein	PGSC0003DMG401022702-PGSC0003DMG400022701
chr01-2161-5481678	5481662	CTCGACTAATTCCCCTGGATACCTGCTACCT	3.72	0.41	21.86	14.18	12.52	12.08	intergenic_region	Cyclin_B1-BTB-POZ_and_MATH_domain_protein	PGSC0003DMG401022702-PGSC0003DMG400022701
chr01-2162-5482322	5482306	ACGAACATCAACTCCAGGGCTAGTTTGCTTC	0	0	1.68	0.83	0	0	intergenic_region	Cyclin_B1-BTB-POZ_and_MATH_domain_protein	PGSC0003DMG401022702-PGSC0003DMG400022701
chr01-2168-5488348	5488332	TATCTTTTTGCCTCCAGGAAGTGTTACTATT	0	0.41	0	0	0	0	intergenic_region	Cyclin_B1-BTB-POZ_and_MATH_domain_protein	PGSC0003DMG401022702-PGSC0003DMG400022701
chr01-2169-5489232	5489216	TAAAAAAAACATACCAGGATATGTAACAATA	0	0	0	0.42	0	0	intergenic_region	Cyclin_B1-BTB-POZ_and_MATH_domain_protein	PGSC0003DMG401022702-PGSC0003DMG400022701
chr01-2171-5501511	5501495	GCTTACAGCCAATCCAGGTTCCAGATTCTGA	0.37	0	0	0	0	0	exon|upstream|downstream	BTB-POZ_and_MATH_domain_protein|BTB-POZ_and_MATH_domain_protein|GAMyb-like1	PGSC0003DMG400022701|PGSC0003DMG400022701|PGSC0003DMG400022689
chr01-2172-5501714	5501698	ACAGATATGGAACCCAGGGTCTTTAAAGTGA	0.37	0	0	0	0	0	exon|upstream|downstream	BTB-POZ_and_MATH_domain_protein|BTB-POZ_and_MATH_domain_protein|GAMyb-like1	PGSC0003DMG400022701|PGSC0003DMG400022701|PGSC0003DMG400022689
chr01-2174-5503729	5503713	ATTGCTATCCTGTCCTGGTGAAGGGATGGGA	2.61	4.06	0	0	6.46	8.05	upstream|downstream|intron	BTB-POZ_and_MATH_domain_protein|GAMyb-like1|BTB-POZ_and_MATH_domain_protein	PGSC0003DMG400022701|PGSC0003DMG400022689|PGSC0003DMG400022701
chr01-2178-5507468	5507452	ATAGGCATGGCCGCCTGGAACTACACTTGAG	0	0	0	0.42	0	0	exon|downstream	GAMyb-like1|BTB-POZ_and_MATH_domain_protein	PGSC0003DMG400022689|PGSC0003DMG400022701
chr01-2190-5521368	5521352	GAAGGACGAGAACCCTGGACTCTTTATATGG	0	1.22	0.42	0.42	2.02	2.01	upstream|intron	Forkhead-associated_domain-containing_protein|Forkhead-associated_domain-containing_protein	PGSC0003DMG400022700|PGSC0003DMG400022700
chr01-2191-5521603	5521587	GTGAGTAGAGTTGCCAGGTACGAATGTTAGT	17.51	36.91	17.66	24.61	7.27	6.71	upstream|intron	Forkhead-associated_domain-containing_protein|Forkhead-associated_domain-containing_protein	PGSC0003DMG400022700|PGSC0003DMG400022700
chr01-2193-5528137	5528121	ACAATAAGTGAGACCTGGAGAAGGTAGAGTG	2.61	1.62	4.62	5.84	2.02	2.68	downstream|intergenic_region	Forkhead-associated_domain-containing_protein|Forkhead-associated_domain-containing_protein-B3_domain-containing_protein_Os01g0234100	PGSC0003DMG400022700|PGSC0003DMG400022700-PGSC0003DMG400040864
chr01-2194-5528753	5528737	CCAACCCCACTTTCCAGGGACCATTTATAAG	0	0	1.26	1.67	0	0	downstream|intergenic_region	Forkhead-associated_domain-containing_protein|Forkhead-associated_domain-containing_protein-B3_domain-containing_protein_Os01g0234100	PGSC0003DMG400022700|PGSC0003DMG400022700-PGSC0003DMG400040864
chr01-2196-5529668	5529652	TCGGCCATCTAGCCCAGGTCGGCGCCTTAGT	0.37	0.41	2.52	2.09	3.64	1.34	intergenic_region	Forkhead-associated_domain-containing_protein-B3_domain-containing_protein_Os01g0234100	PGSC0003DMG400022700-PGSC0003DMG400040864
chr01-2200-5532782	5532766	TCATTTGTCTCTGCCAGGCCATAATAATCTA	0	0	0.42	0	0	0	intergenic_region	Forkhead-associated_domain-containing_protein-B3_domain-containing_protein_Os01g0234100	PGSC0003DMG400022700-PGSC0003DMG400040864
chr01-2204-5535449	5535433	CTCATCAGGATAACCAGGTCTACCCCCCATC	0	0	0	0	0.4	0	intergenic_region	Forkhead-associated_domain-containing_protein-B3_domain-containing_protein_Os01g0234100	PGSC0003DMG400022700-PGSC0003DMG400040864
chr01-2205-5536157	5536141	CACCAGTCAACCGCCTGGAGAGTGTCAGTCA	0	0.81	0.42	0	0	0	intergenic_region	Forkhead-associated_domain-containing_protein-B3_domain-containing_protein_Os01g0234100	PGSC0003DMG400022700-PGSC0003DMG400040864
chr01-2206-5536496	5536480	ATTTTCTTAGCTCCCTGGTATGGACTGACAC	0.37	0	0	0	0	0	intergenic_region	Forkhead-associated_domain-containing_protein-B3_domain-containing_protein_Os01g0234100	PGSC0003DMG400022700-PGSC0003DMG400040864
chr01-2209-5538827	5538811	ATCACGCTCTCGACCAGGAGGAGGATGAGGA	0	0	0	0.42	0	0	intergenic_region	Forkhead-associated_domain-containing_protein-B3_domain-containing_protein_Os01g0234100	PGSC0003DMG400022700-PGSC0003DMG400040864
chr01-2211-5547077	5547061	CACGTATATATCCCCTGGCTCGATGAAATTT	0.74	0.41	0.42	0.42	0.4	0	intergenic_region	Forkhead-associated_domain-containing_protein-B3_domain-containing_protein_Os01g0234100	PGSC0003DMG400022700-PGSC0003DMG400040864
chr01-2212-5549654	5549638	GTTGTTAATATATCCTGGTATTATTATCTTC	2.61	4.06	5.04	5.42	6.87	4.7	intergenic_region	Forkhead-associated_domain-containing_protein-B3_domain-containing_protein_Os01g0234100	PGSC0003DMG400022700-PGSC0003DMG400040864
chr01-2217-5629656	5629640	TATGCTCATCAGCCCAGGTGCGAGCCGAAAT	5.21	6.08	3.36	2.92	7.27	14.76	intergenic_region	B3_domain-containing_protein_Os01g0234100-Transposon_protein__CACTA__En/Spm_sub-class	PGSC0003DMG400040864-PGSC0003DMG400017141
chr01-2220-5643315	5643299	CTACTTATATGAACCAGGACAATCCCCCTCA	0	0	0	0	0.4	0.67	intergenic_region	B3_domain-containing_protein_Os01g0234100-Transposon_protein__CACTA__En/Spm_sub-class	PGSC0003DMG400040864-PGSC0003DMG400017141
chr01-2222-5645228	5645212	GCTGGATGCTGACCCTGGTTACCTGTGTCTG	17.51	11.76	40.78	40.88	35.95	45.62	intergenic_region	B3_domain-containing_protein_Os01g0234100-Transposon_protein__CACTA__En/Spm_sub-class	PGSC0003DMG400040864-PGSC0003DMG400017141
chr01-2223-5657782	5657766	TATTCGAGAATTACCTGGACATATATAGTAA	2.61	0.81	5.89	7.09	3.23	1.34	intergenic_region	B3_domain-containing_protein_Os01g0234100-Transposon_protein__CACTA__En/Spm_sub-class	PGSC0003DMG400040864-PGSC0003DMG400017141
chr01-2230-5689973	5689957	ACATTATATAGGACCAGGTGGTGGTGCCATT	3.35	0.81	7.99	16.27	0.81	2.68	intergenic_region	B3_domain-containing_protein_Os01g0234100-Transposon_protein__CACTA__En/Spm_sub-class	PGSC0003DMG400040864-PGSC0003DMG400017141
chr01-2231-5690179	5690163	CTTGCCACGAACACCTGGACGAGTTTTTCTC	0	0	0	0	0	0.67	intergenic_region	B3_domain-containing_protein_Os01g0234100-Transposon_protein__CACTA__En/Spm_sub-class	PGSC0003DMG400040864-PGSC0003DMG400017141
chr01-2235-5696701	5696685	AGCGAACCCTTGGCCTGGCTTACCAACTGGG	5.59	8.11	0.84	2.5	4.85	3.35	intergenic_region	B3_domain-containing_protein_Os01g0234100-Transposon_protein__CACTA__En/Spm_sub-class	PGSC0003DMG400040864-PGSC0003DMG400017141
chr01-2239-5701142	5701126	CCCGAGCCTATACCCTGGGTGAGACCGGCAC	0	0	0	0	3.23	2.01	intergenic_region	B3_domain-containing_protein_Os01g0234100-Transposon_protein__CACTA__En/Spm_sub-class	PGSC0003DMG400040864-PGSC0003DMG400017141
chr01-2242-5705027	5705011	TTTTTAGAGGTACCCAGGAGTTGCTTCCCAT	0	0	0.42	0	4.85	2.68	intergenic_region	B3_domain-containing_protein_Os01g0234100-Transposon_protein__CACTA__En/Spm_sub-class	PGSC0003DMG400040864-PGSC0003DMG400017141
chr01-2244-5706797	5706781	TTTTTAGAGGTACCCAGGAGTCGCTTCCCAT	29.43	10.95	26.9	22.94	31.51	26.84	intergenic_region	B3_domain-containing_protein_Os01g0234100-Transposon_protein__CACTA__En/Spm_sub-class	PGSC0003DMG400040864-PGSC0003DMG400017141
chr01-2245-5710637	5710621	CATAAGAAACTGCCCTGGGTCGTCCCTTAGC	7.45	3.65	2.94	3.75	4.04	1.34	intergenic_region	B3_domain-containing_protein_Os01g0234100-Transposon_protein__CACTA__En/Spm_sub-class	PGSC0003DMG400040864-PGSC0003DMG400017141
chr01-2252-5722229	5722213	CTACTTATATGAACCTGGACAATCCCCCCCT	0	0	2.1	2.09	3.23	2.68	intergenic_region	B3_domain-containing_protein_Os01g0234100-Transposon_protein__CACTA__En/Spm_sub-class	PGSC0003DMG400040864-PGSC0003DMG400017141
chr01-2253-5722279	5722263	GTTGAGCTAGGTCCCTGGACAATCCCCCCCT	0	0	7.99	9.59	10.91	6.04	intergenic_region	B3_domain-containing_protein_Os01g0234100-Transposon_protein__CACTA__En/Spm_sub-class	PGSC0003DMG400040864-PGSC0003DMG400017141
chr01-2258-5727186	5727170	TGAGTTTAGAAAGCCAGGCCAAGGATTCGCC	0.37	0	0	0	5.66	3.35	intergenic_region	B3_domain-containing_protein_Os01g0234100-Transposon_protein__CACTA__En/Spm_sub-class	PGSC0003DMG400040864-PGSC0003DMG400017141
chr01-2259-5727239	5727223	GTGCCGGTTCCTCCCAGGGTGTAGGCTAGGG	0	0	0	0	1.62	2.68	intergenic_region	B3_domain-containing_protein_Os01g0234100-Transposon_protein__CACTA__En/Spm_sub-class	PGSC0003DMG400040864-PGSC0003DMG400017141
chr01-2271-5754449	5754433	TTGACGACACTTCCCTGGATGGGTCCTACCA	0.74	0.41	0.84	0.42	1.21	0.67	intergenic_region	B3_domain-containing_protein_Os01g0234100-Transposon_protein__CACTA__En/Spm_sub-class	PGSC0003DMG400040864-PGSC0003DMG400017141
chr01-2276-5760438	5760422	TGGAACAAAACTTCCTGGGTCCGGTCCTGGG	3.72	1.22	2.1	2.5	2.83	0.67	intergenic_region	B3_domain-containing_protein_Os01g0234100-Transposon_protein__CACTA__En/Spm_sub-class	PGSC0003DMG400040864-PGSC0003DMG400017141
chr01-2278-5761959	5761943	CTACTTATATGAACCTGGAAAATCTCCCTCA	0	0	0	0	0.4	0	intergenic_region	B3_domain-containing_protein_Os01g0234100-Transposon_protein__CACTA__En/Spm_sub-class	PGSC0003DMG400040864-PGSC0003DMG400017141
chr01-2279-5762226	5762210	TTCTCTTCCTCTTCCTGGGTCCTGACGGCAT	0.74	2.03	0	0	1.62	2.01	intergenic_region	B3_domain-containing_protein_Os01g0234100-Transposon_protein__CACTA__En/Spm_sub-class	PGSC0003DMG400040864-PGSC0003DMG400017141
chr01-2283-5765577	5765561	AACTGTTTCTTAACCAGGATGGAAATGTTTG	1.86	0.81	0	0	7.27	3.35	upstream|intergenic_region	Transposon_protein__CACTA__En/Spm_sub-class|B3_domain-containing_protein_Os01g0234100-Transposon_protein__CACTA__En/Spm_sub-class	PGSC0003DMG400017141|PGSC0003DMG400040864-PGSC0003DMG400017141
chr01-2284-5767234	5767218	TTATATTCTAAGGCCTGGCAAAGACCCCCTC	0.74	0.81	0	0	0	0	upstream|intergenic_region	Transposon_protein__CACTA__En/Spm_sub-class|B3_domain-containing_protein_Os01g0234100-Transposon_protein__CACTA__En/Spm_sub-class	PGSC0003DMG400017141|PGSC0003DMG400040864-PGSC0003DMG400017141
chr01-2285-5767471	5767455	GGCATGCATTCCACCTGGTGCCTTAGCAAGG	3.72	4.06	0.42	1.25	2.02	2.68	exon	Transposon_protein__CACTA__En/Spm_sub-class	PGSC0003DMG400017141
chr01-2286-5767861	5767845	TGGACGACTCAAACCAGGTGAAAAATTGAGA	1.49	0.81	0.42	0	0	0	intron	Transposon_protein__CACTA__En/Spm_sub-class	PGSC0003DMG400017141
chr01-2296-5780176	5780160	TCTTATATCACGGCCAGGTATATGATGGTCC	10.43	6.08	4.2	3.34	0	0	intergenic_region	Transposon_protein__CACTA__En/Spm_sub-class-Bromodomain_protein	PGSC0003DMG400017141-PGSC0003DMG400045511
chr01-2303-5793794	5793778	CAGATGCAGGTACCCAGGATCAGTACCCAGC	0	0	0	0.42	2.83	6.71	intergenic_region	Transposon_protein__CACTA__En/Spm_sub-class-Bromodomain_protein	PGSC0003DMG400017141-PGSC0003DMG400045511
chr01-2304-5794135	5794119	AAAAAAAAGAAAGCCAGGCCAAGGGTTCGCT	0	0.41	0.42	0	0	0	intergenic_region	Transposon_protein__CACTA__En/Spm_sub-class-Bromodomain_protein	PGSC0003DMG400017141-PGSC0003DMG400045511
chr01-2305-5794189	5794173	GTGCCGGCCACGTCCAGGGTGTAGGTTCGTG	0.37	0.41	3.36	6.26	18.18	13.42	intergenic_region	Transposon_protein__CACTA__En/Spm_sub-class-Bromodomain_protein	PGSC0003DMG400017141-PGSC0003DMG400045511
chr01-2308-5797229	5797213	CTTTCCACGCACACCTGGACGAGTTTTACTC	0	0	0	0.83	0	0	intergenic_region	Transposon_protein__CACTA__En/Spm_sub-class-Bromodomain_protein	PGSC0003DMG400017141-PGSC0003DMG400045511
chr01-2310-5852911	5852895	TAGGGATCAAACCCCTGGCGAAACGATCCTC	0	0	1.68	2.09	4.04	2.68	intergenic_region	Transposon_protein__CACTA__En/Spm_sub-class-Bromodomain_protein	PGSC0003DMG400017141-PGSC0003DMG400045511
chr01-2317-5878895	5878879	GAATGGTCATATACCTGGATGACTGCCACAT	0.37	0	2.94	1.67	4.04	9.39	intergenic_region	Bromodomain_protein-Bromodomain_protein	PGSC0003DMG400045511-PGSC0003DMG400044033
chr01-2318-5878980	5878964	CTTCGAGAAAGGACCAGGTCCCTCCATATAC	0	0.41	4.2	2.5	8.48	3.35	intergenic_region	Bromodomain_protein-Bromodomain_protein	PGSC0003DMG400045511-PGSC0003DMG400044033
chr01-2319-5880166	5880150	CCAATCTAAGCTTCCTGGGGCACCAAAATTT	0.37	0.81	1.26	1.25	0.81	0	intergenic_region	Bromodomain_protein-Bromodomain_protein	PGSC0003DMG400045511-PGSC0003DMG400044033
chr01-2320-5888304	5888288	TAGGCGAATTGGGCCTGGAAAACGAAGAAGG	17.88	17.03	21.86	16.27	16.16	12.08	intergenic_region	Bromodomain_protein-Bromodomain_protein	PGSC0003DMG400045511-PGSC0003DMG400044033
chr01-2322-5889577	5889561	AAGTTGAGTTGAGCCAGGTAAGTTCTTCAAT	9.68	8.52	5.89	4.59	0.81	4.03	intergenic_region	Bromodomain_protein-Bromodomain_protein	PGSC0003DMG400045511-PGSC0003DMG400044033
chr01-2323-5890061	5890045	CTGAGTAAGTAAGCCAGGCCAAGGTTTCAAT	0	0	0.42	0	0.4	0	intergenic_region	Bromodomain_protein-Bromodomain_protein	PGSC0003DMG400045511-PGSC0003DMG400044033
chr01-2325-5895403	5895387	GCAATTCTGGGCACCAGGTCCGCGTCGCGGA	0	0	7.99	17.1	10.91	8.72	intergenic_region	Bromodomain_protein-Bromodomain_protein	PGSC0003DMG400045511-PGSC0003DMG400044033
chr01-2326-5896434	5896418	AGTATAAGACGGCCCTGGCAACGTGAGGCAA	0	0	0	0	0.4	0.67	intergenic_region	Bromodomain_protein-Bromodomain_protein	PGSC0003DMG400045511-PGSC0003DMG400044033
chr01-2327-5896705	5896689	CAGTTGAGTTGAGCCAGGTAAGTTCTTCAAT	0.74	0	0.84	0	4.85	0.67	intergenic_region	Bromodomain_protein-Bromodomain_protein	PGSC0003DMG400045511-PGSC0003DMG400044033
chr01-2328-5896820	5896804	TTATGATGCATAACCAGGTAACCAAGATCAG	0	0	0.84	0.42	0	0	intergenic_region	Bromodomain_protein-Bromodomain_protein	PGSC0003DMG400045511-PGSC0003DMG400044033
chr01-2333-5904273	5904257	CTAAGTAAGTAGGCCAGGCCAAGGGTTCGCT	0	0	1.68	2.09	2.83	4.7	upstream|intergenic_region	Bromodomain_protein|Bromodomain_protein-Bromodomain_protein	PGSC0003DMG400044033|PGSC0003DMG400045511-PGSC0003DMG400044033
chr01-2334-5904326	5904310	GTACCGGCTACGTCCAGGGTGTAGGCTCAGG	0	0	0	0.42	0.81	0.67	upstream|intergenic_region	Bromodomain_protein|Bromodomain_protein-Bromodomain_protein	PGSC0003DMG400044033|PGSC0003DMG400045511-PGSC0003DMG400044033
chr01-2335-5906824	5906808	TCTTGCTGATGCCCCTGGGTTTACTCTTCCT	0	0	5.04	6.26	3.23	0.67	upstream|intergenic_region	Bromodomain_protein|Bromodomain_protein-Bromodomain_protein	PGSC0003DMG400044033|PGSC0003DMG400045511-PGSC0003DMG400044033
chr01-2336-5906887	5906871	TGGCTGAGCGACCCCTGGGTTTACTCTTTCT	0	0	0.42	0	0.81	0	upstream|intergenic_region	Bromodomain_protein|Bromodomain_protein-Bromodomain_protein	PGSC0003DMG400044033|PGSC0003DMG400045511-PGSC0003DMG400044033
chr01-2337-5906920	5906904	CTGGGCAGGTGCCCCTGGGAGTTTACTGGTT	0.37	0.41	0	0	0.81	0	upstream|intergenic_region	Bromodomain_protein|Bromodomain_protein-Bromodomain_protein	PGSC0003DMG400044033|PGSC0003DMG400045511-PGSC0003DMG400044033
chr01-2339-5913245	5913229	GTTTGGCCACAAACCTGGATGAATCACCATA	0	0	0	0	2.02	2.68	downstream|intergenic_region	Bromodomain_protein|Bromodomain_protein-Histone_deacetylase	PGSC0003DMG400044033|PGSC0003DMG400044033-PGSC0003DMG401005535
chr01-2340-5917217	5917201	TGTGTCTCAATAGCCTGGAATTAGTGAATCG	0	0	6.73	3.34	10.91	12.08	intergenic_region	Bromodomain_protein-Histone_deacetylase	PGSC0003DMG400044033-PGSC0003DMG401005535
chr01-2341-5920057	5920041	ATAGTGAATCGGACCAGGAGTAGCACCAATA	0	0.41	0	0.42	0.81	2.01	intergenic_region	Bromodomain_protein-Histone_deacetylase	PGSC0003DMG400044033-PGSC0003DMG401005535
chr01-2348-5929726	5929710	AATGTGTAGTGGCCCTGGAAGCATTTATGGA	55.87	48.67	42.04	32.12	35.55	47.64	intergenic_region	Bromodomain_protein-Histone_deacetylase	PGSC0003DMG400044033-PGSC0003DMG401005535
chr01-2350-5931248	5931232	TTGTTATGCTTTCCCTGGGAGGATAGAGGCA	1.12	0.81	2.52	2.5	5.66	0.67	intergenic_region	Bromodomain_protein-Histone_deacetylase	PGSC0003DMG400044033-PGSC0003DMG401005535
chr01-2352-5931617	5931601	GACTTTGGCCAAGCCTGGGATAGATCCGCTG	25.7	21.09	37.41	35.04	48.47	46.29	intergenic_region	Bromodomain_protein-Histone_deacetylase	PGSC0003DMG400044033-PGSC0003DMG401005535
chr01-2354-5933059	5933043	TATTCTATATCACCCAGGAAAAGCTAATATT	0.37	0.81	0.42	0.83	0.4	0	intergenic_region	Bromodomain_protein-Histone_deacetylase	PGSC0003DMG400044033-PGSC0003DMG401005535
chr01-2357-5935787	5935771	ACATCGATGTCGACCAGGAATGAAATTTGAG	4.84	3.24	2.94	5.42	10.91	7.38	upstream|intergenic_region	Histone_deacetylase|Bromodomain_protein-Histone_deacetylase	PGSC0003DMG401005535|PGSC0003DMG400044033-PGSC0003DMG401005535
chr01-2358-5937242	5937226	TCTATTTTTCTTTCCTGGTCTAAGAATATAG	5.96	6.49	3.36	1.67	4.04	4.03	upstream|intergenic_region	Histone_deacetylase|Bromodomain_protein-Histone_deacetylase	PGSC0003DMG401005535|PGSC0003DMG400044033-PGSC0003DMG401005535
chr01-2369-5956932	5956916	CCGCATGGTTATGCCAGGTCCCCGGAAATGA	6.33	6.49	0	0	11.31	9.39	intergenic_region	Gene_of_unknown_function-Gene_of_unknown_function	PGSC0003DMG400005537-PGSC0003DMG400041005
chr01-2371-5973748	5973732	AAGATAGTTAATGCCTGGTACTTTGAATCCC	0	0	5.46	9.59	0.4	0	intergenic_region	Gene_of_unknown_function-Gene_of_unknown_function	PGSC0003DMG400005537-PGSC0003DMG400041005
chr01-2372-5974990	5974974	ATCAGAGGCGAATCCAGGACTTCAAGAAAAC	13.78	22.71	12.19	11.26	23.43	21.47	intergenic_region	Gene_of_unknown_function-Gene_of_unknown_function	PGSC0003DMG400005537-PGSC0003DMG400041005
chr01-2373-5975983	5975967	ACTTCCTTGATGACCAGGTAATGTTTTGATT	20.86	23.93	8.83	16.69	39.99	53	intergenic_region	Gene_of_unknown_function-Gene_of_unknown_function	PGSC0003DMG400005537-PGSC0003DMG400041005
chr01-2374-5981201	5981185	GGTGAGTCATCAGCCAGGAGGAGCGTGAGAG	10.43	15.82	15.97	17.52	39.99	40.26	intergenic_region	Gene_of_unknown_function-Gene_of_unknown_function	PGSC0003DMG400005537-PGSC0003DMG400041005
chr01-2376-5984967	5984951	CTCCTCAATTTGACCAGGTCCGTCACACTTT	8.57	6.49	21.86	38.38	13.73	14.76	intergenic_region	Gene_of_unknown_function-Gene_of_unknown_function	PGSC0003DMG400005537-PGSC0003DMG400041005
chr01-2381-5988768	5988752	CAATAGTCAGATACCTGGATGACTGCCACAT	2.98	2.84	7.15	10.85	5.66	6.04	intergenic_region	Gene_of_unknown_function-Gene_of_unknown_function	PGSC0003DMG400005537-PGSC0003DMG400041005
chr01-2382-5989992	5989976	CCAATCTAACCTTCCTGGGGCACCAAAATTT	0	0	0	0.42	0	0	intergenic_region	Gene_of_unknown_function-Gene_of_unknown_function	PGSC0003DMG400005537-PGSC0003DMG400041005
chr01-2383-5998059	5998043	ATATGAATAAAAGCCTGGCTAGGTCGGGTCT	15.64	12.57	12.61	17.94	12.52	10.73	intergenic_region	Gene_of_unknown_function-Gene_of_unknown_function	PGSC0003DMG400005537-PGSC0003DMG400041005
chr01-2384-6000483	6000467	TCTTGTTGATGCCCCTGGGTTTACTCTTGCT	23.09	14.6	13.87	15.02	21.01	10.06	intergenic_region	Gene_of_unknown_function-Gene_of_unknown_function	PGSC0003DMG400005537-PGSC0003DMG400041005
chr01-2385-6000545	6000529	TGGCTGGGCAGCCCCTGGGTTTAATCTTGCT	16.02	12.57	15.97	17.1	27.07	22.81	intergenic_region	Gene_of_unknown_function-Gene_of_unknown_function	PGSC0003DMG400005537-PGSC0003DMG400041005
chr01-2386-6000578	6000562	CTGGGCAGGTGCCCCTGGGAGTTTACTGGCT	11.55	8.52	10.51	11.26	19.79	25.5	intergenic_region	Gene_of_unknown_function-Gene_of_unknown_function	PGSC0003DMG400005537-PGSC0003DMG400041005
chr01-2389-6005961	6005945	GTACTTGTGACTTCCAGGTTCTAGAAGAATC	29.43	56.78	10.51	11.68	17.37	30.86	upstream|intergenic_region	Gene_of_unknown_function|Gene_of_unknown_function-Gene_of_unknown_function	PGSC0003DMG400041005|PGSC0003DMG400005537-PGSC0003DMG400041005
chr01-2390-6006465	6006449	AATAGAGATTTCTCCAGGTTTAGAGCGGCAG	0	0.41	0.42	0	0.81	0	upstream|intergenic_region	Gene_of_unknown_function|Gene_of_unknown_function-Gene_of_unknown_function	PGSC0003DMG400041005|PGSC0003DMG400005537-PGSC0003DMG400041005
chr01-2392-6014514	6014498	ATCACCTGATCCTCCAGGTAAAGGGAGATTT	0	0.41	0	0	0	0	intergenic_region	Gene_of_unknown_function-Conserved_gene_of_unknown_function	PGSC0003DMG400041005-PGSC0003DMG400008707
chr01-2395-6017142	6017126	TATCACCCAGTACCCTGGATACGAGCCTTCA	0	0.81	0.42	0.83	0	0	intergenic_region	Gene_of_unknown_function-Conserved_gene_of_unknown_function	PGSC0003DMG400041005-PGSC0003DMG400008707
chr01-2398-6021117	6021101	AATGTGTAGTTGCCCTGGAAGCATTTATGGA	2.98	1.62	4.2	3.75	3.23	2.01	intergenic_region	Gene_of_unknown_function-Conserved_gene_of_unknown_function	PGSC0003DMG400041005-PGSC0003DMG400008707
chr01-2401-6022380	6022364	CAAACTCTCGACTCCAGGACTTGCTATGGAT	12.66	3.24	27.74	32.12	13.33	10.06	intergenic_region	Gene_of_unknown_function-Conserved_gene_of_unknown_function	PGSC0003DMG400041005-PGSC0003DMG400008707
chr01-2403-6023565	6023549	TATTCTATATCACCCAGGAAAAGTTAATATT	1.12	0	2.94	0.42	0	0	intergenic_region	Gene_of_unknown_function-Conserved_gene_of_unknown_function	PGSC0003DMG400041005-PGSC0003DMG400008707
chr01-2405-6024881	6024865	ATTGGCCTTCCCTCCAGGGTTGTCAGGAGTG	7.45	3.65	9.67	4.17	8.89	5.37	intergenic_region	Gene_of_unknown_function-Conserved_gene_of_unknown_function	PGSC0003DMG400041005-PGSC0003DMG400008707
chr01-2414-6038282	6038266	GACTATTCTTAGACCAGGAAAGAAAAATAGA	23.47	17.03	14.71	15.43	20.2	24.82	intergenic_region	Gene_of_unknown_function-Conserved_gene_of_unknown_function	PGSC0003DMG400041005-PGSC0003DMG400008707
chr01-2416-6045070	6045054	ATTCATGTCTCAACCTGGAAATTTATTTTCT	0.37	0	0.42	0.83	0	0.67	intergenic_region	Gene_of_unknown_function-Conserved_gene_of_unknown_function	PGSC0003DMG400041005-PGSC0003DMG400008707
chr01-2420-6051498	6051482	GCGCATGGTTATACCAGGTGCCCGAAAATGA	3.35	5.27	7.57	8.34	8.48	15.43	intergenic_region	Gene_of_unknown_function-Conserved_gene_of_unknown_function	PGSC0003DMG400041005-PGSC0003DMG400008707
chr01-2421-6055407	6055391	CGTGAGTAAGTTGCCAGGTGTCGCACGGAAT	52.15	52.73	67.26	79.26	30.3	46.96	intergenic_region	Gene_of_unknown_function-Conserved_gene_of_unknown_function	PGSC0003DMG400041005-PGSC0003DMG400008707
chr01-2423-6064542	6064526	AGCTGATCCATCTCCTGGATATAACAATGGT	0	0.41	1.26	0.42	0.4	1.34	upstream|intergenic_region	Conserved_gene_of_unknown_function|Gene_of_unknown_function-Conserved_gene_of_unknown_function	PGSC0003DMG400008707|PGSC0003DMG400041005-PGSC0003DMG400008707
chr01-2426-6074462	6074446	TTTCTCCAAATACCCTGGCCTAAACAAGTGT	2.23	1.22	0.42	0	3.64	1.34	upstream|downstream|intergenic_region	Avr9/Cf-9_rapidly_elicited_protein_76|Conserved_gene_of_unknown_function|Avr9/Cf-9_rapidly_elicited_protein_76-EIL2	PGSC0003DMG400008711|PGSC0003DMG400008707|PGSC0003DMG400008711-PGSC0003DMG400008712
chr01-2427-6076994	6076978	GGAAGGCAAGAGACCAGGATGAAGTAAAGTG	5.21	13.79	2.52	0.42	0	9.39	upstream|intergenic_region	Avr9/Cf-9_rapidly_elicited_protein_76|Avr9/Cf-9_rapidly_elicited_protein_76-EIL2	PGSC0003DMG400008711|PGSC0003DMG400008711-PGSC0003DMG400008712
chr01-2430-6079950	6079934	GGAAGGCAAGAGACCTGGATGAAGTAAATTG	1.49	2.03	0.42	0.42	0	1.34	intergenic_region	Avr9/Cf-9_rapidly_elicited_protein_76-EIL2	PGSC0003DMG400008711-PGSC0003DMG400008712
chr01-2432-6083430	6083414	ATCCACAATTGTTCCAGGTCAGTGTATCTAA	1.86	0	1.68	0	0	0.67	intergenic_region	Avr9/Cf-9_rapidly_elicited_protein_76-EIL2	PGSC0003DMG400008711-PGSC0003DMG400008712
chr01-2433-6086053	6086037	ATTAATTCATTTGCCTGGATACTGTTTAAAA	0	0	1.68	0	0.81	0	intergenic_region	Avr9/Cf-9_rapidly_elicited_protein_76-EIL2	PGSC0003DMG400008711-PGSC0003DMG400008712
chr01-2436-6096945	6096929	TTCGTCGGGTTTGCCTGGGAAGGGGTTGGCG	1.49	0.41	0.42	1.67	0	0	intergenic_region	Avr9/Cf-9_rapidly_elicited_protein_76-EIL2	PGSC0003DMG400008711-PGSC0003DMG400008712
chr01-2438-6098039	6098023	GATTTGAGTTGAGCCAGGTAAGTTCTTTAGT	2.61	2.03	10.93	11.68	11.71	15.43	intergenic_region	Avr9/Cf-9_rapidly_elicited_protein_76-EIL2	PGSC0003DMG400008711-PGSC0003DMG400008712
chr01-2440-6098546	6098530	GTGCTAGTCCCTTCCAGGGTGTAGGCTTGAG	0	0	0.42	0.83	0	0	intergenic_region	Avr9/Cf-9_rapidly_elicited_protein_76-EIL2	PGSC0003DMG400008711-PGSC0003DMG400008712
chr01-2441-6098941	6098925	AAGCGGTGACTAACCAGGTTGGATAACAAAG	0.37	0	1.26	1.25	0.4	0.67	intergenic_region	Avr9/Cf-9_rapidly_elicited_protein_76-EIL2	PGSC0003DMG400008711-PGSC0003DMG400008712
chr01-2443-6102302	6102286	AAAGCACCAAAGGCCAGGCGGTATGGCTCAG	0	0	0.84	2.92	0	4.03	intergenic_region	Avr9/Cf-9_rapidly_elicited_protein_76-EIL2	PGSC0003DMG400008711-PGSC0003DMG400008712
chr01-2445-6104503	6104487	TTGGCGCGGCGCGCCAGGGACACTCCCGGAT	9.68	8.52	10.51	12.51	5.66	0.67	intergenic_region	Avr9/Cf-9_rapidly_elicited_protein_76-EIL2	PGSC0003DMG400008711-PGSC0003DMG400008712
chr01-2446-6106098	6106082	TCCACTTGTGAGACCTGGGTTTGAATCCAAC	40.97	27.98	29.43	35.04	34.74	34.22	intergenic_region	Avr9/Cf-9_rapidly_elicited_protein_76-EIL2	PGSC0003DMG400008711-PGSC0003DMG400008712
chr01-2447-6108492	6108476	ATCCCCAATTGTTCCAGGTCAGTGTATCTAA	0	0	0.42	0.42	0	0	intergenic_region	Avr9/Cf-9_rapidly_elicited_protein_76-EIL2	PGSC0003DMG400008711-PGSC0003DMG400008712
chr01-2448-6111682	6111666	CATTCTCCCACCTCCAGGTTGGGTGATTTGT	2.61	2.03	2.52	1.67	4.85	3.35	intergenic_region	Avr9/Cf-9_rapidly_elicited_protein_76-EIL2	PGSC0003DMG400008711-PGSC0003DMG400008712
chr01-2449-6116994	6116978	ATATAAGATAAGACCAGGGGAGGATCTATGA	0	0	0	0.42	0	0	intergenic_region	Avr9/Cf-9_rapidly_elicited_protein_76-EIL2	PGSC0003DMG400008711-PGSC0003DMG400008712
chr01-2450-6120334	6120318	CCCGAGCCTACACCCTGGGCTGGACTAGCAC	2.61	3.24	2.1	3.34	5.25	5.37	intergenic_region	Avr9/Cf-9_rapidly_elicited_protein_76-EIL2	PGSC0003DMG400008711-PGSC0003DMG400008712
chr01-2454-6121091	6121075	TTGCCTCACGCTACCAGGACCGTCTTATACC	0	0	2.52	3.75	1.21	4.03	intergenic_region	Avr9/Cf-9_rapidly_elicited_protein_76-EIL2	PGSC0003DMG400008711-PGSC0003DMG400008712
chr01-2455-6121930	6121914	CGCCAGCCACTTCCCAGGCAAACCCAACGAA	13.78	4.06	15.13	10.43	0	0	intergenic_region	Avr9/Cf-9_rapidly_elicited_protein_76-EIL2	PGSC0003DMG400008711-PGSC0003DMG400008712
chr01-2458-6127136	6127120	AATGGGATGCATACCAGGTTCTAAATCAATG	11.17	15.82	13.45	14.6	0	0	intergenic_region	Avr9/Cf-9_rapidly_elicited_protein_76-EIL2	PGSC0003DMG400008711-PGSC0003DMG400008712
chr01-2461-6128058	6128042	AAAAGCGCGACTCCCTGGCTATCATGAATCA	0.37	0	0.42	0	0	0	intergenic_region	Avr9/Cf-9_rapidly_elicited_protein_76-EIL2	PGSC0003DMG400008711-PGSC0003DMG400008712
chr01-2464-6129807	6129791	GAACTCATGGCAGCCTGGAAATACTGGCTCA	3.35	2.84	4.2	5.01	7.27	7.38	intergenic_region	Avr9/Cf-9_rapidly_elicited_protein_76-EIL2	PGSC0003DMG400008711-PGSC0003DMG400008712
chr01-2466-6138415	6138399	ACATTGAGGGGATCCAGGTCATCAAACATTT	1.12	0.41	0.84	0.83	0.81	1.34	downstream|intergenic_region	EIL2|Avr9/Cf-9_rapidly_elicited_protein_76-EIL2	PGSC0003DMG400008712|PGSC0003DMG400008711-PGSC0003DMG400008712
chr01-2467-6141019	6141003	GGTAATGCCTCTCCCTGGTTTGACTTTGATG	0	0	0	0	1.21	0	downstream|intergenic_region	EIL2|Avr9/Cf-9_rapidly_elicited_protein_76-EIL2	PGSC0003DMG400008712|PGSC0003DMG400008711-PGSC0003DMG400008712
chr01-2468-6141322	6141306	TTGTGAATATACTCCTGGTCCTTGAATATCA	4.1	2.03	4.2	6.67	4.44	0	downstream|intergenic_region	EIL2|Avr9/Cf-9_rapidly_elicited_protein_76-EIL2	PGSC0003DMG400008712|PGSC0003DMG400008711-PGSC0003DMG400008712
chr01-2469-6144279	6144263	ACCCTCATTCTTGCCAGGGATGGCATTGTCA	3.35	2.84	0	0	0	0	exon	EIL2	PGSC0003DMG400008712
chr01-2470-6144485	6144469	TCCCATCTTGTGCCCTGGACATCTTCTTCCT	1.12	2.03	0	0.42	0	0	exon	EIL2	PGSC0003DMG400008712
chr01-2473-6157754	6157738	CCCGTTGGACTGGCCTGGCCTAGCCCGTGAT	8.19	8.52	3.36	5.01	12.12	8.72	intergenic_region	EIL2-Methionine_synthase	PGSC0003DMG400008712-PGSC0003DMG400008708
chr01-2476-6185058	6185042	GTGTCAAGCCAAACCAGGTCATTCTTTGTGA	0	0.41	0	0	0	0	upstream|intergenic_region	Methionine_synthase|EIL2-Methionine_synthase	PGSC0003DMG400008708|PGSC0003DMG400008712-PGSC0003DMG400008708
chr01-2477-6188578	6188562	GAGTAGTCAAACTCCAGGAGGATCTAGACAT	0.37	0.81	0	0	0	0	exon|upstream|upstream	Methionine_synthase|DsRNA-binding_protein_ODB1|Methionine_synthase	PGSC0003DMG400008708|PGSC0003DMG400008709|PGSC0003DMG400008708
chr01-2479-6189808	6189792	ACCATCGAGAACTCCAGGTCTGACGAGAAGC	0	0.81	0	0	0	0	exon|upstream	Methionine_synthase|DsRNA-binding_protein_ODB1	PGSC0003DMG400008708|PGSC0003DMG400008709
chr01-2481-6191311	6191295	AGCTATAGCCACCCCAGGGTGTCCAACTGTT	11.17	13.79	16.39	11.68	13.33	1.34	upstream|downstream|downstream|intergenic_region	DsRNA-binding_protein_ODB1|Methionine_synthase|Hsp20/alpha_crystallin_family_protein|Methionine_synthase-DsRNA-binding_protein_ODB1	PGSC0003DMG400008709|PGSC0003DMG400008708|PGSC0003DMG400008713|PGSC0003DMG400008708-PGSC0003DMG400008709
chr01-2482-6191358	6191342	GACAAAAGCTATGCCTGGTAATTGGTGTCCA	14.15	19.06	7.99	12.51	12.93	4.7	upstream|downstream|downstream|intergenic_region	DsRNA-binding_protein_ODB1|Methionine_synthase|Hsp20/alpha_crystallin_family_protein|Methionine_synthase-DsRNA-binding_protein_ODB1	PGSC0003DMG400008709|PGSC0003DMG400008708|PGSC0003DMG400008713|PGSC0003DMG400008708-PGSC0003DMG400008709
chr01-2483-6191646	6191630	GGGATACCCAACACCAGGTGGAAAACCAAAA	1.49	1.62	5.04	1.25	0.81	0	upstream|downstream|downstream|intergenic_region	DsRNA-binding_protein_ODB1|Methionine_synthase|Hsp20/alpha_crystallin_family_protein|Methionine_synthase-DsRNA-binding_protein_ODB1	PGSC0003DMG400008709|PGSC0003DMG400008708|PGSC0003DMG400008713|PGSC0003DMG400008708-PGSC0003DMG400008709
chr01-2490-6207362	6207346	GAGAAGAGTTGCACCTGGAAGATTAAGGAGA	0.74	0.81	0	0	0	0	exon&splice_region	Hsp20/alpha_crystallin_family_protein	PGSC0003DMG400008715
chr01-2491-6212677	6212661	GCAAATTTGGGTACCAGGTCCGCCTCGCGAA	7.45	14.2	5.04	14.6	3.23	5.37	upstream|intergenic_region	Aldehyde_oxidase|Hsp20/alpha_crystallin_family_protein-Aldehyde_oxidase	PGSC0003DMG400008710|PGSC0003DMG400008715-PGSC0003DMG400008710
chr01-2492-6212814	6212798	CGCGAACTTGCTTCCAGGCAGTGATTTCTTA	0	0	0	0	0.4	0	upstream|intergenic_region	Aldehyde_oxidase|Hsp20/alpha_crystallin_family_protein-Aldehyde_oxidase	PGSC0003DMG400008710|PGSC0003DMG400008715-PGSC0003DMG400008710
chr01-2493-6213762	6213746	AGTCGACTTGAGCCCAGGTATGTTCCTTCAG	4.47	3.24	10.93	8.76	4.44	3.35	upstream|intergenic_region	Aldehyde_oxidase|Hsp20/alpha_crystallin_family_protein-Aldehyde_oxidase	PGSC0003DMG400008710|PGSC0003DMG400008715-PGSC0003DMG400008710
chr01-2495-6214334	6214318	GTGCCAGTTCCACCCAGGGTGTAGGTTTGGG	10.06	12.17	10.09	11.68	12.93	12.08	upstream|intergenic_region	Aldehyde_oxidase|Hsp20/alpha_crystallin_family_protein-Aldehyde_oxidase	PGSC0003DMG400008710|PGSC0003DMG400008715-PGSC0003DMG400008710
chr01-2496-6217493	6217477	TGGATATTGCACTCCAGGAATGTGTATGTCC	0.74	0	1.26	0.42	0	0	exon	Aldehyde_oxidase	PGSC0003DMG400008710
chr01-2505-6286490	6286474	GCGAGGGGAGGTACCAGGCATTATGTGCAAG	1.86	2.43	0.42	1.67	0	0	upstream|intergenic_region	Serine/threonine-protein_phosphatase|Aldehyde_oxidase-Serine/threonine-protein_phosphatase	PGSC0003DMG400013129|PGSC0003DMG400008710-PGSC0003DMG400013129
chr01-2509-6291468	6291452	ATGGGCCATTGCTCCTGGTGTGTCACCATCT	0	0	0	0.83	0	0	exon	Serine/threonine-protein_phosphatase	PGSC0003DMG400013129
chr01-2511-6292852	6292836	TGGCTAACTTTTGCCTGGTGAAGTTGCAACT	0.37	0	0	0	3.23	1.34	intron	Serine/threonine-protein_phosphatase	PGSC0003DMG400013129
chr01-2513-6293357	6293341	GAGGTAGGAGGTACCTGGTGGAATAGTCGAG	6.7	2.84	14.71	13.77	15.35	9.39	intron	Serine/threonine-protein_phosphatase	PGSC0003DMG400013129
chr01-2514-6293390	6293374	GTGCGCAAGCTTGCCTGGACACTCCCGTCAT	4.1	5.27	10.09	16.69	1.21	6.71	intron	Serine/threonine-protein_phosphatase	PGSC0003DMG400013129
chr01-2516-6294863	6294847	GTTAATTATGCCCCCAGGAGCAGGTATTCAG	1.12	0.81	0	0	0	0	intron	Serine/threonine-protein_phosphatase	PGSC0003DMG400013129
chr01-2517-6297147	6297131	TTGTTCACTAAGACCTGGACAAATGGGAAGA	8.19	6.08	2.52	7.51	5.25	3.35	intron	Serine/threonine-protein_phosphatase	PGSC0003DMG400013129
chr01-2525-6338599	6338583	GCTTGATAGTCTACCAGGAGCAATCAAAACT	2.23	2.43	0	0	0	0	3_prime_UTR|downstream|downstream	Beta-D-glucan_exohydrolase|Conserved_gene_of_unknown_function|Beta-D-glucan_exohydrolase	PGSC0003DMG400013135|PGSC0003DMG400013131|PGSC0003DMG400013135
chr01-2536-6364777	6364761	CACCAACACCATCCCTGGAGCATCAGAAGCA	2.23	2.43	0.42	0	12.52	10.73	downstream|downstream|intergenic_region	Gene_of_unknown_function|Reverse_transcriptase|Polypepetide_with_reverse_transcriptase_and_RNaseH_domains-Gene_of_unknown_function	PGSC0003DMG402013133|PGSC0003DMG400013137|PGSC0003DMG401013133-PGSC0003DMG402013133
chr01-2541-6367849	6367833	AGCAAACCCTTGGCCTGGCTTACTAACTCAA	0	0	0	0	0.4	1.34	5_prime_UTR|downstream	Gene_of_unknown_function|Reverse_transcriptase	PGSC0003DMG402013133|PGSC0003DMG400013137
chr01-2545-6429478	6429462	CTTCAATCAAAGACCTGGTGAGAATGAAAAT	0.37	0.41	0	0	0	0	downstream|intergenic_region	Serine/threonine-protein_phosphatase|Conserved_gene_of_unknown_function-Serine/threonine-protein_phosphatase	PGSC0003DMG400030283|PGSC0003DMG400040721-PGSC0003DMG400030283
chr01-2549-6430624	6430608	CCACACTCAGATACCAGGTGAGGTCTTGGTT	0.37	0	0	0	0	0	downstream|intergenic_region	Serine/threonine-protein_phosphatase|Conserved_gene_of_unknown_function-Serine/threonine-protein_phosphatase	PGSC0003DMG400030283|PGSC0003DMG400040721-PGSC0003DMG400030283
chr01-2550-6432186	6432170	TCCATAACGAGGCCCTGGACCAGGTCCTTGG	0.37	0	0	0.42	0	0	exon	Serine/threonine-protein_phosphatase	PGSC0003DMG400030283
chr01-2551-6432413	6432397	GGACCAATTCCACCCTGGGATGGATCAAAAT	0	0	0.42	0	0	0	splice_acceptor&intron	Serine/threonine-protein_phosphatase	PGSC0003DMG400030283
chr01-2557-6447474	6447458	TAATGACTGAACACCAGGTTGATTTTAGTCC	0.37	0	0.42	0.42	0	0	downstream|intergenic_region	Cleavage/polyadenylation_factor_ia_subunit_clp1p|Serine/threonine-protein_phosphatase-Cleavage/polyadenylation_factor_ia_subunit_clp1p	PGSC0003DMG400030284|PGSC0003DMG400030283-PGSC0003DMG400030284
chr01-2559-6452668	6452652	CCATAAAAATATTCCTGGGGAAGAAGCAAAG	0.74	0	0	0	0	0	splice_acceptor&intron	Cleavage/polyadenylation_factor_ia_subunit_clp1p	PGSC0003DMG400030284
chr01-2561-6454272	6454256	AGCAGCAACACATCCTGGAATAGTTATCGAT	0	0	4.62	5.01	0	0	exon	Cleavage/polyadenylation_factor_ia_subunit_clp1p	PGSC0003DMG400030284
chr01-2563-6455489	6455473	GAATCAAATTCCACCAGGTCTTCTATCTCTT	0.37	0	0.42	0	0	0	intron	Cleavage/polyadenylation_factor_ia_subunit_clp1p	PGSC0003DMG400030284
chr01-2564-6455673	6455657	ACATAAAGAGCACCCTGGTCAACTTGAACCC	9.68	10.14	7.99	10.85	0.81	1.34	intron	Cleavage/polyadenylation_factor_ia_subunit_clp1p	PGSC0003DMG400030284
chr01-2565-6455862	6455846	TTAAGAGTTGACCCCTGGTGCAACCCATCAC	0.37	0.41	0	0	0	0	intron	Cleavage/polyadenylation_factor_ia_subunit_clp1p	PGSC0003DMG400030284
chr01-2567-6457147	6457131	TTGATAAAACTAGCCAGGTGAACCTAGTTTA	0	0.41	0.42	0.42	0	0	intron	Cleavage/polyadenylation_factor_ia_subunit_clp1p	PGSC0003DMG400030284
chr01-2568-6458680	6458664	ATGTTTGCTCATCCCAGGATTATTTTATCCC	0.74	0	0	0	0	0	intron	Cleavage/polyadenylation_factor_ia_subunit_clp1p	PGSC0003DMG400030284
chr01-2570-6459267	6459251	TCCTTGCGCTTTTCCAGGAGGTAACACCAAG	0	0	0.84	0	0	0	intron	Cleavage/polyadenylation_factor_ia_subunit_clp1p	PGSC0003DMG400030284
chr01-2579-6529614	6529598	AGTTAGTGGTAGACCAGGAGGGCCTTGATCT	0	0	0	0	0.4	0	exon	ATP_binding_protein	PGSC0003DMG400014730
chr01-2582-6530838	6530822	AGGAGCTCGGAAGCCTGGAAAGGTTGATGTC	0	0.81	0	0	0.4	0	splice_acceptor&intron	ATP_binding_protein	PGSC0003DMG400014730
chr01-2588-6534931	6534915	TTTTCAAATAACCCCAGGTTGATCTCCGAGA	1.12	0	1.26	1.25	2.02	2.01	intron	ATP_binding_protein	PGSC0003DMG400014730
chr01-2589-6535047	6535031	ACCATGTGATTACCCTGGTTGATTTCTCAAA	3.35	0.41	3.78	1.67	5.25	1.34	intron	ATP_binding_protein	PGSC0003DMG400014730
chr01-2590-6539450	6539434	TGTGCCTTTAAACCCTGGGTGTGTTTGGTGG	0	0	0.42	0	0	0.67	upstream|intergenic_region	ATP_binding_protein|ATP_binding_protein-Gene_of_unknown_function	PGSC0003DMG400014730|PGSC0003DMG400014730-PGSC0003DMG400035193
chr01-2591-6543766	6543750	AGCTTCCAAAATTCCTGGAGTCCTATGCTAC	2.98	4.06	3.78	2.5	2.02	4.7	intergenic_region	ATP_binding_protein-Gene_of_unknown_function	PGSC0003DMG400014730-PGSC0003DMG400035193
chr01-2592-6545411	6545395	AGAGATTGGTTATCCTGGGATTGCAAAAAAG	7.08	6.49	7.15	4.59	4.85	2.68	intergenic_region	ATP_binding_protein-Gene_of_unknown_function	PGSC0003DMG400014730-PGSC0003DMG400035193
chr01-2594-6548141	6548125	TCTCCAAGAACCACCAGGATTTGTTAAAGGG	26.45	19.47	22.7	14.18	18.58	14.76	intergenic_region	ATP_binding_protein-Gene_of_unknown_function	PGSC0003DMG400014730-PGSC0003DMG400035193
chr01-2595-6550840	6550824	CATTAGTGTGGAACCTGGAGAAAATGATACA	11.17	15.41	14.29	10.85	0.4	4.03	intergenic_region	ATP_binding_protein-Gene_of_unknown_function	PGSC0003DMG400014730-PGSC0003DMG400035193
chr01-2598-6553893	6553877	TCCTCTGATAGCTCCAGGATAAGATGGAGCT	29.05	18.66	39.09	30.45	28.28	28.85	downstream|intergenic_region	Gene_of_unknown_function|ATP_binding_protein-Gene_of_unknown_function	PGSC0003DMG400035193|PGSC0003DMG400014730-PGSC0003DMG400035193
chr01-2600-6554108	6554092	CCACCTGAATTTCCCAGGAGTGTGCTAAAAT	1.86	0.81	1.68	0	0	0	downstream|intergenic_region	Gene_of_unknown_function|ATP_binding_protein-Gene_of_unknown_function	PGSC0003DMG400035193|PGSC0003DMG400014730-PGSC0003DMG400035193
chr01-2602-6557543	6557527	GTGCTCTTACATGCCTGGCTGAGTCATCTCT	10.8	15.82	11.77	13.35	8.48	4.03	exon|downstream	Gene_of_unknown_function|Gene_of_unknown_function	PGSC0003DMG400035193|PGSC0003DMG400046827
chr01-2605-6568044	6568028	AGGTCGGCTTGCTCCTGGTAAGGCGCATGAA	3.72	4.06	5.46	8.76	2.42	1.34	intergenic_region	Gene_of_unknown_function-Sterol_delta-7_reductase_DWF5	PGSC0003DMG400046827-PGSC0003DMG400014722
chr01-2606-6570540	6570524	CATTAGCGTGGAACCTGGAGAAAGTGATACA	2.23	2.84	3.78	11.26	1.62	1.34	intergenic_region	Gene_of_unknown_function-Sterol_delta-7_reductase_DWF5	PGSC0003DMG400046827-PGSC0003DMG400014722
chr01-2608-6582041	6582025	ATGTTGTATGCTGCCAGGTATTTCATTCTAA	0	1.22	0	0	0	0	upstream|intergenic_region	Sterol_delta-7_reductase_DWF5|Gene_of_unknown_function-Sterol_delta-7_reductase_DWF5	PGSC0003DMG400014722|PGSC0003DMG400046827-PGSC0003DMG400014722
chr01-2613-6590935	6590919	CTCCACTTAATTACCAGGCTATTGTCTGTGG	3.35	6.08	1.68	1.67	13.33	10.06	intron	Sterol_delta-7_reductase_DWF5	PGSC0003DMG400014722
chr01-2615-6595050	6595034	ACCCTCATTTTTACCTGGATTCTTCATATGG	0	0	0	0	0.4	0	downstream|intron	Aromatic_amino_acid_decarboxylase_2|Sterol_delta-7_reductase_DWF5	PGSC0003DMG400014731|PGSC0003DMG400014722
chr01-2616-6595217	6595201	TCAAAATAATTATCCTGGCATCCTGCCACCC	0.37	0	0	0	0	0	downstream|intron	Aromatic_amino_acid_decarboxylase_2|Sterol_delta-7_reductase_DWF5	PGSC0003DMG400014731|PGSC0003DMG400014722
chr01-2620-6601332	6601316	CCCAAGACCCTCCCCAGGTGTTCCCCAACTT	6.7	6.49	21.02	16.27	11.71	5.37	upstream|intergenic_region	Aromatic_amino_acid_decarboxylase_2|Aromatic_amino_acid_decarboxylase_2-Spotted_leaf_protein	PGSC0003DMG400014731|PGSC0003DMG400014731-PGSC0003DMG400014732
chr01-2622-6604852	6604836	TTCTTCTGCCTACCCTGGGCTGCTAAAAGCT	23.84	11.36	22.7	12.93	8.89	8.72	intergenic_region	Aromatic_amino_acid_decarboxylase_2-Spotted_leaf_protein	PGSC0003DMG400014731-PGSC0003DMG400014732
chr01-2626-6607461	6607445	GGGGACTTTCCTGCCTGGCTACACTGCACCT	2.61	9.33	5.04	4.17	7.68	6.71	intergenic_region	Aromatic_amino_acid_decarboxylase_2-Spotted_leaf_protein	PGSC0003DMG400014731-PGSC0003DMG400014732
chr01-2628-6607714	6607698	GAAGGTGCGACTCCCTGGGTATCCTGAATCA	1.12	1.62	4.2	10.43	0	3.35	intergenic_region	Aromatic_amino_acid_decarboxylase_2-Spotted_leaf_protein	PGSC0003DMG400014731-PGSC0003DMG400014732
chr01-2629-6611478	6611462	ACAGCGGCCCCGCCCTGGAGGTAGAAACTCC	0.74	0	0.84	0.42	0	1.34	intergenic_region	Aromatic_amino_acid_decarboxylase_2-Spotted_leaf_protein	PGSC0003DMG400014731-PGSC0003DMG400014732
chr01-2633-6618783	6618767	CGCACCAGCCACCCCTGGCGTATTGGTGGCG	10.43	6.89	15.55	20.44	6.87	10.06	intergenic_region	Aromatic_amino_acid_decarboxylase_2-Spotted_leaf_protein	PGSC0003DMG400014731-PGSC0003DMG400014732
chr01-2634-6621879	6621863	TAGGTTCTATGCCCCTGGCAAGGTATATGAC	4.1	5.68	0	0.42	0	1.34	downstream|intergenic_region	Spotted_leaf_protein|Aromatic_amino_acid_decarboxylase_2-Spotted_leaf_protein	PGSC0003DMG400014732|PGSC0003DMG400014731-PGSC0003DMG400014732
chr01-2635-6622304	6622288	CAGATACAGGTAACCAGGATCAACATATATC	2.61	0.41	7.15	5.84	0.4	0.67	downstream|intergenic_region	Spotted_leaf_protein|Aromatic_amino_acid_decarboxylase_2-Spotted_leaf_protein	PGSC0003DMG400014732|PGSC0003DMG400014731-PGSC0003DMG400014732
chr01-2637-6622695	6622679	GTGCCAGCTATGCCCAGGTTGTAGGCTCAGG	2.61	6.89	0.84	3.34	0.81	2.01	downstream|intergenic_region	Spotted_leaf_protein|Aromatic_amino_acid_decarboxylase_2-Spotted_leaf_protein	PGSC0003DMG400014732|PGSC0003DMG400014731-PGSC0003DMG400014732
chr01-2638-6641358	6641342	CTCCACCCTGCATCCTGGAGAAGAGCCACCT	0	0	0.42	0	0	0	upstream|intergenic_region	U_box|U_box-Calmodulin_binding_protein	PGSC0003DMG400014733|PGSC0003DMG400014733-PGSC0003DMG400014723
chr01-2639-6642144	6642128	ACCATAGGCGTATCCAGGATCTCAAGAACAC	14.53	17.85	12.61	11.26	9.29	10.06	upstream|intergenic_region	U_box|U_box-Calmodulin_binding_protein	PGSC0003DMG400014733|PGSC0003DMG400014733-PGSC0003DMG400014723
chr01-2645-6666214	6666198	GCCTCCCAGCCTCCCTGGCCAAACCGAGATT	1.49	0.41	1.26	1.25	0	0	exon|downstream|downstream	Ccr4-associated_factor|Calmodulin_binding_protein|Ccr4-associated_factor	PGSC0003DMG400039559|PGSC0003DMG400014723|PGSC0003DMG400044432
chr01-2648-6704863	6704847	GTGTCGGCCACGTCCAGGGTATAGACTCGAA	33.9	34.88	28.16	31.7	10.1	7.38	intergenic_region	Gene_of_unknown_function-P-coumaroyl_quinate/shikimate_3'-hydroxylase	PGSC0003DMG400014746-PGSC0003DMG401014734
chr01-2652-6719283	6719267	AGGAAGCTCAGTCCCTGGTATATTGGTCCTT	2.98	3.65	8.41	6.26	2.83	0.67	intergenic_region	Gene_of_unknown_function-P-coumaroyl_quinate/shikimate_3'-hydroxylase	PGSC0003DMG400014746-PGSC0003DMG401014734
chr01-2653-6719605	6719589	ACATCTCTTTGAGCCTGGAGACATTCCAGAT	23.47	32.04	17.24	18.77	4.44	6.04	intergenic_region	Gene_of_unknown_function-P-coumaroyl_quinate/shikimate_3'-hydroxylase	PGSC0003DMG400014746-PGSC0003DMG401014734
chr01-2654-6719900	6719884	AACGACTATATCTCCTGGTACAGGATGAGTT	1.12	0.81	3.36	1.67	0	0	intergenic_region	Gene_of_unknown_function-P-coumaroyl_quinate/shikimate_3'-hydroxylase	PGSC0003DMG400014746-PGSC0003DMG401014734
chr01-2656-6721807	6721791	TCAGGATCAGCATCCAGGTCATCATTGATCC	1.12	0	0.84	1.67	0	0	intergenic_region	Gene_of_unknown_function-P-coumaroyl_quinate/shikimate_3'-hydroxylase	PGSC0003DMG400014746-PGSC0003DMG401014734
chr01-2657-6722187	6722171	GTGCCAATTCCGCCCAGGATATAGGCTCGGG	0	2.84	0	0	0	0	intergenic_region	Gene_of_unknown_function-P-coumaroyl_quinate/shikimate_3'-hydroxylase	PGSC0003DMG400014746-PGSC0003DMG401014734
chr01-2660-6731049	6731033	TTATGTGGTATTACCTGGGGATTCATGCTCT	0.37	1.22	1.26	0	0.4	0.67	downstream|intergenic_region	P-coumaroyl_quinate/shikimate_3'-hydroxylase|Gene_of_unknown_function-P-coumaroyl_quinate/shikimate_3'-hydroxylase	PGSC0003DMG401014734|PGSC0003DMG400014746-PGSC0003DMG401014734
chr01-2661-6734591	6734575	CTGATGTCTGGTGCCTGGCTGCCTGCATTGG	1.12	0	4.2	0.42	0	0	downstream|intergenic_region	P-coumaroyl_quinate/shikimate_3'-hydroxylase|Gene_of_unknown_function-P-coumaroyl_quinate/shikimate_3'-hydroxylase	PGSC0003DMG401014734|PGSC0003DMG400014746-PGSC0003DMG401014734
chr01-2662-6734918	6734902	ATAATGCTACACTCCTGGGATAATTAACTAT	0.74	0.81	0	0	0	0	downstream|intergenic_region	P-coumaroyl_quinate/shikimate_3'-hydroxylase|Gene_of_unknown_function-P-coumaroyl_quinate/shikimate_3'-hydroxylase	PGSC0003DMG401014734|PGSC0003DMG400014746-PGSC0003DMG401014734
chr01-2667-6742663	6742647	TAGACGCATGTAACCAGGATTAACATCCAGC	0.74	1.22	0.42	0	0	0	downstream|intron	P-coumaroyl_quinate/shikimate_3'-hydroxylase|P-coumaroyl_quinate/shikimate_3'-hydroxylase	PGSC0003DMG402014734|PGSC0003DMG401014734
chr01-2668-6743035	6743019	GTGCCAGCCCCGTCCAGGGTGTAGGCTCGGG	0	0	0	0.42	0.4	0.67	downstream|intron	P-coumaroyl_quinate/shikimate_3'-hydroxylase|P-coumaroyl_quinate/shikimate_3'-hydroxylase	PGSC0003DMG402014734|PGSC0003DMG401014734
chr01-2670-6747406	6747390	TTAATGCTACACTCCTGGGATAATTAACTAT	0.37	0	0	0	0	0	upstream|downstream|intergenic_region	P-coumaroyl_quinate/shikimate_3'-hydroxylase|P-coumaroyl_quinate/shikimate_3'-hydroxylase|P-coumaroyl_quinate/shikimate_3'-hydroxylase-P-coumaroyl_quinate/shikimate_3'-hydroxylase	PGSC0003DMG401014734|PGSC0003DMG402014734|PGSC0003DMG401014734-PGSC0003DMG402014734
chr01-2673-6750384	6750368	CCCCGCCGTTATCCCAGGAGACACAAATACC	7.45	4.06	2.94	2.09	1.21	1.34	intron	P-coumaroyl_quinate/shikimate_3'-hydroxylase	PGSC0003DMG402014734
chr01-2674-6765918	6765902	GTTGGAGTATCAACCAGGGTTATCAAAAGCA	7.08	6.08	3.78	8.34	4.44	4.7	intergenic_region	P-coumaroyl_quinate/shikimate_3'-hydroxylase-Conserved_gene_of_unknown_function	PGSC0003DMG402014734-PGSC0003DMG400014749
chr01-2675-6766690	6766674	TGCTTTTGATAGCCCTGGATGTTGTTGTTTG	2.61	0.41	1.26	0.42	0	0	intergenic_region	P-coumaroyl_quinate/shikimate_3'-hydroxylase-Conserved_gene_of_unknown_function	PGSC0003DMG402014734-PGSC0003DMG400014749
chr01-2677-6771810	6771794	TCAGGGATGGTTACCAGGGCTTAAAGTTGAT	0	0	0	0	0.4	0	intergenic_region	P-coumaroyl_quinate/shikimate_3'-hydroxylase-Conserved_gene_of_unknown_function	PGSC0003DMG402014734-PGSC0003DMG400014749
chr01-2680-6781283	6781267	AGAGCTCTTTGTTCCTGGATTGCTTCCAAGG	0	0.41	0	0	0	0	downstream|intergenic_region	Conserved_gene_of_unknown_function|P-coumaroyl_quinate/shikimate_3'-hydroxylase-Conserved_gene_of_unknown_function	PGSC0003DMG400014749|PGSC0003DMG402014734-PGSC0003DMG400014749
chr01-2682-6784026	6784010	GCCTGATAGACATCCTGGTACTCTCCACCAA	15.27	4.46	7.15	8.76	7.27	1.34	upstream|intergenic_region	Conserved_gene_of_unknown_function|Conserved_gene_of_unknown_function-MRNA-decapping_enzyme	PGSC0003DMG400014749|PGSC0003DMG400014749-PGSC0003DMG400014735
chr01-2684-6785856	6785840	TGGATCCGCCGGCCCAGGCGATTGAAGTGCA	0.37	0	0.84	0	1.21	0	upstream|intergenic_region	Conserved_gene_of_unknown_function|Conserved_gene_of_unknown_function-MRNA-decapping_enzyme	PGSC0003DMG400014749|PGSC0003DMG400014749-PGSC0003DMG400014735
chr01-2686-6786705	6786689	GTGGTGTAGGTAGCCTGGGAGCATGAACAGT	1.49	0	0	0	0	0	upstream|intergenic_region	Conserved_gene_of_unknown_function|Conserved_gene_of_unknown_function-MRNA-decapping_enzyme	PGSC0003DMG400014749|PGSC0003DMG400014749-PGSC0003DMG400014735
chr01-2689-6789869	6789853	GACACATTTACAGCCAGGAGAAGAAAAGCAT	0.74	0	0	0	0.4	0	intergenic_region	Conserved_gene_of_unknown_function-MRNA-decapping_enzyme	PGSC0003DMG400014749-PGSC0003DMG400014735
chr01-2691-6793993	6793977	TTTTCAATATATTCCTGGACCGTACACTCAC	7.45	8.11	10.93	15.43	4.04	7.38	downstream|intergenic_region	MRNA-decapping_enzyme|Conserved_gene_of_unknown_function-MRNA-decapping_enzyme	PGSC0003DMG400014735|PGSC0003DMG400014749-PGSC0003DMG400014735
chr01-2696-6803154	6803138	GGCTGCGGGTTATCCTGGGATTCCAAAAAAA	4.47	3.65	5.04	3.34	0.4	0.67	upstream|upstream|intergenic_region	MRNA-decapping_enzyme|Peroxidase|MRNA-decapping_enzyme-Peroxidase	PGSC0003DMG400014735|PGSC0003DMG400014725|PGSC0003DMG400014735-PGSC0003DMG400014725
chr01-2701-6824312	6824296	TTCTGTTGCGTTGCCAGGACGATTTCTTGTT	0	0.41	0	0	0	0	upstream|upstream|intron	Gene_of_unknown_function|Secretory_peroxidase|Gene_of_unknown_function	PGSC0003DMG400014737|PGSC0003DMG400014727|PGSC0003DMG400014737
chr01-2703-6825778	6825762	GTGCCAAGTTAAACCTGGTCATTTTTTGTGA	0	0	0.84	0	0	0	upstream|upstream|intergenic_region	Gene_of_unknown_function|Secretory_peroxidase|Gene_of_unknown_function-Secretory_peroxidase	PGSC0003DMG400014737|PGSC0003DMG400014727|PGSC0003DMG400014737-PGSC0003DMG400014727
chr01-2704-6829873	6829857	ATATTATCTCCCACCAGGGTGAATATACCAA	0	0.41	2.52	2.09	2.02	2.68	upstream|downstream|intergenic_region	Gene_of_unknown_function|Secretory_peroxidase|Secretory_peroxidase-Gene_of_unknown_function	PGSC0003DMG400014737|PGSC0003DMG400014727|PGSC0003DMG400014727-PGSC0003DMG400034764
chr01-2705-6830326	6830310	CTCAAACCTACACCCTGGACGTGGCCGGTAC	1.86	2.03	2.1	2.09	0.4	0	downstream|intergenic_region	Secretory_peroxidase|Secretory_peroxidase-Gene_of_unknown_function	PGSC0003DMG400014727|PGSC0003DMG400014727-PGSC0003DMG400034764
chr01-2713-6849183	6849167	ACAGACTGGCACGCCTGGGAGTGAGACTTAT	0	0.41	0	0	0	0.67	intergenic_region	Secretory_peroxidase-Gene_of_unknown_function	PGSC0003DMG400014727-PGSC0003DMG400034764
chr01-2716-6856160	6856144	AGCATTTCGACCTCCAGGGCAGTGATGGCTG	20.11	24.74	21.86	10.85	27.47	25.5	downstream|intergenic_region	Gene_of_unknown_function|Secretory_peroxidase-Gene_of_unknown_function	PGSC0003DMG400034764|PGSC0003DMG400014727-PGSC0003DMG400034764
chr01-2717-6856444	6856428	GGCAGTGATGAGTCCTGGAAGGAAGAAGGCT	10.43	14.2	7.15	9.18	23.03	22.81	exon|downstream	Gene_of_unknown_function|Conserved_gene_of_unknown_function	PGSC0003DMG400034764|PGSC0003DMG400014738
chr01-2718-6856550	6856534	GCACATGCCACCACCAGGGCCGGGGAAAGGT	0.37	0	0	0	0.81	0	exon|downstream	Gene_of_unknown_function|Conserved_gene_of_unknown_function	PGSC0003DMG400034764|PGSC0003DMG400014738
chr01-2725-6881933	6881917	TGTATCATTTTCACCAGGATAATCCAATAGT	11.55	4.46	14.29	11.26	13.33	12.75	intergenic_region	M18S-3Ap-Serine/threonine-protein_kinase_bri1	PGSC0003DMG400014739-PGSC0003DMG400014740
chr01-2728-6887692	6887676	GTGGTTTTGGTCGCCAGGGCGGGGCCGCTGT	4.1	0.81	2.94	1.67	8.89	10.06	intergenic_region	M18S-3Ap-Serine/threonine-protein_kinase_bri1	PGSC0003DMG400014739-PGSC0003DMG400014740
chr01-2729-6887918	6887902	GGGAGGGTTTTGACCTGGAATTTATGGTGGA	4.47	4.06	4.62	6.67	0	0	intergenic_region	M18S-3Ap-Serine/threonine-protein_kinase_bri1	PGSC0003DMG400014739-PGSC0003DMG400014740
chr01-2730-6888317	6888301	CTTGTTGAATGGACCAGGTGTTGTGTTCCGA	1.49	3.24	5.89	3.34	10.1	6.71	intergenic_region	M18S-3Ap-Serine/threonine-protein_kinase_bri1	PGSC0003DMG400014739-PGSC0003DMG400014740
chr01-2731-6888743	6888727	TGAGTCAGTTCTTCCAGGCTGCCATGAGCTC	63.32	52.73	40.36	50.06	22.22	18.11	intergenic_region	M18S-3Ap-Serine/threonine-protein_kinase_bri1	PGSC0003DMG400014739-PGSC0003DMG400014740
chr01-2732-6888822	6888806	ATTGGTTCATTAGCCTGGGGTTGTGACCCTT	11.55	5.68	10.93	14.6	20.6	16.77	intergenic_region	M18S-3Ap-Serine/threonine-protein_kinase_bri1	PGSC0003DMG400014739-PGSC0003DMG400014740
chr01-2733-6892407	6892391	TGTATACTTTCACCCTGGGGCATCGGACAAC	0	0	0	0	0.4	0	intergenic_region	M18S-3Ap-Serine/threonine-protein_kinase_bri1	PGSC0003DMG400014739-PGSC0003DMG400014740
chr01-2734-6892591	6892575	CTCTAATATTTTCCCAGGCAGAAACGTTAGA	0	0	0	0	1.21	0	intergenic_region	M18S-3Ap-Serine/threonine-protein_kinase_bri1	PGSC0003DMG400014739-PGSC0003DMG400014740
chr01-2735-6892746	6892730	CAGCTATGATTAACCAGGAAGTCTTTGACTT	7.82	9.73	1.26	4.59	20.2	24.82	intergenic_region	M18S-3Ap-Serine/threonine-protein_kinase_bri1	PGSC0003DMG400014739-PGSC0003DMG400014740
chr01-2741-6917574	6917558	ATCTAACAAGGTACCAGGTGCAGAAGAGACT	2.98	0.81	1.26	0.42	48.47	21.47	intergenic_region	Serine/threonine-protein_kinase_bri1-Gene_of_unknown_function	PGSC0003DMG400014740-PGSC0003DMG400014741
chr01-2742-6932863	6932847	CATCACCCCTGTGCCTGGATGTGATTGTGCT	29.8	32.85	4.2	4.59	14.95	7.38	intergenic_region	Serine/threonine-protein_kinase_bri1-Gene_of_unknown_function	PGSC0003DMG400014740-PGSC0003DMG400014741
chr01-2743-6933561	6933545	GGCTTCTAGCAACCCTGGCAGTGCTAACTCC	5.59	0	0	3.75	0	0	intergenic_region	Serine/threonine-protein_kinase_bri1-Gene_of_unknown_function	PGSC0003DMG400014740-PGSC0003DMG400014741
chr01-2745-6934949	6934933	CCACCATCTACTACCTGGAAGCTCTTTCCTA	0.37	0.41	2.52	4.59	4.85	2.01	intergenic_region	Serine/threonine-protein_kinase_bri1-Gene_of_unknown_function	PGSC0003DMG400014740-PGSC0003DMG400014741
chr01-2746-6935429	6935413	GAGAGATTTAAAGCCAGGTTAGTTGCTAAGG	0	0	0	0	4.04	1.34	downstream|intergenic_region	Gene_of_unknown_function|Serine/threonine-protein_kinase_bri1-Gene_of_unknown_function	PGSC0003DMG400014741|PGSC0003DMG400014740-PGSC0003DMG400014741
chr01-2747-6936404	6936388	CAGTGACAGGATTCCTGGTTAAACTAGGAAA	0	0	0	0	0.81	0.67	downstream|intergenic_region	Gene_of_unknown_function|Serine/threonine-protein_kinase_bri1-Gene_of_unknown_function	PGSC0003DMG400014741|PGSC0003DMG400014740-PGSC0003DMG400014741
chr01-2749-6946538	6946522	CCTAAGCCTACACCCTGGGCGCGACTTGCAC	8.19	15.01	11.77	9.59	76.75	100.64	downstream|intergenic_region	Conserved_gene_of_unknown_function|Gene_of_unknown_function-Conserved_gene_of_unknown_function	PGSC0003DMG400043810|PGSC0003DMG400014741-PGSC0003DMG400043810
chr01-2752-6950254	6950238	CTGAACCTCTGGTCCAGGAACCAAAAGGCCG	0	0	0	0	1.62	1.34	exon	Conserved_gene_of_unknown_function	PGSC0003DMG400043810
chr01-2753-6950291	6950275	CTGAACCTTTGTTCCAGGCACCAAAAGTTCC	0	0	0	0	0.4	0	exon	Conserved_gene_of_unknown_function	PGSC0003DMG400043810
chr01-2754-6950432	6950416	TGCTGCCTCCGCCCCTGGCACTGACCTTTGA	0	0	0	0	2.42	5.37	intron	Conserved_gene_of_unknown_function	PGSC0003DMG400043810
chr01-2758-6952896	6952880	AGCAACAGTCCAACCTGGATGTTGAGAGGCT	0	0	0	0	0	2.01	upstream|intergenic_region	Conserved_gene_of_unknown_function|Conserved_gene_of_unknown_function-Serine-threonine_protein_kinase__plant-type	PGSC0003DMG400043810|PGSC0003DMG400043810-PGSC0003DMG400014742
chr01-2763-6957043	6957027	AACTCTTCCGAAACCTGGCTTGAAGCACTAG	0	0	0.84	0	2.42	2.68	downstream|intergenic_region	Serine-threonine_protein_kinase__plant-type|Conserved_gene_of_unknown_function-Serine-threonine_protein_kinase__plant-type	PGSC0003DMG400014742|PGSC0003DMG400043810-PGSC0003DMG400014742
chr01-2766-6961646	6961630	AGATGCATTAGTACCTGGTGAGGAATAAGAA	0.37	1.22	2.52	2.5	4.44	3.35	upstream|intergenic_region	Serine-threonine_protein_kinase__plant-type|Serine-threonine_protein_kinase__plant-type-RNase_H_family_protein	PGSC0003DMG400014742|PGSC0003DMG400014742-PGSC0003DMG400014751
chr01-2767-6962096	6962080	AGACAACAAGAGACCAGGAAGACATTGCTCT	0	0	0	0	7.68	14.76	upstream|downstream|intergenic_region	Serine-threonine_protein_kinase__plant-type|RNase_H_family_protein|Serine-threonine_protein_kinase__plant-type-RNase_H_family_protein	PGSC0003DMG400014742|PGSC0003DMG400014751|PGSC0003DMG400014742-PGSC0003DMG400014751
chr01-2768-6963158	6963142	TACCATTCCAAAGCCTGGCCATCCAAATAGA	0	0	0	0	0	2.68	upstream|downstream|intergenic_region	Serine-threonine_protein_kinase__plant-type|RNase_H_family_protein|Serine-threonine_protein_kinase__plant-type-RNase_H_family_protein	PGSC0003DMG400014742|PGSC0003DMG400014751|PGSC0003DMG400014742-PGSC0003DMG400014751
chr01-2769-6964155	6964139	GTTGTTTATTAGGCCTGGGTCCCAAACCAAC	13.04	22.71	13.87	5.42	19.39	8.72	downstream|intergenic_region	RNase_H_family_protein|Serine-threonine_protein_kinase__plant-type-RNase_H_family_protein	PGSC0003DMG400014751|PGSC0003DMG400014742-PGSC0003DMG400014751
chr01-2778-6992492	6992476	AGAGGGGTGTAGGCCAGGTTAGGACAGCCCC	0	0	0	0	2.42	4.03	intergenic_region	M18S-3Ap-M18S-3Ap	PGSC0003DMG400014753-PGSC0003DMG400019072
chr01-2785-6997495	6997479	AACCTCTAATAGACCTGGACACAAAGAATTC	2.23	3.24	0	0	11.71	7.38	intergenic_region	M18S-3Ap-M18S-3Ap	PGSC0003DMG400014753-PGSC0003DMG400019072
chr01-2788-7001615	7001599	AAAGAAGAGGTGACCTGGGAAGCTAAGGCTG	0	0	0	0	0.4	2.01	intergenic_region	M18S-3Ap-M18S-3Ap	PGSC0003DMG400014753-PGSC0003DMG400019072
chr01-2790-7006405	7006389	GTTACCTTATGCACCTGGAGTGGAAGATCAA	0	0	0	0	0.81	0	intergenic_region	M18S-3Ap-M18S-3Ap	PGSC0003DMG400014753-PGSC0003DMG400019072
chr01-2792-7011090	7011074	GGGAATAGGATGCCCTGGCAGCGTGAGGTCG	0	0	0	0	4.85	7.38	downstream|intergenic_region	M18S-3Ap|M18S-3Ap-M18S-3Ap	PGSC0003DMG400019072|PGSC0003DMG400014753-PGSC0003DMG400019072
chr01-2797-7022529	7022513	CTCCCCCATAGCGCCAGGCAGGCTGGGGCAG	0.74	2.03	0.84	0.42	1.62	2.68	intergenic_region	M18S-3Ap-Gene_of_unknown_function	PGSC0003DMG400019072-PGSC0003DMG400019073
chr01-2798-7023347	7023331	GGTATAGGACGGTCCTGGCAGCGTGAGGTAG	0	0.41	4.2	5.42	1.62	14.76	intergenic_region	M18S-3Ap-Gene_of_unknown_function	PGSC0003DMG400019072-PGSC0003DMG400019073
chr01-2801-7024108	7024092	GTACCAGTCCCGCCCAGGTTGTAGGCTCGGG	0	0	0.42	0.83	0.4	0	intergenic_region	M18S-3Ap-Gene_of_unknown_function	PGSC0003DMG400019072-PGSC0003DMG400019073
chr01-2806-7036426	7036410	CAGATGCAGGTAACCAGGATCAACATCCAGC	74.5	38.53	92.48	79.26	48.47	48.31	intron	Gene_of_unknown_function	PGSC0003DMG400019073
chr01-2809-7041940	7041924	GGGTTTCGTAGTTCCTGGTAAAGAAAAGAAA	4.1	0.41	1.26	0	19.39	14.09	downstream|intergenic_region	Gene_of_unknown_function|Gene_of_unknown_function-'chromo'_domain_containing_protein	PGSC0003DMG400019073|PGSC0003DMG400019073-PGSC0003DMG400019074
chr01-2812-7054462	7054446	TGATTCAGGATAGCCAGGAAGTCGCACCTTC	4.1	1.62	10.09	10.43	2.83	8.05	exon|downstream	'chromo'_domain_containing_protein|M18S-3Ap	PGSC0003DMG400019074|PGSC0003DMG400019071
chr01-2813-7054715	7054699	AGGTACGGCGCAGCCAGGGCTCAGTGTTATG	0	0	0	0	6.06	5.37	3_prime_UTR|downstream	'chromo'_domain_containing_protein|M18S-3Ap	PGSC0003DMG400019074|PGSC0003DMG400019071
chr01-2814-7058958	7058942	TTTCGATTATAACCCAGGTAATTAGACTTCG	0	0	0	0	0	1.34	downstream|downstream|intergenic_region	'chromo'_domain_containing_protein|M18S-3Ap|'chromo'_domain_containing_protein-M18S-3Ap	PGSC0003DMG400019074|PGSC0003DMG400019071|PGSC0003DMG400019074-PGSC0003DMG400019071
chr01-2817-7070566	7070550	GTCATGGGATATTCCAGGATCACTTTTGGTG	5.21	2.84	0	0	22.22	12.75	intergenic_region	M18S-3Ap-UDP-apiose/xylose_synthase	PGSC0003DMG400019071-PGSC0003DMG400028069
chr01-2822-7127884	7127868	TATTTTTACTAGGCCAGGCAGTATGTATATG	0.37	0	0	0	0	0	upstream|intergenic_region	UDP-apiose/xylose_synthase|M18S-3Ap-UDP-apiose/xylose_synthase	PGSC0003DMG400028069|PGSC0003DMG400019071-PGSC0003DMG400028069
chr01-2823-7134773	7134757	AGCGGTACTCGGTCCTGGATGTCAATGAGAC	1.86	1.62	0	0	0	0	intron	UDP-apiose/xylose_synthase	PGSC0003DMG400028069
chr01-2830-7155267	7155251	TGTTCTATCACCTCCTGGACTATTTAAAAAT	0	0	0	0	0.4	0	upstream|intergenic_region	Conserved_gene_of_unknown_function|UDP-apiose/xylose_synthase-Conserved_gene_of_unknown_function	PGSC0003DMG400041923|PGSC0003DMG400028069-PGSC0003DMG400041923
chr01-2833-7169244	7169228	GGGATAAGTTATCCCAGGACAGTTAAGCTTA	0	0	0	0	4.44	3.35	upstream|intergenic_region	Conserved_gene_of_unknown_function|Conserved_gene_of_unknown_function-CBF1	PGSC0003DMG400028068|PGSC0003DMG400028068-PGSC0003DMG400038366
chr01-2837-7240332	7240316	TATTACAATTAATCCTGGTATAATAGGGGGA	0.74	1.62	4.62	2.5	4.85	0	intergenic_region	Conserved_gene_of_unknown_function-CBF1	PGSC0003DMG400028068-PGSC0003DMG400038366
chr01-2838-7240706	7240690	GGCAACCTCCTTGCCTGGTTACACTACTCCT	0.37	0	0	0	6.06	1.34	intergenic_region	Conserved_gene_of_unknown_function-CBF1	PGSC0003DMG400028068-PGSC0003DMG400038366
chr01-2839-7241208	7241192	CCACACACATATTCCAGGGATATACCCTGAC	0	0	0	0	10.91	8.72	intergenic_region	Conserved_gene_of_unknown_function-CBF1	PGSC0003DMG400028068-PGSC0003DMG400038366
chr01-2841-7247711	7247695	AATGGCGGAATGACCTGGGAGGCCCCTGTAC	0.37	0.81	3.78	0	1.62	4.03	downstream|intergenic_region	CBF1|Conserved_gene_of_unknown_function-CBF1	PGSC0003DMG400038366|PGSC0003DMG400028068-PGSC0003DMG400038366
chr01-2842-7254005	7253989	ATCTTGCGGAAATCCTGGATACGCCTCTGAT	0.74	1.22	1.68	2.09	1.62	6.04	upstream|intergenic_region	CBF1|CBF1-Ku70-binding_family_protein	PGSC0003DMG400038366|PGSC0003DMG400038366-PGSC0003DMG400011703
chr01-2844-7267877	7267861	TTCTAGCTCCACCCCTGGTCAAGATTATTTT	0	0	0.42	0	0	0	downstream|intergenic_region	Ku70-binding_family_protein|CBF1-Ku70-binding_family_protein	PGSC0003DMG400011703|PGSC0003DMG400038366-PGSC0003DMG400011703
chr01-2845-7269255	7269239	GCCTAACTCAAACCCAGGAGCTAACCCGTGA	9.31	3.65	7.15	12.51	17.37	5.37	intron	Ku70-binding_family_protein	PGSC0003DMG400011703
chr01-2847-7270747	7270731	TGTACAAGTAATACCAGGATCACGTTTGAGA	0.74	0	0.42	0.42	0	0	intron	Ku70-binding_family_protein	PGSC0003DMG400011703
chr01-2849-7271931	7271915	CTAATAGAAAAGTCCAGGAATAATAAATTAT	0	0	0	0	0.4	0	5_prime_UTR|intron	Ku70-binding_family_protein|Ku70-binding_family_protein	PGSC0003DMG400011703|PGSC0003DMG400011703
chr01-2852-7275586	7275570	AGGCAGAGCCGCCCCTGGGGTCAAGACCTAA	0	0	0	0	0	1.34	upstream|downstream|intron	Ku70-binding_family_protein|60S_acidic_ribosomal_protein|Ku70-binding_family_protein	PGSC0003DMG400011703|PGSC0003DMG400011702|PGSC0003DMG400011703
chr01-2855-7283010	7282994	TACCTGTATATCTCCTGGCTACAAAGGACTT	0.37	0.41	0	0	0	0	upstream|intergenic_region	60S_acidic_ribosomal_protein|60S_acidic_ribosomal_protein-Conserved_gene_of_unknown_function	PGSC0003DMG400011702|PGSC0003DMG400011702-PGSC0003DMG400011701
chr01-2856-7283267	7283251	TCTTTTCCCTTTCCCAGGGTTCGAACTCATT	0	2.43	0	0.83	0	0.67	upstream|intergenic_region	60S_acidic_ribosomal_protein|60S_acidic_ribosomal_protein-Conserved_gene_of_unknown_function	PGSC0003DMG400011702|PGSC0003DMG400011702-PGSC0003DMG400011701
chr01-2857-7289828	7289812	AGAAATAAATATACCTGGAGCAAGGTGGGAG	0.74	0.41	1.68	0.42	0.81	0	downstream|intergenic_region	Conserved_gene_of_unknown_function|60S_acidic_ribosomal_protein-Conserved_gene_of_unknown_function	PGSC0003DMG400011701|PGSC0003DMG400011702-PGSC0003DMG400011701
chr01-2858-7292647	7292631	TAAGGATTTGACACCTGGTGGGAAACAAAAA	4.1	2.03	2.52	2.92	2.42	2.01	downstream|intergenic_region	Conserved_gene_of_unknown_function|60S_acidic_ribosomal_protein-Conserved_gene_of_unknown_function	PGSC0003DMG400011701|PGSC0003DMG400011702-PGSC0003DMG400011701
chr01-2861-7295804	7295788	GTTTAATGCAACTCCAGGTTGGGTAAGATCC	0.74	2.03	0.42	0.83	0	0	exon|5_prime_UTR	Conserved_gene_of_unknown_function|Conserved_gene_of_unknown_function	PGSC0003DMG400011701|PGSC0003DMG400011701
chr01-2865-7305016	7305000	GAATAGGATGGTACCTGGGGAGGCCTAGGAC	0	0	0	0	1.62	0	intergenic_region	Conserved_gene_of_unknown_function-Conserved_gene_of_unknown_function	PGSC0003DMG400011701-PGSC0003DMG400011700
chr01-2867-7307188	7307172	ATACGGTTACAATCCAGGTATTGTTAGACCA	0.37	0	0	0	7.68	4.03	intergenic_region	Conserved_gene_of_unknown_function-Conserved_gene_of_unknown_function	PGSC0003DMG400011701-PGSC0003DMG400011700
chr01-2868-7308507	7308491	AGTTGTCTGGAAGCCAGGATTGGAGCTACAA	0.37	2.03	0	0	0.4	0	intergenic_region	Conserved_gene_of_unknown_function-Conserved_gene_of_unknown_function	PGSC0003DMG400011701-PGSC0003DMG400011700
chr01-2874-7313284	7313268	AAGGAAGAGAATACCTGGAGAGGAAGGGAAT	6.7	5.27	6.73	5.84	1.62	2.01	intergenic_region	Conserved_gene_of_unknown_function-Conserved_gene_of_unknown_function	PGSC0003DMG400011701-PGSC0003DMG400011700
chr01-2875-7315562	7315546	ACCTTTGCCTTGCCCAGGCTCTATGCTAGAA	7.45	1.22	3.78	2.92	4.04	0	downstream|intergenic_region	Conserved_gene_of_unknown_function|Conserved_gene_of_unknown_function-Conserved_gene_of_unknown_function	PGSC0003DMG400011700|PGSC0003DMG400011701-PGSC0003DMG400011700
chr01-2876-7318014	7317998	ATTTTAATTTGAACCTGGAGTCTCTTGCCTG	15.64	24.33	13.87	14.18	7.68	12.75	downstream|intergenic_region	Conserved_gene_of_unknown_function|Conserved_gene_of_unknown_function-Conserved_gene_of_unknown_function	PGSC0003DMG400011700|PGSC0003DMG400011701-PGSC0003DMG400011700
chr01-2882-7336527	7336511	CTGAGTAAGTAAGCCAGGCCAAAGGTTCATT	0	0	0	0	3.64	6.04	intergenic_region	Conserved_gene_of_unknown_function-Sn-1_protein	PGSC0003DMG400011700-PGSC0003DMG400011716
chr01-2883-7336580	7336564	GTGCCGGCCACGTCCAGGGTGTATGCTACGA	1.86	2.43	4.2	1.25	3.64	0.67	intergenic_region	Conserved_gene_of_unknown_function-Sn-1_protein	PGSC0003DMG400011700-PGSC0003DMG400011716
chr01-2884-7340659	7340643	GTGTTTGAGCTATCCAGGTTAGATTCATTTA	0	0	0	0	0.81	0	intergenic_region	Conserved_gene_of_unknown_function-Sn-1_protein	PGSC0003DMG400011700-PGSC0003DMG400011716
chr01-2885-7342284	7342268	CAGGTTTGTTAGACCTGGTGCACCTTGTAGT	59.6	68.95	67.26	54.23	56.55	63.74	intergenic_region	Conserved_gene_of_unknown_function-Sn-1_protein	PGSC0003DMG400011700-PGSC0003DMG400011716
chr01-2886-7343166	7343150	TGACACCCTTGTACCAGGTGTGGTACCCGAG	13.04	4.87	17.66	13.35	27.47	27.51	upstream|intergenic_region	Sn-1_protein|Conserved_gene_of_unknown_function-Sn-1_protein	PGSC0003DMG400011716|PGSC0003DMG400011700-PGSC0003DMG400011716
chr01-2888-7355660	7355644	TGCGAAGGCTAATCCAGGGTTAAGGGTAACA	11.55	4.87	16.81	20.44	6.46	4.7	downstream|intron	Sn-1_protein|Sn-2_protein	PGSC0003DMG400011716|PGSC0003DMG400011715
chr01-2892-7369198	7369182	CGAGTTTATTCCTCCTGGTTGATCTTATTAT	0.37	0	5.04	3.75	0.81	0.67	intergenic_region	Sn-2_protein-Protein_phosphatase_2c	PGSC0003DMG400011715-PGSC0003DMG400011718
chr01-2893-7369681	7369665	TAGTGGTGATTACCCAGGTCCTAGAACAATG	2.23	4.87	7.15	3.75	1.62	2.01	intergenic_region	Sn-2_protein-Protein_phosphatase_2c	PGSC0003DMG400011715-PGSC0003DMG400011718
chr01-2894-7372195	7372179	GAAATTCCATGTACCTGGTGAAGAAAACTAC	0	0	0	0	0.81	0	intergenic_region	Sn-2_protein-Protein_phosphatase_2c	PGSC0003DMG400011715-PGSC0003DMG400011718
chr01-2895-7372567	7372551	ATAACATTTTACTCCAGGCTCAAAATCAAGC	2.23	0.81	4.62	2.09	1.62	0.67	intergenic_region	Sn-2_protein-Protein_phosphatase_2c	PGSC0003DMG400011715-PGSC0003DMG400011718
chr01-2896-7373209	7373193	TCTCTTACAATTACCAGGAAAAGCCACACGT	0	0	1.26	0.83	2.02	0.67	intergenic_region	Sn-2_protein-Protein_phosphatase_2c	PGSC0003DMG400011715-PGSC0003DMG400011718
chr01-2897-7376583	7376567	CTATTCTCAGCAGCCTGGGGTGGACTTTGGA	5.59	5.27	7.99	9.59	8.08	4.03	intergenic_region	Sn-2_protein-Protein_phosphatase_2c	PGSC0003DMG400011715-PGSC0003DMG400011718
chr01-2901-7382956	7382940	TGACCAAAATAACCCAGGAACACGTGCATCA	0	0	1.26	7.93	1.62	0.67	intergenic_region	Sn-2_protein-Protein_phosphatase_2c	PGSC0003DMG400011715-PGSC0003DMG400011718
chr01-2902-7384195	7384179	GCCTAGGCCCAAACCAGGTCTTACAACAAGT	7.45	5.27	13.03	18.35	9.29	10.73	intergenic_region	Sn-2_protein-Protein_phosphatase_2c	PGSC0003DMG400011715-PGSC0003DMG400011718
chr01-2903-7384615	7384599	CGGAGAGTACTAACCTGGAATCCATTTGGTC	1.49	1.62	0.84	2.92	5.25	8.05	intergenic_region	Sn-2_protein-Protein_phosphatase_2c	PGSC0003DMG400011715-PGSC0003DMG400011718
chr01-2904-7386391	7386375	ATAGAGGAAATGACCTGGAGGGTCATTGCAT	0	0	0	0	8.89	4.7	upstream|intergenic_region	Protein_phosphatase_2c|Sn-2_protein-Protein_phosphatase_2c	PGSC0003DMG400011718|PGSC0003DMG400011715-PGSC0003DMG400011718
chr01-2906-7394877	7394861	AAGGCAGAACAGGCCAGGAGGCTAATTCAAT	0	0	0	0	1.62	0	downstream|intergenic_region	Protein_phosphatase_2c|Protein_phosphatase_2c-Conserved_gene_of_unknown_function	PGSC0003DMG400011718|PGSC0003DMG400011718-PGSC0003DMG400011713
chr01-2908-7397558	7397542	GGCATCTATGGACCCTGGTTGGCAGGCAGCT	0	0	0	0	2.02	0.67	intergenic_region	Protein_phosphatase_2c-Conserved_gene_of_unknown_function	PGSC0003DMG400011718-PGSC0003DMG400011713
chr01-2912-7398842	7398826	GCCTTACAAATTGCCAGGAATCCTGTGTTCC	1.86	1.22	2.52	1.25	2.02	0.67	intergenic_region	Protein_phosphatase_2c-Conserved_gene_of_unknown_function	PGSC0003DMG400011718-PGSC0003DMG400011713
chr01-2913-7400300	7400284	GGTAAGGGGTGTCCCTGGGATTTCGATCATA	1.12	0.41	0	0	1.21	3.35	intergenic_region	Protein_phosphatase_2c-Conserved_gene_of_unknown_function	PGSC0003DMG400011718-PGSC0003DMG400011713
chr01-2915-7403438	7403422	CTTCCCAGATGGCCCTGGAGTTTTTGGCCTA	0.74	2.84	4.2	2.5	1.62	0	intergenic_region	Protein_phosphatase_2c-Conserved_gene_of_unknown_function	PGSC0003DMG400011718-PGSC0003DMG400011713
chr01-2918-7410550	7410534	GTGATGGGAGGTACCTGGCTTACAGAGAAAG	0	0	0.84	0	0	0	exon	Conserved_gene_of_unknown_function	PGSC0003DMG400011713
chr01-2920-7418759	7418743	AAGCGAGGATTGACCAGGATGCTTACCATCC	1.86	0.81	16.81	12.51	5.66	6.71	intergenic_region	Conserved_gene_of_unknown_function-Ribosomal_protein_L10a	PGSC0003DMG400011713-PGSC0003DMG400011712
chr01-2923-7426750	7426734	GCATGGGCATGGCCCTGGCTGGAGTCACTGC	1.12	3.24	2.1	4.59	1.62	3.35	intergenic_region	Conserved_gene_of_unknown_function-Ribosomal_protein_L10a	PGSC0003DMG400011713-PGSC0003DMG400011712
chr01-2925-7434137	7434121	ACCAATAGTGGACCCAGGATTGTCATTAAGG	21.23	17.44	14.71	16.69	16.16	14.76	upstream|intergenic_region	Ribosomal_protein_L10a|Conserved_gene_of_unknown_function-Ribosomal_protein_L10a	PGSC0003DMG400011712|PGSC0003DMG400011713-PGSC0003DMG400011712
chr01-2927-7435706	7435690	GACATGTTAAGGACCTGGTTCTTCTATAATT	0	0.41	0	0	0	0	upstream|intergenic_region	Ribosomal_protein_L10a|Conserved_gene_of_unknown_function-Ribosomal_protein_L10a	PGSC0003DMG400011712|PGSC0003DMG400011713-PGSC0003DMG400011712
chr01-2928-7436712	7436696	CGCTCTAGTTGGGCCTGGGTATGAACAGGGT	2.23	5.27	0	0	11.71	10.73	upstream|intron	Ribosomal_protein_L10a|Ribosomal_protein_L10a	PGSC0003DMG400011712|PGSC0003DMG400011712
chr01-2930-7437272	7437256	TCTGCTCAACGATCCAGGGCTCGAAAACAGG	0	1.62	0.42	1.25	2.83	0	exon|upstream	Ribosomal_protein_L10a|Ribosomal_protein_L10a	PGSC0003DMG400011712|PGSC0003DMG400011712
chr01-2934-7444424	7444408	CCCTTGTTTCCCACCAGGAATCACTCGAGTC	0	0	0	0	0.81	0	exon|upstream	Ribosomal_protein_L10a|Conserved_gene_of_unknown_function	PGSC0003DMG400011712|PGSC0003DMG400011711
chr01-2938-7454093	7454077	ACTATAGCTCCACCCAGGGGAGGACCCACGT	0	0	0	0	0.4	0	intergenic_region	Conserved_gene_of_unknown_function-Conserved_gene_of_unknown_function	PGSC0003DMG400011711-PGSC0003DMG400011710
chr01-2940-7457146	7457130	AGCATCAGTAGAACCAGGAATATCTGTCACA	0	0.41	0	0	0	0	intergenic_region	Conserved_gene_of_unknown_function-Conserved_gene_of_unknown_function	PGSC0003DMG400011711-PGSC0003DMG400011710
chr01-2943-7474130	7474114	ATAAGTCTGACTCCCAGGCATGTAAGTCTAT	0	0	0.84	0	0	0	upstream|intergenic_region	Conserved_gene_of_unknown_function|Conserved_gene_of_unknown_function-Conserved_gene_of_unknown_function	PGSC0003DMG400011710|PGSC0003DMG400011711-PGSC0003DMG400011710
chr01-2944-7477948	7477932	CAAACTCTGTCCGCCTGGGTCGGTATTTGGG	0	0	1.68	0.83	0.81	1.34	downstream|intergenic_region	Conserved_gene_of_unknown_function|Conserved_gene_of_unknown_function-CEN_1	PGSC0003DMG400011710|PGSC0003DMG400011710-PGSC0003DMG400011709
chr01-2950-7494091	7494075	CCAGAAAATTTGGCCAGGTAAAATGACATAT	0.74	0	0	0.83	0	0	intergenic_region	Conserved_gene_of_unknown_function-CEN_1	PGSC0003DMG400011710-PGSC0003DMG400011709
chr01-2953-7498953	7498937	TTTTGCAAATGGACCTGGATGTTGTTCTGAT	1.86	2.43	2.1	0.42	0.81	0.67	intergenic_region	Conserved_gene_of_unknown_function-CEN_1	PGSC0003DMG400011710-PGSC0003DMG400011709
chr01-2958-7512011	7511995	CAGTGGATCACTTCCTGGAAAAGTTTTTGGA	0.37	0.81	0	0	0	0	5_prime_UTR	Conserved_gene_of_unknown_function	PGSC0003DMG400011708
chr01-2959-7512148	7512132	TGGTGATCAAAGGCCAGGAAATCGAGCTAGA	1.49	0.81	0	0	0	0.67	exon	Conserved_gene_of_unknown_function	PGSC0003DMG400011708
chr01-2960-7517664	7517648	TAGGAGTGTTTCACCTGGTGGGTAAAAAAAA	0	0.81	2.52	0.83	0.4	0	upstream|downstream|intergenic_region	CEN_1|Conserved_gene_of_unknown_function|Conserved_gene_of_unknown_function-CEN_1	PGSC0003DMG400011707|PGSC0003DMG400011708|PGSC0003DMG400011708-PGSC0003DMG400011707
chr01-2961-7518599	7518583	GGGACAAACTGATCCAGGAAAGAGTAATGTT	27.94	44.61	19.76	29.2	18.99	16.77	upstream|intergenic_region	CEN_1|Conserved_gene_of_unknown_function-CEN_1	PGSC0003DMG400011707|PGSC0003DMG400011708-PGSC0003DMG400011707
chr01-2962-7518841	7518825	CCTATTGAGTTACCCAGGAGAAAATGGTACA	24.21	18.66	26.48	26.28	17.37	11.41	upstream|intergenic_region	CEN_1|Conserved_gene_of_unknown_function-CEN_1	PGSC0003DMG400011707|PGSC0003DMG400011708-PGSC0003DMG400011707
chr01-2965-7525261	7525245	TGCACTAGGTGAGCCTGGCACCAGGAATGGT	0	0.81	0	1.67	0.4	0	downstream|downstream|intergenic_region	CEN_1|ATP_binding_protein|CEN_1-ATP_binding_protein	PGSC0003DMG400011707|PGSC0003DMG400011697|PGSC0003DMG400011707-PGSC0003DMG400011697
chr01-2966-7529139	7529123	ATTTCTATATCTCCCTGGTTGATTAAGTTTG	1.86	1.22	0	0	0.4	0	exon	ATP_binding_protein	PGSC0003DMG400011697
chr01-2967-7529478	7529462	ACGGAGGGACAAACCAGGCTTTATCATAATC	0.74	0	0.42	0.42	0	0	exon&splice_region|upstream	ATP_binding_protein|Gene_of_unknown_function	PGSC0003DMG400011697|PGSC0003DMG400011706
chr01-2969-7532093	7532077	ACTACGGCTGAAACCTGGAGGGATGAGAGTT	11.17	15.01	0.84	0.42	0	0	upstream|upstream|intergenic_region	ATP_binding_protein|Gene_of_unknown_function|ATP_binding_protein-Gene_of_unknown_function	PGSC0003DMG400011697|PGSC0003DMG400011706|PGSC0003DMG400011697-PGSC0003DMG400011706
chr01-2970-7536509	7536493	TTCAGGTGAACCCCCTGGATACAACGTGGGT	6.7	0	1.26	0.42	2.83	4.03	downstream|intergenic_region	Gene_of_unknown_function|Gene_of_unknown_function-Pentatricopeptide_repeat-containing_protein	PGSC0003DMG400011706|PGSC0003DMG400011706-PGSC0003DMG400011704
chr01-2971-7547849	7547833	CAATTTCTATCCTCCAGGGGTCTTTGAATAT	0	0.41	0	0.42	0	0	downstream|intergenic_region	Pentatricopeptide_repeat-containing_protein|Pentatricopeptide_repeat-containing_protein-Protein_phosphatase_inhibitor_2_containing_protein	PGSC0003DMG400011704|PGSC0003DMG400011704-PGSC0003DMG400010855
chr01-2974-7605170	7605154	TGAGAAGAAATCACCTGGTGTTTTTGTCTTT	1.12	1.62	12.61	8.76	2.42	2.68	intron	Protein_phosphatase_inhibitor_2_containing_protein	PGSC0003DMG400010855
chr01-2976-7613261	7613245	CTCGCCAAATCCTCCAGGCTAGACATGAGAA	14.9	6.08	9.67	12.51	8.08	4.7	intergenic_region	Protein_phosphatase_inhibitor_2_containing_protein-Gene_of_unknown_function	PGSC0003DMG400010855-PGSC0003DMG400046938
chr01-2977-7617734	7617718	CAAAGAACCAAGTCCAGGATGCATATGTAAC	0.37	0	0	0	0	0	intergenic_region	Protein_phosphatase_inhibitor_2_containing_protein-Gene_of_unknown_function	PGSC0003DMG400010855-PGSC0003DMG400046938
chr01-2979-7620139	7620123	AGTGCAGTTACGTCCAGGGTGTAGGCTCGGG	24.96	33.66	7.57	7.09	10.91	10.73	upstream|intergenic_region	Gene_of_unknown_function|Protein_phosphatase_inhibitor_2_containing_protein-Gene_of_unknown_function	PGSC0003DMG400046938|PGSC0003DMG400010855-PGSC0003DMG400046938
chr01-2980-7620482	7620466	CTTTATATGCGATCCAGGTTAGTTAGTATCT	0	0	0.42	0.42	0.4	0	upstream|intergenic_region	Gene_of_unknown_function|Protein_phosphatase_inhibitor_2_containing_protein-Gene_of_unknown_function	PGSC0003DMG400046938|PGSC0003DMG400010855-PGSC0003DMG400046938
chr01-2981-7622228	7622212	GCAGCAACGTCAGCCAGGTGGGCCACCAAGA	5.59	1.62	1.26	3.34	6.46	0.67	upstream|intergenic_region	Gene_of_unknown_function|Protein_phosphatase_inhibitor_2_containing_protein-Gene_of_unknown_function	PGSC0003DMG400046938|PGSC0003DMG400010855-PGSC0003DMG400046938
chr01-2982-7622819	7622803	TGACCAACTTTCTCCAGGAGGATTGATGCAA	19	7.3	9.67	13.77	31.1	16.1	upstream|intergenic_region	Gene_of_unknown_function|Protein_phosphatase_inhibitor_2_containing_protein-Gene_of_unknown_function	PGSC0003DMG400046938|PGSC0003DMG400010855-PGSC0003DMG400046938
chr01-2983-7625047	7625031	GGAAAACCATTACCCTGGACCCTAATATTTC	1.49	0	0	0	0	1.34	downstream|intergenic_region	Gene_of_unknown_function|Gene_of_unknown_function-R3h_domain_containing_protein	PGSC0003DMG400046938|PGSC0003DMG400046938-PGSC0003DMG400034982
chr01-2985-7628560	7628544	TACTGATAATACACCTGGTCTTTCAAGGGAC	3.35	2.03	4.62	6.67	2.83	2.01	downstream|intergenic_region	Gene_of_unknown_function|Gene_of_unknown_function-R3h_domain_containing_protein	PGSC0003DMG400046938|PGSC0003DMG400046938-PGSC0003DMG400034982
chr01-2991-7641162	7641146	AGTTGATAAATAACCTGGCCAAAAGTTACCT	0.74	0	1.68	1.25	0.81	2.01	intergenic_region	Gene_of_unknown_function-R3h_domain_containing_protein	PGSC0003DMG400046938-PGSC0003DMG400034982
chr01-2996-7645705	7645689	ATGTATTGTTCCCCCAGGTCATTAAGAATGG	16.02	19.47	26.06	24.19	27.07	26.84	intergenic_region	Gene_of_unknown_function-R3h_domain_containing_protein	PGSC0003DMG400046938-PGSC0003DMG400034982
chr01-2997-7646058	7646042	ACGTATTGTTTCCCCAGGTCCTGTAAAGTTT	2.61	3.24	0.42	0.42	0.81	0	intergenic_region	Gene_of_unknown_function-R3h_domain_containing_protein	PGSC0003DMG400046938-PGSC0003DMG400034982
chr01-2998-7646882	7646866	AAGACACATGTAACCTGGATCAACATCTAGC	1.12	1.22	1.26	0	0	1.34	intergenic_region	Gene_of_unknown_function-R3h_domain_containing_protein	PGSC0003DMG400046938-PGSC0003DMG400034982
chr01-3000-7652703	7652687	AAGTCAGAACCCACCTGGGCAGGGGCCTGGG	4.84	4.46	7.57	7.93	5.66	12.08	intergenic_region	Gene_of_unknown_function-R3h_domain_containing_protein	PGSC0003DMG400046938-PGSC0003DMG400034982
chr01-3002-7653572	7653556	GGTATAAGACGACCCTGGCAGCGTGATGCAA	0.37	2.03	1.26	1.67	0.81	0	intergenic_region	Gene_of_unknown_function-R3h_domain_containing_protein	PGSC0003DMG400046938-PGSC0003DMG400034982
chr01-3008-7657533	7657517	CGCGGAGCTGCTGCCAGGTTTGCGCGACGTA	5.59	1.22	2.52	2.92	4.04	3.35	intergenic_region	Gene_of_unknown_function-R3h_domain_containing_protein	PGSC0003DMG400046938-PGSC0003DMG400034982
chr01-3009-7662877	7662861	GAGTTAACAAATACCTGGTCTATTATGTATT	1.12	1.22	0	0.42	1.62	0.67	intergenic_region	Gene_of_unknown_function-R3h_domain_containing_protein	PGSC0003DMG400046938-PGSC0003DMG400034982
chr01-3014-7670688	7670672	CATCTGTTGTTGACCAGGATCCTTGATGAAC	5.59	2.84	26.06	24.19	13.73	16.1	exon	R3h_domain_containing_protein	PGSC0003DMG400034982
chr01-3015-7674086	7674070	ATGATGAAATTTTCCAGGGAATTTCTCTCTT	0.37	0	0	0	0	0	upstream|intergenic_region	R3h_domain_containing_protein|R3h_domain_containing_protein-Glycoside_hydrolase_family_28_protein_/_polygalacturonase__pectinase__family_protein	PGSC0003DMG400034982|PGSC0003DMG400034982-PGSC0003DMG400044500
chr01-3016-7674200	7674184	CCCATCAATGGTTCCAGGTAGCAAATTATTG	7.45	3.24	1.68	2.09	2.02	2.01	upstream|intergenic_region	R3h_domain_containing_protein|R3h_domain_containing_protein-Glycoside_hydrolase_family_28_protein_/_polygalacturonase__pectinase__family_protein	PGSC0003DMG400034982|PGSC0003DMG400034982-PGSC0003DMG400044500
chr01-3021-7697305	7697289	GCTTAATCCATGGCCAGGGCCACAAGTACCT	1.12	0.81	0	0.83	0.81	0	exon	Glycoside_hydrolase_family_28_protein_/_polygalacturonase__pectinase__family_protein	PGSC0003DMG400044500
chr01-3022-7705885	7705869	TATTGTCTATACACCAGGAAATAAGACAGAT	1.86	2.84	1.68	0.42	2.83	0	intergenic_region	Glycoside_hydrolase_family_28_protein_/_polygalacturonase__pectinase__family_protein-Conserved_gene_of_unknown_function	PGSC0003DMG400044500-PGSC0003DMG400030012
chr01-3025-7761001	7760985	TGTTTGGAAAATTCCTGGCAATCTCCCTTGG	0	0.41	0.84	0.42	0	0	intergenic_region	Glycoside_hydrolase_family_28_protein_/_polygalacturonase__pectinase__family_protein-Conserved_gene_of_unknown_function	PGSC0003DMG400044500-PGSC0003DMG400030012
chr01-3026-7764619	7764603	CTTAATTCCCAACCCAGGCCCCTTTACAATT	0.37	0.41	0	0	0.81	0	intergenic_region	Glycoside_hydrolase_family_28_protein_/_polygalacturonase__pectinase__family_protein-Conserved_gene_of_unknown_function	PGSC0003DMG400044500-PGSC0003DMG400030012
chr01-3027-7764705	7764689	TTTCTCCTTCGACCCAGGCCCAATGCACACT	9.68	9.73	7.99	9.59	7.27	6.04	intergenic_region	Glycoside_hydrolase_family_28_protein_/_polygalacturonase__pectinase__family_protein-Conserved_gene_of_unknown_function	PGSC0003DMG400044500-PGSC0003DMG400030012
chr01-3028-7766399	7766383	CCCGAGTCTACCCCCTGGACGTGGCCGGCAC	25.7	20.68	2.1	2.92	10.1	4.7	intergenic_region	Glycoside_hydrolase_family_28_protein_/_polygalacturonase__pectinase__family_protein-Conserved_gene_of_unknown_function	PGSC0003DMG400044500-PGSC0003DMG400030012
chr01-3030-7770515	7770499	CATAAATACTGGCCCAGGCATACATGAAAAT	14.53	20.28	7.57	5.42	3.64	8.05	intergenic_region	Glycoside_hydrolase_family_28_protein_/_polygalacturonase__pectinase__family_protein-Conserved_gene_of_unknown_function	PGSC0003DMG400044500-PGSC0003DMG400030012
chr01-3031-7772541	7772525	TGTACTTCCTTTACCAGGTATTCGAGGTATC	3.35	2.84	2.1	2.5	1.21	1.34	intergenic_region	Glycoside_hydrolase_family_28_protein_/_polygalacturonase__pectinase__family_protein-Conserved_gene_of_unknown_function	PGSC0003DMG400044500-PGSC0003DMG400030012
chr01-3032-7773095	7773079	TTCAATTTAGGCTCCAGGATCTCATGGCACA	11.55	2.84	4.2	4.17	6.46	0.67	intergenic_region	Glycoside_hydrolase_family_28_protein_/_polygalacturonase__pectinase__family_protein-Conserved_gene_of_unknown_function	PGSC0003DMG400044500-PGSC0003DMG400030012
chr01-3033-7775281	7775265	CCACTTTCCAAATCCTGGTTCCCAATGAGCA	26.82	25.96	30.27	28.37	20.2	26.84	intergenic_region	Glycoside_hydrolase_family_28_protein_/_polygalacturonase__pectinase__family_protein-Conserved_gene_of_unknown_function	PGSC0003DMG400044500-PGSC0003DMG400030012
chr01-3038-7777610	7777594	GAATGGTTTTGAACCAGGTTTCGTATTGGAG	0.74	0.81	0	0	0	0	intergenic_region	Glycoside_hydrolase_family_28_protein_/_polygalacturonase__pectinase__family_protein-Conserved_gene_of_unknown_function	PGSC0003DMG400044500-PGSC0003DMG400030012
chr01-3039-7777755	7777739	AATCAAGCATTGGCCAGGCCAATTCCTCGTA	14.9	11.36	7.15	7.93	8.89	4.7	intergenic_region	Glycoside_hydrolase_family_28_protein_/_polygalacturonase__pectinase__family_protein-Conserved_gene_of_unknown_function	PGSC0003DMG400044500-PGSC0003DMG400030012
chr01-3042-7782125	7782109	TGTAATGAAGCTGCCAGGGAAGTAGCTATCC	2.23	1.22	5.46	8.76	1.62	4.03	intergenic_region	Glycoside_hydrolase_family_28_protein_/_polygalacturonase__pectinase__family_protein-Conserved_gene_of_unknown_function	PGSC0003DMG400044500-PGSC0003DMG400030012
chr01-3043-7782601	7782585	ATGTGTAATCACTCCAGGATACATCAAATTT	0	0	0.84	0.42	0.81	0	intergenic_region	Glycoside_hydrolase_family_28_protein_/_polygalacturonase__pectinase__family_protein-Conserved_gene_of_unknown_function	PGSC0003DMG400044500-PGSC0003DMG400030012
chr01-3047-7789320	7789304	TGATATCATAGTACCAGGGTTTTCCATCCAG	0.74	0	2.94	2.92	0.81	0	intergenic_region	Glycoside_hydrolase_family_28_protein_/_polygalacturonase__pectinase__family_protein-Conserved_gene_of_unknown_function	PGSC0003DMG400044500-PGSC0003DMG400030012
chr01-3053-7791745	7791729	CTGCGAGATTTCTCCAGGTTCCGCATCACGG	0	0	0.42	0.83	0	0	intergenic_region	Glycoside_hydrolase_family_28_protein_/_polygalacturonase__pectinase__family_protein-Conserved_gene_of_unknown_function	PGSC0003DMG400044500-PGSC0003DMG400030012
chr01-3054-7792895	7792879	AACACCTCCCTGACCTGGTCATCCCTTGAGC	5.59	4.46	3.78	10.85	10.91	4.7	intergenic_region	Glycoside_hydrolase_family_28_protein_/_polygalacturonase__pectinase__family_protein-Conserved_gene_of_unknown_function	PGSC0003DMG400044500-PGSC0003DMG400030012
chr01-3056-7795350	7795334	AGATGACCTACGGCCAGGTTGGGGTATCGTC	0.37	0	0	0.42	0	0	intergenic_region	Glycoside_hydrolase_family_28_protein_/_polygalacturonase__pectinase__family_protein-Conserved_gene_of_unknown_function	PGSC0003DMG400044500-PGSC0003DMG400030012
chr01-3058-7798142	7798126	TGTAATAAAGTTGCCAGGAAAGTAGCTATCC	1.12	1.22	2.94	1.67	0.4	0.67	intergenic_region	Glycoside_hydrolase_family_28_protein_/_polygalacturonase__pectinase__family_protein-Conserved_gene_of_unknown_function	PGSC0003DMG400044500-PGSC0003DMG400030012
chr01-3059-7800520	7800504	GTGACTGATGGGGCCAGGAATCGCCGGAATT	5.96	4.46	0.84	0.42	0.81	0.67	intergenic_region	Glycoside_hydrolase_family_28_protein_/_polygalacturonase__pectinase__family_protein-Conserved_gene_of_unknown_function	PGSC0003DMG400044500-PGSC0003DMG400030012
chr01-3064-7806599	7806583	AGGAAACCCACTTCCAGGGTTCAGCCATAAC	9.31	10.14	13.45	9.18	2.42	4.03	intergenic_region	Glycoside_hydrolase_family_28_protein_/_polygalacturonase__pectinase__family_protein-Conserved_gene_of_unknown_function	PGSC0003DMG400044500-PGSC0003DMG400030012
chr01-3065-7807396	7807380	TTTCTCCTTCGACCCAGGCCCAACGCATACT	6.33	2.03	1.68	1.67	0.4	0.67	intergenic_region	Glycoside_hydrolase_family_28_protein_/_polygalacturonase__pectinase__family_protein-Conserved_gene_of_unknown_function	PGSC0003DMG400044500-PGSC0003DMG400030012
chr01-3066-7815959	7815943	TAATTATTTAAGGCCAGGCTTAAAGAGAGGG	0	0	0.42	0	0	0	upstream|intergenic_region	Conserved_gene_of_unknown_function|Glycoside_hydrolase_family_28_protein_/_polygalacturonase__pectinase__family_protein-Conserved_gene_of_unknown_function	PGSC0003DMG400030012|PGSC0003DMG400044500-PGSC0003DMG400030012
chr01-3069-7826116	7826100	GTGCCACGTCAAACCAGGTCACTCTTTGTGA	7.08	4.46	21.02	16.27	5.66	9.39	intergenic_region	Conserved_gene_of_unknown_function-Low-temperature-induced_65_kDa_protein	PGSC0003DMG400030012-PGSC0003DMG400030008
chr01-3070-7828377	7828361	TTGCACAATCCGACCAGGCTTTCGTAACCCA	3.35	1.62	1.68	1.67	1.62	1.34	intergenic_region	Conserved_gene_of_unknown_function-Low-temperature-induced_65_kDa_protein	PGSC0003DMG400030012-PGSC0003DMG400030008
chr01-3071-7828696	7828680	ATAGCTAATTGGGCCTGGATCCCAAATAAAA	7.08	13.79	12.19	7.93	16.16	7.38	intergenic_region	Conserved_gene_of_unknown_function-Low-temperature-induced_65_kDa_protein	PGSC0003DMG400030012-PGSC0003DMG400030008
chr01-3072-7828838	7828822	ATAGCAAATATGTCCAGGCTTGAAGGTGAGT	14.9	19.47	8.83	9.18	4.85	11.41	intergenic_region	Conserved_gene_of_unknown_function-Low-temperature-induced_65_kDa_protein	PGSC0003DMG400030012-PGSC0003DMG400030008
chr01-3073-7829304	7829288	GCACCATTGTCGTCCTGGATCCCACACTTGC	1.49	0.81	1.68	1.67	1.21	0.67	intergenic_region	Conserved_gene_of_unknown_function-Low-temperature-induced_65_kDa_protein	PGSC0003DMG400030012-PGSC0003DMG400030008
chr01-3077-7835910	7835894	CTCAGGAGGGACTCCAGGTAGATCATCAGGG	12.29	12.57	5.89	2.92	12.12	17.44	downstream|intergenic_region	Low-temperature-induced_65_kDa_protein|Conserved_gene_of_unknown_function-Low-temperature-induced_65_kDa_protein	PGSC0003DMG400030008|PGSC0003DMG400030012-PGSC0003DMG400030008
chr01-3081-7836748	7836732	TGTACCACACTACCCTGGGACTGCGCTGGTT	4.1	1.62	1.68	4.17	2.42	2.01	downstream|intergenic_region	Low-temperature-induced_65_kDa_protein|Conserved_gene_of_unknown_function-Low-temperature-induced_65_kDa_protein	PGSC0003DMG400030008|PGSC0003DMG400030012-PGSC0003DMG400030008
chr01-3082-7837522	7837506	ATTGGCTGCCCAACCTGGTTAGTCACAGCTT	0.37	0	1.68	0	0	0	downstream|intergenic_region	Low-temperature-induced_65_kDa_protein|Conserved_gene_of_unknown_function-Low-temperature-induced_65_kDa_protein	PGSC0003DMG400030008|PGSC0003DMG400030012-PGSC0003DMG400030008
chr01-3087-7840776	7840760	GGTTGGGAGTGGGCCTGGGTTAGTGGAAAAT	21.23	31.64	10.09	18.35	7.68	14.09	downstream|intron	Low-temperature-induced_65_kDa_protein|Low-temperature-induced_65_kDa_protein	PGSC0003DMG400030008|PGSC0003DMG400030008
chr01-3089-7848963	7848947	GCTTTACACCCCTCCAGGTATCTTATTTTGC	2.98	2.03	0.42	0.42	1.62	0	upstream|intergenic_region	Low-temperature-induced_65_kDa_protein|Low-temperature-induced_65_kDa_protein-Gene_of_unknown_function	PGSC0003DMG400030008|PGSC0003DMG400030008-PGSC0003DMG400030007
chr01-3090-7850225	7850209	GCTTAGCCTGTGGCCAGGCTTGTGTGATATC	13.78	19.06	18.92	19.61	18.58	12.75	upstream|downstream|intergenic_region	Low-temperature-induced_65_kDa_protein|Gene_of_unknown_function|Low-temperature-induced_65_kDa_protein-Gene_of_unknown_function	PGSC0003DMG400030008|PGSC0003DMG400030007|PGSC0003DMG400030008-PGSC0003DMG400030007
chr01-3094-7868017	7868001	GACTGTGATAGCTCCTGGTCAAAGATGTTGT	0.37	0	0.42	0	0	0	upstream|intergenic_region	PAR-1b_protein|PAR-1b_protein-Poly_A__polymerase	PGSC0003DMG400030006|PGSC0003DMG400030006-PGSC0003DMG400030005
chr01-3095-7876000	7875984	CGCCTTCGAAAACCCTGGGAAATTAAGTAGG	0	0	0	1.67	0	0	exon	Poly_A__polymerase	PGSC0003DMG400030005
chr01-3096-7881816	7881800	AATATTAAATACACCAGGTAAATACAAACGA	3.72	1.62	0	0.83	0.81	1.34	upstream|intergenic_region	Poly_A__polymerase|Poly_A__polymerase-Conserved_gene_of_unknown_function	PGSC0003DMG400030005|PGSC0003DMG400030005-PGSC0003DMG400030004
chr01-3097-7885823	7885807	ACTGAAATTGTTACCTGGTCGTCAATAAAGG	1.86	1.62	5.46	2.92	4.85	1.34	intergenic_region	Poly_A__polymerase-Conserved_gene_of_unknown_function	PGSC0003DMG400030005-PGSC0003DMG400030004
chr01-3099-7889176	7889160	TAAGGAATAAACCCCAGGCGACTCCTAACAG	9.31	2.84	7.57	4.59	9.29	4.7	intergenic_region	Poly_A__polymerase-Conserved_gene_of_unknown_function	PGSC0003DMG400030005-PGSC0003DMG400030004
chr01-3100-7892157	7892141	GGGTAACGCGCAACCAGGCAGGGAAGCGGCT	0.37	0.41	0	1.67	0.4	0	intergenic_region	Poly_A__polymerase-Conserved_gene_of_unknown_function	PGSC0003DMG400030005-PGSC0003DMG400030004
chr01-3102-7892826	7892810	CATTGATTTAGATCCTGGTAGTCATCCCATT	8.19	7.71	19.34	16.27	4.44	13.42	intergenic_region	Poly_A__polymerase-Conserved_gene_of_unknown_function	PGSC0003DMG400030005-PGSC0003DMG400030004
chr01-3103-7894912	7894896	GCTGGATTCTAATCCTGGTTACCTGCGTCTG	6.7	3.65	17.24	20.44	3.23	5.37	intergenic_region	Poly_A__polymerase-Conserved_gene_of_unknown_function	PGSC0003DMG400030005-PGSC0003DMG400030004
chr01-3107-7916224	7916208	AATCAAATACTCGCCAGGACTATTTCCTATC	0.37	0.41	0.84	0.42	0.4	0.67	intergenic_region	Poly_A__polymerase-Conserved_gene_of_unknown_function	PGSC0003DMG400030005-PGSC0003DMG400030004
chr01-3108-7920258	7920242	ACTGAAATCATTACCTGGTCTTCAATAAAGT	2.98	3.65	3.78	3.34	6.06	0.67	intergenic_region	Poly_A__polymerase-Conserved_gene_of_unknown_function	PGSC0003DMG400030005-PGSC0003DMG400030004
chr01-3110-7926736	7926720	ACTAAGAGGGATGCCAGGACAAGACCCCTGA	2.23	0	3.36	1.25	0.81	0.67	intergenic_region	Poly_A__polymerase-Conserved_gene_of_unknown_function	PGSC0003DMG400030005-PGSC0003DMG400030004
chr01-3113-7938759	7938743	TTAGGTTTTGACCCCTGGATATGAAATAATC	0.74	0.41	0	0	0.4	0	downstream|intergenic_region	Conserved_gene_of_unknown_function|Poly_A__polymerase-Conserved_gene_of_unknown_function	PGSC0003DMG400030004|PGSC0003DMG400030005-PGSC0003DMG400030004
chr01-3114-7942166	7942150	TATAGAACTTGGTCCTGGAACCCCTCCCAGT	0	0	0	0	0	0.67	exon	Conserved_gene_of_unknown_function	PGSC0003DMG400030004
chr01-3116-7946449	7946433	TTCTATTTAGAGACCTGGATAACTAATACAA	0.74	0.81	0	1.67	0.81	1.34	upstream|intergenic_region	Conserved_gene_of_unknown_function|Conserved_gene_of_unknown_function-Gene_of_unknown_function	PGSC0003DMG400030004|PGSC0003DMG400030004-PGSC0003DMG400039280
chr01-3117-7952654	7952638	ATCAGGTCCACGACCAGGCTGTGCCATGGAC	6.33	7.71	7.15	3.34	11.71	8.72	intergenic_region	Conserved_gene_of_unknown_function-Gene_of_unknown_function	PGSC0003DMG400030004-PGSC0003DMG400039280
chr01-3118-7955935	7955919	CTAATATACCTTGCCAGGGAAGCACAGACAT	2.61	2.03	5.89	4.59	6.87	6.71	intergenic_region	Conserved_gene_of_unknown_function-Gene_of_unknown_function	PGSC0003DMG400030004-PGSC0003DMG400039280
chr01-3119-7958818	7958802	CAGCATTGTCTTTCCAGGAAGTCCAGATGTC	0	0	0.42	0	0	0.67	intergenic_region	Conserved_gene_of_unknown_function-Gene_of_unknown_function	PGSC0003DMG400030004-PGSC0003DMG400039280
chr01-3120-7960672	7960656	CCTTGTTTGTTTTCCTGGCTTCTAAGCCATT	4.84	1.22	1.68	4.17	1.62	3.35	intergenic_region	Conserved_gene_of_unknown_function-Gene_of_unknown_function	PGSC0003DMG400030004-PGSC0003DMG400039280
chr01-3121-7963447	7963431	TGATAGGGTTGCACCAGGGATCAACCCCTAA	0.37	0	0	0	0	0	intergenic_region	Conserved_gene_of_unknown_function-Gene_of_unknown_function	PGSC0003DMG400030004-PGSC0003DMG400039280
chr01-3126-7982059	7982043	TTCGAGAAATATCCCTGGGTCGTTCCTTAGC	23.47	27.17	21.86	30.03	26.66	21.47	intergenic_region	Conserved_gene_of_unknown_function-Gene_of_unknown_function	PGSC0003DMG400030004-PGSC0003DMG400039280
chr01-3127-7982182	7982166	ATAGCGTCCCTGCCCTGGTGGGAAAATTCCG	0.74	0	0	0	0.81	0	intergenic_region	Conserved_gene_of_unknown_function-Gene_of_unknown_function	PGSC0003DMG400030004-PGSC0003DMG400039280
chr01-3128-7984602	7984586	CTAATTCTTGTTTCCAGGGTCAGCATGGGGA	0	0	0	0	0.81	0	intergenic_region	Conserved_gene_of_unknown_function-Gene_of_unknown_function	PGSC0003DMG400030004-PGSC0003DMG400039280
chr01-3130-7993280	7993264	AATATCTTAGCTTCCTGGTTTTCTAAAATTG	0	0	0.42	0	0.81	0	intergenic_region	Conserved_gene_of_unknown_function-Gene_of_unknown_function	PGSC0003DMG400030004-PGSC0003DMG400039280
chr01-3133-8000869	8000853	ATCACGAGTGATTCCAGGTTAATATTTGGCT	2.61	11.76	8.41	18.35	4.04	5.37	intergenic_region	Conserved_gene_of_unknown_function-Gene_of_unknown_function	PGSC0003DMG400030004-PGSC0003DMG400039280
chr01-3135-8003467	8003451	ACCACGAGTGATTCCAGGCTAATTCTTGGCT	9.31	11.36	28.59	25.86	28.28	20.8	intergenic_region	Conserved_gene_of_unknown_function-Gene_of_unknown_function	PGSC0003DMG400030004-PGSC0003DMG400039280
chr01-3136-8004092	8004076	ACCGAGCCTACACCCTGGAGGCGACTGACAC	6.7	6.08	33.21	31.29	15.35	17.44	intergenic_region	Conserved_gene_of_unknown_function-Gene_of_unknown_function	PGSC0003DMG400030004-PGSC0003DMG400039280
chr01-3137-8005290	8005274	CGCGGGCCTACACCCTGGGCGGGACTGGCAC	0	0	0.84	1.25	0.4	5.37	intergenic_region	Conserved_gene_of_unknown_function-Gene_of_unknown_function	PGSC0003DMG400030004-PGSC0003DMG400039280
chr01-3140-8014280	8014264	GGGGGAAGGCAACCCTGGTGCACTGAGTGGC	1.12	0.41	6.31	7.93	2.02	6.04	intergenic_region	Conserved_gene_of_unknown_function-Gene_of_unknown_function	PGSC0003DMG400030004-PGSC0003DMG400039280
chr01-3142-8021800	8021784	CTAATTCTTGTTTCCAGGGTCAACATGGGGA	0	0	0	0.83	0	0	intergenic_region	Conserved_gene_of_unknown_function-Gene_of_unknown_function	PGSC0003DMG400030004-PGSC0003DMG400039280
chr01-3144-8034431	8034415	ATCACGAGTAATTCCAGGTTAATCTTTGGCT	23.84	31.23	17.24	18.77	16.56	12.08	intergenic_region	Conserved_gene_of_unknown_function-Gene_of_unknown_function	PGSC0003DMG400030004-PGSC0003DMG400039280
chr01-3146-8038308	8038292	TATGAATGGAATACCTGGAGTTATGGGCTTC	2.98	1.22	1.68	2.92	0.4	0	intergenic_region	Conserved_gene_of_unknown_function-Gene_of_unknown_function	PGSC0003DMG400030004-PGSC0003DMG400039280
chr01-3147-8038376	8038360	ACGCATAAGAGACCCTGGTAACGAAGTACAC	27.19	39.75	22.7	22.94	25.85	26.17	intergenic_region	Conserved_gene_of_unknown_function-Gene_of_unknown_function	PGSC0003DMG400030004-PGSC0003DMG400039280
chr01-3148-8038675	8038659	TATATTCGCCTTACCAGGATGGTAAAACACA	0	0	0	0.42	0	0	intergenic_region	Conserved_gene_of_unknown_function-Gene_of_unknown_function	PGSC0003DMG400030004-PGSC0003DMG400039280
chr01-3149-8038972	8038956	AACCCACTAGATACCTGGCGATGAAATCTAC	1.12	0	2.1	2.92	1.21	0.67	intergenic_region	Conserved_gene_of_unknown_function-Gene_of_unknown_function	PGSC0003DMG400030004-PGSC0003DMG400039280
chr01-3150-8039007	8038991	AAATCTTTTGATTCCAGGGATGAACTTTTAT	0.37	0	0	0	0	0	intergenic_region	Conserved_gene_of_unknown_function-Gene_of_unknown_function	PGSC0003DMG400030004-PGSC0003DMG400039280
chr01-3151-8041611	8041595	TATCTGGAGGTGCCCTGGTCCTGTCGGAGGT	8.19	3.65	22.28	18.77	7.27	4.03	upstream|intergenic_region	Gene_of_unknown_function|Conserved_gene_of_unknown_function-Gene_of_unknown_function	PGSC0003DMG400039280|PGSC0003DMG400030004-PGSC0003DMG400039280
chr01-3152-8044769	8044753	AGGAGACCCATTTCCAGGGTTCAGCCATAAT	2.23	0.81	8.41	2.92	0.81	2.01	intron	Gene_of_unknown_function	PGSC0003DMG400039280
chr01-3155-8052332	8052316	GGTTTTTGTTACTCCTGGCCCGCAAGAGTAT	0.37	1.22	0	0	0	0	intergenic_region	Gene_of_unknown_function-LRX1	PGSC0003DMG400039280-PGSC0003DMG400030001
chr01-3163-8074462	8074446	CTAGAGTTATGAACCTGGTGCAAGTAGAGAG	9.68	4.06	13.45	10.85	1.21	1.34	downstream|intergenic_region	LRX1|Gene_of_unknown_function-LRX1	PGSC0003DMG400030001|PGSC0003DMG400039280-PGSC0003DMG400030001
chr01-3171-8099800	8099784	GTGCCCGCCTCTCCCAGGGTGTAGGCTTGAA	0.37	1.22	0	0.83	0.4	0.67	intergenic_region	GEM_5-Major_ampullate_spidroin_2-2	PGSC0003DMG400030011-PGSC0003DMG400030000
chr01-3173-8103218	8103202	TCCTAATTTAAATCCAGGAGTACTCCTATGG	8.19	0.41	8.41	6.26	7.27	4.03	downstream|intergenic_region	Major_ampullate_spidroin_2-2|GEM_5-Major_ampullate_spidroin_2-2	PGSC0003DMG400030000|PGSC0003DMG400030011-PGSC0003DMG400030000
chr01-3174-8103952	8103936	AAATCATGCGGATCCAGGCCCAAAGCGAACA	0.37	0.41	1.26	2.09	0	0.67	downstream|intergenic_region	Major_ampullate_spidroin_2-2|GEM_5-Major_ampullate_spidroin_2-2	PGSC0003DMG400030000|PGSC0003DMG400030011-PGSC0003DMG400030000
chr01-3175-8110821	8110805	TCAATGTACCAAGCCTGGTACCCCAACCAAC	0.37	0.81	0	0	0.81	1.34	upstream|downstream|intergenic_region	Major_ampullate_spidroin_2-2|Conserved_gene_of_unknown_function|Major_ampullate_spidroin_2-2-Conserved_gene_of_unknown_function	PGSC0003DMG400030000|PGSC0003DMG400045888|PGSC0003DMG400030000-PGSC0003DMG400045888
chr01-3179-8114292	8114276	AAGACTTGGCGACCCTGGCGCTCTAAGTGGC	1.12	0.41	2.1	3.34	2.42	0.67	exon	Conserved_gene_of_unknown_function	PGSC0003DMG400045888
chr01-3180-8116011	8115995	TGGAATAACAATACCTGGATGTATGTCCCAC	5.21	0.81	1.26	2.92	6.87	0	intron	Conserved_gene_of_unknown_function	PGSC0003DMG400045888
chr01-3181-8117063	8117047	CATGGTTCTATATCCTGGCAAGGTATATGTA	11.55	6.49	13.03	20.86	4.04	8.05	intron	Conserved_gene_of_unknown_function	PGSC0003DMG400045888
chr01-3186-8132718	8132702	CAGGCACATCGCGCCAGGCCCCAACCCAAAA	0	0	0	0	2.02	2.01	intergenic_region	Conserved_gene_of_unknown_function-Conserved_gene_of_unknown_function	PGSC0003DMG400045888-PGSC0003DMG400030010
chr01-3187-8135203	8135187	TCACATATTGATCCCTGGGTGATCGGATTGG	19.37	15.01	28.59	22.11	6.87	12.75	intergenic_region	Conserved_gene_of_unknown_function-Conserved_gene_of_unknown_function	PGSC0003DMG400045888-PGSC0003DMG400030010
chr01-3188-8148012	8147996	AAAGTGAAATAGTCCAGGTGTGGTAACAGAA	0.37	0	0	0	2.02	1.34	upstream|intron	Conserved_gene_of_unknown_function|Conserved_gene_of_unknown_function	PGSC0003DMG400030010|PGSC0003DMG400030010
chr01-3191-8180591	8180575	GGCATTTTTTCTCCCTGGTCTAATTACTGCT	0	0	6.31	5.84	0	0	intergenic_region	Gene_of_unknown_function-Leucine-rich_repeat_protein	PGSC0003DMG400037399-PGSC0003DMG400030009
chr01-3198-8195810	8195794	TTGCCCTTGTGTTCCTGGTTGGTGCTTTGGC	1.12	0.41	0	0	0.81	0	exon	Leucine-rich_repeat_protein	PGSC0003DMG400030009
chr01-3199-8202260	8202244	CCCCTATCTCTCTCCAGGCCAAACAACTGCA	37.25	18.66	23.12	32.95	34.74	32.2	downstream|intergenic_region	Leucine-rich_repeat_protein|Leucine-rich_repeat_protein-Conserved_gene_of_unknown_function	PGSC0003DMG400030009|PGSC0003DMG400030009-PGSC0003DMG400029999
chr01-3200-8202748	8202732	CCTCACCTCTCACCCAGGGGCGGCTCTAAGG	0	1.62	2.1	2.92	2.02	0	downstream|intergenic_region	Leucine-rich_repeat_protein|Leucine-rich_repeat_protein-Conserved_gene_of_unknown_function	PGSC0003DMG400030009|PGSC0003DMG400030009-PGSC0003DMG400029999
chr01-3208-8229950	8229934	TTTAACCATCATTCCAGGACGAATGATCCCA	0	0.81	0	0	0.81	0	intergenic_region	Conserved_gene_of_unknown_function-Gene_of_unknown_function	PGSC0003DMG400029999-PGSC0003DMG400038588
chr01-3209-8232324	8232308	GTGCCAGTCACGTCCAGGGTGTAGGCTTGGA	9.68	10.95	9.67	9.59	6.46	4.7	intergenic_region	Conserved_gene_of_unknown_function-Gene_of_unknown_function	PGSC0003DMG400029999-PGSC0003DMG400038588
chr01-3210-8234091	8234075	ATTTTCTCCATATCCAGGTCTCAAACTTGAG	0	0	0.84	0	0	0	intergenic_region	Conserved_gene_of_unknown_function-Gene_of_unknown_function	PGSC0003DMG400029999-PGSC0003DMG400038588
chr01-3212-8237784	8237768	GGTTGAGTTAGACCCAGGTGCCATATCTTCA	0	0	1.26	0	0	0.67	upstream|upstream|intergenic_region	Gene_of_unknown_function|Bifunctional_endo-1_4-beta-xylanase_xylA|Conserved_gene_of_unknown_function-Gene_of_unknown_function	PGSC0003DMG400038588|PGSC0003DMG400040467|PGSC0003DMG400029999-PGSC0003DMG400038588
chr01-3214-8241668	8241652	CTATTCCTAGTCACCAGGAAAATTCTCAAGT	13.04	14.2	9.67	12.1	2.02	4.03	exon|downstream	Bifunctional_endo-1_4-beta-xylanase_xylA|Gene_of_unknown_function	PGSC0003DMG400040467|PGSC0003DMG400038588
chr01-3215-8242047	8242031	TAATCAGAACCAGCCAGGTAACAGGTTTCCT	0.37	0	2.1	0.42	0.81	0	exon|downstream	Bifunctional_endo-1_4-beta-xylanase_xylA|Gene_of_unknown_function	PGSC0003DMG400040467|PGSC0003DMG400038588
chr01-3216-8243207	8243191	GATCAGCAAACAGCCAGGTATGACATCCATC	5.59	17.85	7.15	7.93	5.25	5.37	downstream|intron	Gene_of_unknown_function|Bifunctional_endo-1_4-beta-xylanase_xylA	PGSC0003DMG400038588|PGSC0003DMG400040467
chr01-3217-8243705	8243689	GATGCAAAATGACCCAGGTAAGGTGAAGAAT	0	0	4.62	2.09	3.64	0	exon|downstream	Bifunctional_endo-1_4-beta-xylanase_xylA|Gene_of_unknown_function	PGSC0003DMG400040467|PGSC0003DMG400038588
chr01-3218-8244335	8244319	ATTTGTTGGAATGCCAGGAGCATCAACACTC	0	0	2.52	4.59	0	0	downstream|downstream|intergenic_region	Gene_of_unknown_function|Bifunctional_endo-1_4-beta-xylanase_xylA|Bifunctional_endo-1_4-beta-xylanase_xylA-Gene_of_unknown_function	PGSC0003DMG400038588|PGSC0003DMG400040467|PGSC0003DMG400040467-PGSC0003DMG400045348
chr01-3220-8244775	8244759	ATATGAACAAAAGCCTGGAATTCATCTGTGT	0	0	0.84	0	0	0	downstream|downstream|intergenic_region	Gene_of_unknown_function|Bifunctional_endo-1_4-beta-xylanase_xylA|Bifunctional_endo-1_4-beta-xylanase_xylA-Gene_of_unknown_function	PGSC0003DMG400038588|PGSC0003DMG400040467|PGSC0003DMG400040467-PGSC0003DMG400045348
chr01-3222-8245161	8245145	ACCACTCTTAGTGCCTGGTCAAAAAAGGAAT	0	0	5.04	5.42	0	0	downstream|downstream|intergenic_region	Gene_of_unknown_function|Bifunctional_endo-1_4-beta-xylanase_xylA|Bifunctional_endo-1_4-beta-xylanase_xylA-Gene_of_unknown_function	PGSC0003DMG400038588|PGSC0003DMG400040467|PGSC0003DMG400040467-PGSC0003DMG400045348
chr01-3226-8270078	8270062	TGTCACATGCCTGCCTGGTCCTGCTTCCTAA	0.37	4.46	0	5.84	0	4.7	intergenic_region	Bifunctional_endo-1_4-beta-xylanase_xylA-Gene_of_unknown_function	PGSC0003DMG400040467-PGSC0003DMG400045348
chr01-3227-8271412	8271396	TCCTGCTCCTCTGCCTGGGAAATCTACAGGG	0.74	0.81	1.68	0.42	2.42	0	intergenic_region	Bifunctional_endo-1_4-beta-xylanase_xylA-Gene_of_unknown_function	PGSC0003DMG400040467-PGSC0003DMG400045348
chr01-3228-8271783	8271767	CCTTTAATGGTTTCCTGGAACTTGTGGAAGA	0	0	7.15	3.34	1.62	4.7	intergenic_region	Bifunctional_endo-1_4-beta-xylanase_xylA-Gene_of_unknown_function	PGSC0003DMG400040467-PGSC0003DMG400045348
chr01-3229-8272301	8272285	CTTCAAAACCTCACCAGGCAGTGTGAATTTT	0	0	0	0.42	0	0	intergenic_region	Bifunctional_endo-1_4-beta-xylanase_xylA-Gene_of_unknown_function	PGSC0003DMG400040467-PGSC0003DMG400045348
chr01-3230-8272843	8272827	ATTTATGATAAGGCCTGGGGGTGTTTCTAAG	0.37	0.41	0	0	0	0	intergenic_region	Bifunctional_endo-1_4-beta-xylanase_xylA-Gene_of_unknown_function	PGSC0003DMG400040467-PGSC0003DMG400045348
chr01-3231-8274658	8274642	GAAGCCTTACACACCTGGAAGAACAAGGTTC	30.54	35.69	20.6	22.11	30.7	20.8	intergenic_region	Bifunctional_endo-1_4-beta-xylanase_xylA-Gene_of_unknown_function	PGSC0003DMG400040467-PGSC0003DMG400045348
chr01-3232-8275342	8275326	ACAAAAGCAGGGACCTGGTCCTTGGAAGAGT	2.23	1.22	2.94	3.34	0.81	2.01	intergenic_region	Bifunctional_endo-1_4-beta-xylanase_xylA-Gene_of_unknown_function	PGSC0003DMG400040467-PGSC0003DMG400045348
chr01-3235-8282768	8282752	TTTCTGGGCGGTGCCTGGGGCGACGTGCCAC	0	0	0	1.25	0.4	0	intergenic_region	Bifunctional_endo-1_4-beta-xylanase_xylA-Gene_of_unknown_function	PGSC0003DMG400040467-PGSC0003DMG400045348
chr01-3236-8283890	8283874	CGGATACAGGTAACCAGGATCAGCACCAGAC	10.43	17.44	15.13	10.01	16.56	10.73	intergenic_region	Bifunctional_endo-1_4-beta-xylanase_xylA-Gene_of_unknown_function	PGSC0003DMG400040467-PGSC0003DMG400045348
chr01-3237-8284223	8284207	CACTTGTAGCCAGCCAGGATGAGGGTTCGCT	14.53	12.57	17.24	18.35	9.69	10.73	intergenic_region	Bifunctional_endo-1_4-beta-xylanase_xylA-Gene_of_unknown_function	PGSC0003DMG400040467-PGSC0003DMG400045348
chr01-3239-8287657	8287641	AGTCTTTCCTCGACCAGGTCCCATGTTAGAT	19	23.93	18.5	24.19	17.37	18.11	intergenic_region	Bifunctional_endo-1_4-beta-xylanase_xylA-Gene_of_unknown_function	PGSC0003DMG400040467-PGSC0003DMG400045348
chr01-3240-8290698	8290682	AATCAAGGGTCTTCCTGGGGTGACCAGCATC	5.96	14.6	11.35	10.01	6.46	9.39	intergenic_region	Bifunctional_endo-1_4-beta-xylanase_xylA-Gene_of_unknown_function	PGSC0003DMG400040467-PGSC0003DMG400045348
chr01-3241-8295273	8295257	GGGATTGCCTAGTCCTGGAGCGCTTCCCTCT	0	0	11.35	11.68	7.68	14.76	intergenic_region	Bifunctional_endo-1_4-beta-xylanase_xylA-Gene_of_unknown_function	PGSC0003DMG400040467-PGSC0003DMG400045348
chr01-3242-8296000	8295984	CAAGGTTCTTACGCCAGGGGATTTGGAAGGC	10.06	6.49	10.51	12.1	13.73	13.42	intergenic_region	Bifunctional_endo-1_4-beta-xylanase_xylA-Gene_of_unknown_function	PGSC0003DMG400040467-PGSC0003DMG400045348
chr01-3243-8296109	8296093	TTATTTGGGATAGCCAGGGAGTCGCGCCTTC	0	0	2.52	2.92	0	1.34	intergenic_region	Bifunctional_endo-1_4-beta-xylanase_xylA-Gene_of_unknown_function	PGSC0003DMG400040467-PGSC0003DMG400045348
chr01-3246-8296984	8296968	TCATACTGATTTGCCTGGTATGCCTCCGGAT	0	0.41	4.62	2.09	0.81	0	intergenic_region	Bifunctional_endo-1_4-beta-xylanase_xylA-Gene_of_unknown_function	PGSC0003DMG400040467-PGSC0003DMG400045348
chr01-3247-8297032	8297016	TATTGATTTGGAACCTGGTACTCTCCCCATT	0.74	1.62	5.89	2.5	3.64	2.01	intergenic_region	Bifunctional_endo-1_4-beta-xylanase_xylA-Gene_of_unknown_function	PGSC0003DMG400040467-PGSC0003DMG400045348
chr01-3248-8302724	8302708	CAAGGTGAGGCTGCCAGGGTGGGATTTCTTC	1.12	0	2.1	1.25	0	0	intergenic_region	Bifunctional_endo-1_4-beta-xylanase_xylA-Gene_of_unknown_function	PGSC0003DMG400040467-PGSC0003DMG400045348
chr01-3250-8303378	8303362	AACTCTAGAGATCCCTGGTGGGAAAAAATTA	4.1	0.41	0.42	2.09	0.4	0.67	intergenic_region	Bifunctional_endo-1_4-beta-xylanase_xylA-Gene_of_unknown_function	PGSC0003DMG400040467-PGSC0003DMG400045348
chr01-3257-8309532	8309516	GCAAGCATAGTTTCCAGGAACTAAACAACAG	1.12	0	0.42	0.42	1.21	0	intergenic_region	Bifunctional_endo-1_4-beta-xylanase_xylA-Gene_of_unknown_function	PGSC0003DMG400040467-PGSC0003DMG400045348
chr01-3259-8310147	8310131	TCTAAGCCAAGGCCCAGGATCAACAGTCTTT	0	0	0	0.42	0	0	intergenic_region	Bifunctional_endo-1_4-beta-xylanase_xylA-Gene_of_unknown_function	PGSC0003DMG400040467-PGSC0003DMG400045348
chr01-3261-8310756	8310740	TTCAAACAGATGGCCAGGCTGAGCGTACAAT	0	0	0.42	1.67	0	2.01	intergenic_region	Bifunctional_endo-1_4-beta-xylanase_xylA-Gene_of_unknown_function	PGSC0003DMG400040467-PGSC0003DMG400045348
chr01-3262-8311457	8311441	AGAGAAAAGGTGACCTGGGAAACTGAGGATG	0	0	5.89	5.42	0	0	intergenic_region	Bifunctional_endo-1_4-beta-xylanase_xylA-Gene_of_unknown_function	PGSC0003DMG400040467-PGSC0003DMG400045348
chr01-3264-8313244	8313228	TGACGCCCCATTACCTGGGGGCGCAGCATTC	0	0	0	0.42	0	0	intergenic_region	Bifunctional_endo-1_4-beta-xylanase_xylA-Gene_of_unknown_function	PGSC0003DMG400040467-PGSC0003DMG400045348
chr01-3265-8321674	8321658	AAATTGTAGAGAACCTGGGCATATGATGAGG	0.37	0	0	0	0	0	intergenic_region	Bifunctional_endo-1_4-beta-xylanase_xylA-Gene_of_unknown_function	PGSC0003DMG400040467-PGSC0003DMG400045348
chr01-3266-8322333	8322317	TCCTGCGGGTTTTCCTGGTATGCCTCCGGAT	0	0.81	0	0	0	0	intergenic_region	Bifunctional_endo-1_4-beta-xylanase_xylA-Gene_of_unknown_function	PGSC0003DMG400040467-PGSC0003DMG400045348
chr01-3268-8326788	8326772	TTCAGGAGGAATCCCAGGTAAGTCATCGGGA	2.98	0.41	5.89	3.75	2.83	0	intergenic_region	Bifunctional_endo-1_4-beta-xylanase_xylA-Gene_of_unknown_function	PGSC0003DMG400040467-PGSC0003DMG400045348
chr01-3271-8338153	8338137	AACAAATATATGGCCTGGAAATTTTGACCAC	0	0	0	0.42	0	0	intergenic_region	Bifunctional_endo-1_4-beta-xylanase_xylA-Gene_of_unknown_function	PGSC0003DMG400040467-PGSC0003DMG400045348
chr01-3272-8349294	8349278	ACCCCATCACTGTCCTGGTGATGTGAAGATG	44.7	34.88	37.41	35.46	30.7	30.19	intergenic_region	Bifunctional_endo-1_4-beta-xylanase_xylA-Gene_of_unknown_function	PGSC0003DMG400040467-PGSC0003DMG400045348
chr01-3274-8405187	8405171	ACTACAAGGTGCACCAGGTCTAACGTACCCG	44.7	48.67	84.07	100.12	27.07	31.53	intergenic_region	Bifunctional_endo-1_4-beta-xylanase_xylA-Gene_of_unknown_function	PGSC0003DMG400040467-PGSC0003DMG400045348
chr01-3275-8406638	8406622	ACCACAACTCTTACCTGGTCAAATATTTTGT	0.37	1.22	2.1	0.83	0.81	0	intergenic_region	Bifunctional_endo-1_4-beta-xylanase_xylA-Gene_of_unknown_function	PGSC0003DMG400040467-PGSC0003DMG400045348
chr01-3276-8408844	8408828	CTTTTCTTTCTCACCAGGTATTTGTGTACAA	1.86	0.41	1.26	0.83	1.62	0	downstream|intergenic_region	Gene_of_unknown_function|Bifunctional_endo-1_4-beta-xylanase_xylA-Gene_of_unknown_function	PGSC0003DMG400045348|PGSC0003DMG400040467-PGSC0003DMG400045348
chr01-3277-8417169	8417153	AACTCTTCTAACTCCTGGTACCAATTGTAGT	5.59	4.46	10.09	6.67	4.44	6.71	upstream|intergenic_region	Gene_of_unknown_function|Gene_of_unknown_function-Pentatricopeptide_repeat-containing_protein	PGSC0003DMG400045348|PGSC0003DMG400045348-PGSC0003DMG400011884
chr01-3278-8419930	8419914	ATCCCATCACTGTCCTGGTGATGTGAAGATA	1.49	6.49	6.31	5.84	0.81	1.34	intergenic_region	Gene_of_unknown_function-Pentatricopeptide_repeat-containing_protein	PGSC0003DMG400045348-PGSC0003DMG400011884
chr01-3280-8427564	8427548	ACGAGCTCAGGTGCCTGGGTGAGCCTATCCC	23.47	21.09	21.44	19.19	29.49	25.5	intergenic_region	Gene_of_unknown_function-Pentatricopeptide_repeat-containing_protein	PGSC0003DMG400045348-PGSC0003DMG400011884
chr01-3284-8428749	8428733	AACACTTTACACCCCTGGACATGAAGGTTTC	1.49	1.62	3.36	2.09	1.62	0	intergenic_region	Gene_of_unknown_function-Pentatricopeptide_repeat-containing_protein	PGSC0003DMG400045348-PGSC0003DMG400011884
chr01-3286-8430439	8430423	TCAAAGAAGCTTTCCAGGATGTAGACTAGGT	1.49	0.81	0.84	0	1.21	0	intergenic_region	Gene_of_unknown_function-Pentatricopeptide_repeat-containing_protein	PGSC0003DMG400045348-PGSC0003DMG400011884
chr01-3287-8430508	8430492	GCAAGGTGTGGCACCTGGTCCCCAGACGAAT	16.76	23.93	15.97	27.53	6.06	11.41	intergenic_region	Gene_of_unknown_function-Pentatricopeptide_repeat-containing_protein	PGSC0003DMG400045348-PGSC0003DMG400011884
chr01-3289-8432813	8432797	TGGTTGTTCAAAGCCTGGCCTCACTCAGAGA	21.23	12.17	32.79	30.03	32.72	27.51	intergenic_region	Gene_of_unknown_function-Pentatricopeptide_repeat-containing_protein	PGSC0003DMG400045348-PGSC0003DMG400011884
chr01-3290-8433489	8433473	ACCCGTAAAGGGACCTGGTCCTAGGGTTCAA	2.98	0.81	2.52	1.67	4.85	4.7	intergenic_region	Gene_of_unknown_function-Pentatricopeptide_repeat-containing_protein	PGSC0003DMG400045348-PGSC0003DMG400011884
chr01-3291-8434095	8434079	CACAGAGTAATGACCTGGAAAAAGGCCAAAC	7.08	3.65	9.67	4.17	4.04	2.01	intergenic_region	Gene_of_unknown_function-Pentatricopeptide_repeat-containing_protein	PGSC0003DMG400045348-PGSC0003DMG400011884
chr01-3293-8434397	8434381	AATCTCTAGCGGACCTGGTACCACTCACGCT	7.82	9.73	16.81	19.61	12.52	12.75	intergenic_region	Gene_of_unknown_function-Pentatricopeptide_repeat-containing_protein	PGSC0003DMG400045348-PGSC0003DMG400011884
chr01-3296-8437033	8437017	GCAGAAGATTATGCCAGGTTGTATATTCTAG	0.74	0	0.42	2.09	0	0	intergenic_region	Gene_of_unknown_function-Pentatricopeptide_repeat-containing_protein	PGSC0003DMG400045348-PGSC0003DMG400011884
chr01-3297-8441910	8441894	TAAGTAATCTAGGCCAGGGATTCGCTTGGGG	0	0	9.67	8.76	0	0	upstream|intergenic_region	Pentatricopeptide_repeat-containing_protein|Gene_of_unknown_function-Pentatricopeptide_repeat-containing_protein	PGSC0003DMG400011884|PGSC0003DMG400045348-PGSC0003DMG400011884
chr01-3301-8446448	8446432	CCCGATTCCGTTGCCAGGCTTAGTCTGGAGC	1.12	1.22	0.42	0	0.81	0	intron	Pentatricopeptide_repeat-containing_protein	PGSC0003DMG400011884
chr01-3302-8449008	8448992	ACTAGAGAAAGTTCCAGGCTTGATTTAGGAA	0.74	0	0.84	0	0	1.34	intron	Pentatricopeptide_repeat-containing_protein	PGSC0003DMG400011884
chr01-3303-8449249	8449233	GAGAAAAGGATTTCCAGGAAGGATCGAACTG	1.12	2.84	0.42	0	2.42	4.7	exon	Pentatricopeptide_repeat-containing_protein	PGSC0003DMG400011884
chr01-3305-8452337	8452321	ACGTTTAAGTGACCCAGGAATTTCTGAACAT	2.98	4.87	10.51	18.77	15.35	12.08	downstream|intergenic_region	Pentatricopeptide_repeat-containing_protein|Pentatricopeptide_repeat-containing_protein-Peroxisomal_biogenesis_factor	PGSC0003DMG400011884|PGSC0003DMG400011884-PGSC0003DMG400045666
chr01-3307-8457269	8457253	GTTAGGAGTCAAGCCAGGAAGTATGGTGCAA	0	0	0.84	3.34	0	0	upstream|intergenic_region	Peroxisomal_biogenesis_factor|Pentatricopeptide_repeat-containing_protein-Peroxisomal_biogenesis_factor	PGSC0003DMG400045666|PGSC0003DMG400011884-PGSC0003DMG400045666
chr01-3308-8457902	8457886	GCACACAAGCCAGCCAGGACGCCACAATTAT	1.49	0.81	1.26	1.25	2.42	0.67	upstream|intergenic_region	Peroxisomal_biogenesis_factor|Pentatricopeptide_repeat-containing_protein-Peroxisomal_biogenesis_factor	PGSC0003DMG400045666|PGSC0003DMG400011884-PGSC0003DMG400045666
chr01-3309-8458962	8458946	ATAATTTAGGAACCCAGGTAATCGAAGATCA	0.37	0	0	0	0	0	upstream|intergenic_region	Peroxisomal_biogenesis_factor|Pentatricopeptide_repeat-containing_protein-Peroxisomal_biogenesis_factor	PGSC0003DMG400045666|PGSC0003DMG400011884-PGSC0003DMG400045666
chr01-3310-8465650	8465634	ATTAATTCTCAGTCCTGGTGTATGTTTATGC	0	0.41	1.68	1.25	1.62	0.67	intron	Peroxisomal_biogenesis_factor	PGSC0003DMG400045666
chr01-3312-8466133	8466117	ACAATTGCAGGGACCTGGTCCTCTGCAGAGT	0	0	2.1	3.34	0	0	exon	Peroxisomal_biogenesis_factor	PGSC0003DMG400045666
chr01-3313-8466805	8466789	ATTGTGTTGAGGACCTGGTCCCATCTAGATA	0	0	3.78	5.84	0	0	downstream|intergenic_region	Peroxisomal_biogenesis_factor|Peroxisomal_biogenesis_factor-Conserved_gene_of_unknown_function	PGSC0003DMG400045666|PGSC0003DMG400045666-PGSC0003DMG400011890
chr01-3314-8467769	8467753	ACAATGTGGCAAACCTGGTCATTTTATGAGG	0	0	0.84	0.83	0	0	downstream|intergenic_region	Peroxisomal_biogenesis_factor|Peroxisomal_biogenesis_factor-Conserved_gene_of_unknown_function	PGSC0003DMG400045666|PGSC0003DMG400045666-PGSC0003DMG400011890
chr01-3315-8467839	8467823	CTCGTAGAAGGGACCAGGTCCTAGACTATGC	0	0	3.36	2.09	6.46	4.03	downstream|intergenic_region	Peroxisomal_biogenesis_factor|Peroxisomal_biogenesis_factor-Conserved_gene_of_unknown_function	PGSC0003DMG400045666|PGSC0003DMG400045666-PGSC0003DMG400011890
chr01-3316-8468262	8468246	TTGAGACTGAGAGCCTGGAACTCAGTGAGGG	0	0	2.52	0.83	0.4	0	downstream|intergenic_region	Peroxisomal_biogenesis_factor|Peroxisomal_biogenesis_factor-Conserved_gene_of_unknown_function	PGSC0003DMG400045666|PGSC0003DMG400045666-PGSC0003DMG400011890
chr01-3317-8468682	8468666	CAAGAAAAGGGTACCTGGTCCTGGTTACCAT	0	0	1.68	0	0	0	downstream|intergenic_region	Peroxisomal_biogenesis_factor|Peroxisomal_biogenesis_factor-Conserved_gene_of_unknown_function	PGSC0003DMG400045666|PGSC0003DMG400045666-PGSC0003DMG400011890
chr01-3318-8469288	8469272	CTTGTTGCAGGGACCTGGTCCGCGAATTACC	8.94	8.92	15.97	20.44	6.87	8.72	downstream|intergenic_region	Peroxisomal_biogenesis_factor|Peroxisomal_biogenesis_factor-Conserved_gene_of_unknown_function	PGSC0003DMG400045666|PGSC0003DMG400045666-PGSC0003DMG400011890
chr01-3320-8469925	8469909	ATTGAAAGGATGACCTGGGCAAGTTTCATGC	4.84	5.27	5.04	6.67	2.02	8.72	downstream|intergenic_region	Peroxisomal_biogenesis_factor|Peroxisomal_biogenesis_factor-Conserved_gene_of_unknown_function	PGSC0003DMG400045666|PGSC0003DMG400045666-PGSC0003DMG400011890
chr01-3321-8470136	8470120	GGCAATCCAAAATCCTGGAAGCCAACAAGTT	7.82	12.17	8.41	10.43	7.68	4.03	downstream|intergenic_region	Peroxisomal_biogenesis_factor|Peroxisomal_biogenesis_factor-Conserved_gene_of_unknown_function	PGSC0003DMG400045666|PGSC0003DMG400045666-PGSC0003DMG400011890
chr01-3322-8470187	8470171	TCTCACAAGATTACCTGGTCCCTCTGTCACT	5.21	5.68	6.31	5.42	6.06	6.04	downstream|intergenic_region	Peroxisomal_biogenesis_factor|Peroxisomal_biogenesis_factor-Conserved_gene_of_unknown_function	PGSC0003DMG400045666|PGSC0003DMG400045666-PGSC0003DMG400011890
chr01-3323-8470229	8470213	TCCTTCTCAAAGTCCTGGAGATGATGATGTT	20.86	34.47	18.08	29.62	21.01	17.44	downstream|intergenic_region	Peroxisomal_biogenesis_factor|Peroxisomal_biogenesis_factor-Conserved_gene_of_unknown_function	PGSC0003DMG400045666|PGSC0003DMG400045666-PGSC0003DMG400011890
chr01-3324-8470504	8470488	GCAAAGTTTGGCACCTGGTCCCCAGACCACT	19	17.85	21.02	20.86	19.39	14.09	downstream|intergenic_region	Peroxisomal_biogenesis_factor|Peroxisomal_biogenesis_factor-Conserved_gene_of_unknown_function	PGSC0003DMG400045666|PGSC0003DMG400045666-PGSC0003DMG400011890
chr01-3325-8470796	8470780	TGTCAAACAGCCCCCAGGCTTTGAAAATGCA	6.7	7.3	8.41	3.75	8.48	5.37	downstream|intergenic_region	Peroxisomal_biogenesis_factor|Peroxisomal_biogenesis_factor-Conserved_gene_of_unknown_function	PGSC0003DMG400045666|PGSC0003DMG400045666-PGSC0003DMG400011890
chr01-3326-8471429	8471413	AGGTAACTCAAAACCTGGTCCTCTTCTACCC	0	0	6.31	7.51	0	0	intergenic_region	Peroxisomal_biogenesis_factor-Conserved_gene_of_unknown_function	PGSC0003DMG400045666-PGSC0003DMG400011890
chr01-3327-8472120	8472104	AACTGAAAAGGGACCTGGTTCTCATGAGATT	9.31	7.3	9.25	6.67	10.1	4.03	intergenic_region	Peroxisomal_biogenesis_factor-Conserved_gene_of_unknown_function	PGSC0003DMG400045666-PGSC0003DMG400011890
chr01-3328-8473305	8473289	ACCCTTAAAGGGACCAGGGACCAGGGTTCAA	1.86	0	0	0.42	0.4	0.67	intergenic_region	Peroxisomal_biogenesis_factor-Conserved_gene_of_unknown_function	PGSC0003DMG400045666-PGSC0003DMG400011890
chr01-3329-8473912	8473896	CACAGATTAATGGCCTGGAGGTTGGCCAAGC	19.74	17.44	29.43	27.95	30.7	20.8	intergenic_region	Peroxisomal_biogenesis_factor-Conserved_gene_of_unknown_function	PGSC0003DMG400045666-PGSC0003DMG400011890
chr01-3330-8474001	8473985	GGGTAAAGGGGTACCTGGTACCACCAAGAAG	8.19	1.22	3.36	2.5	6.46	0.67	intergenic_region	Peroxisomal_biogenesis_factor-Conserved_gene_of_unknown_function	PGSC0003DMG400045666-PGSC0003DMG400011890
chr01-3344-8480038	8480022	ACCTGATGAGGGACCTGGTCCTGTAGACAGT	40.97	56.78	63.06	70.91	18.99	24.15	intergenic_region	Peroxisomal_biogenesis_factor-Conserved_gene_of_unknown_function	PGSC0003DMG400045666-PGSC0003DMG400011890
chr01-3349-8481831	8481815	ACTATCCGGGGGACCAGGTTGAAAAAAAATT	2.98	4.87	2.1	0.42	0.81	0	intergenic_region	Peroxisomal_biogenesis_factor-Conserved_gene_of_unknown_function	PGSC0003DMG400045666-PGSC0003DMG400011890
chr01-3350-8481888	8481872	GTTCAACATGTAGCCTGGGCAGCAAAGCATT	0	0	3.36	5.84	0	0	intergenic_region	Peroxisomal_biogenesis_factor-Conserved_gene_of_unknown_function	PGSC0003DMG400045666-PGSC0003DMG400011890
chr01-3359-8494235	8494219	ATGTCAAACTATGCCAGGCTGTCAGCACGGT	0	0.41	0	0.42	0.4	1.34	downstream|intergenic_region	Conserved_gene_of_unknown_function|Peroxisomal_biogenesis_factor-Conserved_gene_of_unknown_function	PGSC0003DMG400011890|PGSC0003DMG400045666-PGSC0003DMG400011890
chr01-3364-8500536	8500520	ACGTTTCAGTGACCCAGGAATTTCTGAACAT	0	0.41	0	0	0	0	intron	Conserved_gene_of_unknown_function	PGSC0003DMG400011890
chr01-3368-8516542	8516526	ATTATGGCCGAACCCTGGAAATGGATTTCCT	0.37	0	0.42	0.42	0	0	intergenic_region	Pentatricopeptide_repeat-containing_protein-Gene_of_unknown_function	PGSC0003DMG400011885-PGSC0003DMG400011894
chr01-3369-8517829	8517813	TTTGTGACTCCTCCCTGGTACTGAACGAAGA	5.21	3.65	10.93	12.51	0.4	0	intergenic_region	Pentatricopeptide_repeat-containing_protein-Gene_of_unknown_function	PGSC0003DMG400011885-PGSC0003DMG400011894
chr01-3370-8521057	8521041	CAAAAACTACCTTCCAGGTGTGACCCACGAC	0	0	0.42	0	0	0	intergenic_region	Pentatricopeptide_repeat-containing_protein-Gene_of_unknown_function	PGSC0003DMG400011885-PGSC0003DMG400011894
chr01-3374-8531182	8531166	CAAAAGCTACCATCCAGGTGTGACCCATGAT	0	0	0.42	0.83	0	0	intergenic_region	Pentatricopeptide_repeat-containing_protein-Gene_of_unknown_function	PGSC0003DMG400011885-PGSC0003DMG400011894
chr01-3375-8531364	8531348	CCGTGGGTCACTGCCAGGCAGCCTCTTTGAG	1.12	0.81	0.84	2.5	1.62	2.68	intergenic_region	Pentatricopeptide_repeat-containing_protein-Gene_of_unknown_function	PGSC0003DMG400011885-PGSC0003DMG400011894
chr01-3376-8531796	8531780	AAACTTTGTTCTTCCAGGTATGTAAGGCTAT	21.6	30.82	16.81	14.18	25.05	26.84	intergenic_region	Pentatricopeptide_repeat-containing_protein-Gene_of_unknown_function	PGSC0003DMG400011885-PGSC0003DMG400011894
chr01-3378-8533364	8533348	GTGCCAGTCACGTCCAGGTATAGGTTCGGGT	0	0	4.62	3.34	0	0	intergenic_region	Pentatricopeptide_repeat-containing_protein-Gene_of_unknown_function	PGSC0003DMG400011885-PGSC0003DMG400011894
chr01-3379-8536083	8536067	ATTTAAACCCCCACCAGGTCACTAATACAAT	0	0	0	0	0	0.67	intergenic_region	Pentatricopeptide_repeat-containing_protein-Gene_of_unknown_function	PGSC0003DMG400011885-PGSC0003DMG400011894
chr01-3380-8540086	8540070	CCAACCACAAAGTCCTGGCTATTCTTTCCCA	0	0	2.94	3.34	0	0	intergenic_region	Pentatricopeptide_repeat-containing_protein-Gene_of_unknown_function	PGSC0003DMG400011885-PGSC0003DMG400011894
chr01-3393-8570829	8570813	GAGAGATATTTGTCCTGGACAGACCCCACTC	0	0	1.68	2.92	0	0	intergenic_region	Pentatricopeptide_repeat-containing_protein-Gene_of_unknown_function	PGSC0003DMG400011885-PGSC0003DMG400011894
chr01-3394-8574105	8574089	AAGGATATTTTCGCCTGGTCCTATGCAGACA	6.7	3.24	18.92	18.35	0	0	intergenic_region	Pentatricopeptide_repeat-containing_protein-Gene_of_unknown_function	PGSC0003DMG400011885-PGSC0003DMG400011894
chr01-3401-8597593	8597577	GGTAAAGAAAAGTCCTGGTTACACAATCGCT	0.37	0	8.41	7.93	8.08	7.38	3_prime_UTR|upstream	Gene_of_unknown_function|Gene_of_unknown_function	PGSC0003DMG400011895|PGSC0003DMG400011894
chr01-3402-8598102	8598086	TGGTGGCCTCAATCCTGGAGGTGCGCCTATC	0	0	0	0.42	0	0	3_prime_UTR|upstream	Gene_of_unknown_function|Gene_of_unknown_function	PGSC0003DMG400011895|PGSC0003DMG400011894
chr01-3403-8598158	8598142	CGTAGTAATGCATCCTGGGTGAGTGGAGGTC	0	0	1.68	0	0	0	3_prime_UTR|upstream	Gene_of_unknown_function|Gene_of_unknown_function	PGSC0003DMG400011895|PGSC0003DMG400011894
chr01-3407-8601786	8601770	AATGTTGTAGTGTCCTGGAAGTCAAAGAAAC	0	0	0	0.42	0	0	5_prime_UTR	Gene_of_unknown_function	PGSC0003DMG400011895
chr01-3408-8601874	8601858	TTGCCAAGGTGAACCTGGTTGATTGGTTTGT	0	0	0	0.42	0	0	5_prime_UTR	Gene_of_unknown_function	PGSC0003DMG400011895
chr01-3410-8608760	8608744	AACAAAATTCTCTCCAGGACGAGAGACGTTT	0	0	0	0.42	0	0	intergenic_region	Gene_of_unknown_function-Ulp1_protease_family__C-terminal_catalytic_domain_containing_protein	PGSC0003DMG400011895-PGSC0003DMG400011887
chr01-3414-8616280	8616264	CCAAACCCGAAGCCCAGGTTTTGTGATACCC	0	0	0.42	0	0.4	0.67	intergenic_region	Gene_of_unknown_function-Ulp1_protease_family__C-terminal_catalytic_domain_containing_protein	PGSC0003DMG400011895-PGSC0003DMG400011887
chr01-3417-8625855	8625839	GCTAGATTCGAACCCAGGTCTCGTGAGTGGT	0.37	0	16.39	14.18	14.95	9.39	upstream|intergenic_region	Ulp1_protease_family__C-terminal_catalytic_domain_containing_protein|Gene_of_unknown_function-Ulp1_protease_family__C-terminal_catalytic_domain_containing_protein	PGSC0003DMG400011887|PGSC0003DMG400011895-PGSC0003DMG400011887
chr01-3423-8652603	8652587	AACATAAGTTCTACCTGGATTGGGTGGTGGT	0.37	0	0	0	0	0	exon&splice_region|splice_region|5_prime_UTR|upstream	NAC_domain_protein|NAC_domain_protein|NAC_domain_protein|NAC_domain_protein	PGSC0003DMG400011891|PGSC0003DMG400011891|PGSC0003DMG400011891|PGSC0003DMG400011891
chr01-3426-8667288	8667272	GGGGTGTACATGGCCAGGTTGATTCGATTTT	0	0	0.84	0	0	0	downstream|intergenic_region	Gene_of_unknown_function|NAC_domain_protein-Gene_of_unknown_function	PGSC0003DMG400011892|PGSC0003DMG400011891-PGSC0003DMG400011892
chr01-3436-8734895	8734879	CCAAGAAGCAGGGCCAGGAAGGAGGGGGGAG	1.12	0.41	0	0	0	0	5_prime_UTR|intron	Glycerophosphodiester_phosphodiesterase|Glycerophosphodiester_phosphodiesterase	PGSC0003DMG400005228|PGSC0003DMG400005228
chr01-3439-8741309	8741293	CGCGAAAAAGCAGCCAGGAAGAATTGGATCA	2.23	0	3.36	5.01	6.06	0.67	exon|upstream	ATEXO70C1|Glycerophosphodiester_phosphodiesterase	PGSC0003DMG400005240|PGSC0003DMG400005228
chr01-3445-8753901	8753885	ATGCCCCCTCTTTCCTGGAATCAAATTTTGC	0	0	0.84	0	0	0	upstream|intergenic_region	Glutaredoxin|Transposon_MuDR_mudrA-Glutaredoxin	PGSC0003DMG400005239|PGSC0003DMG400005227-PGSC0003DMG400005239
chr01-3446-8766786	8766770	GAGCTATAAAAATCCAGGCAATGTATGTTAG	0.37	0	0.42	0.83	0	0	intergenic_region	Glutaredoxin-Gene_of_unknown_function	PGSC0003DMG400005239-PGSC0003DMG400005238
chr01-3458-8780429	8780413	GCAACTTGCAAGACCAGGAATGTATTTAAGT	4.47	9.33	3.36	6.67	10.1	2.01	intergenic_region	Glutaredoxin-Gene_of_unknown_function	PGSC0003DMG400005239-PGSC0003DMG400005238
chr01-3463-8791539	8791523	AAGTGTTCCTCCACCTGGATGGGGAAATTTG	5.21	1.62	0.42	0.42	0.4	2.01	intergenic_region	Glutaredoxin-Gene_of_unknown_function	PGSC0003DMG400005239-PGSC0003DMG400005238
chr01-3465-8793179	8793163	CCCAGAGTTCCTTCCAGGACTAACTCTCAGG	0.37	0	0	0	0	0	intergenic_region	Glutaredoxin-Gene_of_unknown_function	PGSC0003DMG400005239-PGSC0003DMG400005238
chr01-3477-8818838	8818822	CAAATTCCAATTACCTGGTGGGCTATCCAAA	0	0	0.42	0	0	0	upstream|intergenic_region	Glutaredoxin|Gene_of_unknown_function-Glutaredoxin	PGSC0003DMG400005244|PGSC0003DMG400005238-PGSC0003DMG400005244
chr01-3478-8823733	8823717	GACCCAATTTTCACCTGGCAAAATATGAAAG	3.72	2.03	2.94	4.17	0.81	0	downstream|intergenic_region	Glutaredoxin|Glutaredoxin-Glutaredoxin	PGSC0003DMG400005244|PGSC0003DMG400005244-PGSC0003DMG400005237
chr01-3479-8825885	8825869	CCAATGCTCTCTTCCTGGATTAGAAAGAAAA	11.55	15.41	13.45	15.43	3.23	2.68	downstream|intergenic_region	Glutaredoxin|Glutaredoxin-Glutaredoxin	PGSC0003DMG400005244|PGSC0003DMG400005244-PGSC0003DMG400005237
chr01-3480-8838181	8838165	AGGTGGCTCTACCCCTGGTTATAACACATCT	4.47	11.36	12.61	7.51	2.42	3.35	downstream|intergenic_region	Zinc_finger_protein|Glutaredoxin-Zinc_finger_protein	PGSC0003DMG400038165|PGSC0003DMG400005237-PGSC0003DMG400038165
chr01-3483-8842856	8842840	GCTCCATTGCAAACCTGGAGGGAAAATATTT	0.74	0	0	0	0	0	splice_acceptor&intron	Zinc_finger_protein	PGSC0003DMG400038165
chr01-3488-8866179	8866163	ATCAAGTTGAATACCTGGCTAGGTTGCACAC	11.55	14.2	11.35	7.93	19.39	12.75	splice_region|3_prime_UTR	Hcr9-OR3A|Hcr9-OR3A	PGSC0003DMG400005226|PGSC0003DMG400005226
chr01-3490-8875040	8875024	TAAACCCCTTCTCCCTGGCTCCGCCCCTAGA	0	0	0	0	0.4	0	upstream|intergenic_region	SAUR_family_protein|Hcr9-OR3A-SAUR_family_protein	PGSC0003DMG400005236|PGSC0003DMG400005226-PGSC0003DMG400005236
chr01-3491-8877684	8877668	GTTCCTATAGGAGCCAGGTACACTCTACCTG	8.57	16.63	6.73	5.84	16.16	26.17	upstream|intergenic_region	SAUR_family_protein|Hcr9-OR3A-SAUR_family_protein	PGSC0003DMG400005236|PGSC0003DMG400005226-PGSC0003DMG400005236
chr01-3494-8889217	8889201	GATTAATGTTCCTCCAGGTAGTAATAAGGTC	10.06	15.82	4.62	2.09	13.73	10.06	intergenic_region	SAUR_family_protein-Gene_of_unknown_function	PGSC0003DMG400005236-PGSC0003DMG400005243
chr01-3495-8889384	8889368	CTCCATTACTCATCCTGGATCCAACTGAGGA	20.11	10.95	23.96	19.19	21.41	15.43	intergenic_region	SAUR_family_protein-Gene_of_unknown_function	PGSC0003DMG400005236-PGSC0003DMG400005243
chr01-3499-8902046	8902030	ACAAATTCTCCTCCCAGGTCTTTCCTGCTTC	0.37	0	0	0	0.4	0	intergenic_region	SAUR_family_protein-Gene_of_unknown_function	PGSC0003DMG400005236-PGSC0003DMG400005243
chr01-3501-8907844	8907828	GTTTCTTGAAAATCCAGGAAAAGAGCATTGG	0.37	0	0	1.25	0	0	intergenic_region	SAUR_family_protein-Gene_of_unknown_function	PGSC0003DMG400005236-PGSC0003DMG400005243
chr01-3503-8913315	8913299	GTCAGAGGCGTATCCAGGATTTCGGCAAAAT	0.74	0.41	1.68	1.67	0	0	intergenic_region	SAUR_family_protein-Gene_of_unknown_function	PGSC0003DMG400005236-PGSC0003DMG400005243
chr01-3504-8916495	8916479	CCCGAGCCTACACCCTGGGCGGGACTAACAC	5.21	4.87	10.51	10.01	2.42	14.09	intergenic_region	SAUR_family_protein-Gene_of_unknown_function	PGSC0003DMG400005236-PGSC0003DMG400005243
chr01-3506-8925659	8925643	CGGGTAACTCTTACCAGGGGCGGACCCACGT	15.27	5.27	6.31	9.18	25.05	39.58	intergenic_region	SAUR_family_protein-Gene_of_unknown_function	PGSC0003DMG400005236-PGSC0003DMG400005243
chr01-3526-8984162	8984146	CATTAAGACAGAACCAGGTAAAGGGTTGTTG	1.12	0.41	1.26	0	2.02	0.67	intergenic_region	Acyl-[acyl-carrier-protein]_desaturase-Aminocarboxymuconate-semialdehyde_decarboxylase	PGSC0003DMG400005223-PGSC0003DMG400005222
chr01-3535-9022904	9022888	TCATTAGCAATTTCCTGGGCTTCAGTTCTTT	1.12	0.41	5.04	7.51	0	0	upstream|intergenic_region	Peptidyl-prolyl_cis-trans_isomerase|Aminocarboxymuconate-semialdehyde_decarboxylase-Peptidyl-prolyl_cis-trans_isomerase	PGSC0003DMG400005232|PGSC0003DMG400005222-PGSC0003DMG400005232
chr01-3539-9030651	9030635	AGTTGATCGAGTGCCAGGAGACTGATAGGGG	0	0	0	0	0.81	0	exon	Peptidyl-prolyl_cis-trans_isomerase	PGSC0003DMG400005232
chr01-3541-9031040	9031024	ATGTTGAAGTTGGCCAGGTTATATTTGACAT	0	1.22	0	0	0	0	3_prime_UTR	Peptidyl-prolyl_cis-trans_isomerase	PGSC0003DMG400005232
chr01-3543-9033968	9033952	TTCCTTTGAAGGACCAGGTGTATTGTCAGCG	0	0	0	0	3.23	1.34	downstream|intergenic_region	Peptidyl-prolyl_cis-trans_isomerase|Peptidyl-prolyl_cis-trans_isomerase-Cc-nbs-lrr_resistance_protein	PGSC0003DMG400005232|PGSC0003DMG400005232-PGSC0003DMG400005221
chr01-3560-9103658	9103642	CAACTTCTACATGCCTGGAGAGCAGAGCTTC	14.9	17.44	7.99	8.76	0	0	intergenic_region	Gene_of_unknown_function-Conserved_gene_of_unknown_function	PGSC0003DMG400042271-PGSC0003DMG400040713
chr01-3565-9118315	9118299	TGGCTTGAGTAATCCTGGTGGGATGGGAAGC	7.08	2.43	2.94	3.34	0	0	splice_acceptor&intron	Conserved_gene_of_unknown_function	PGSC0003DMG400040713
chr01-3569-9119326	9119310	GGAGGGGTAGACTCCAGGATACTAGATGAAT	5.59	7.71	10.51	9.59	17.37	17.44	exon	Conserved_gene_of_unknown_function	PGSC0003DMG400040713
chr01-3578-9141906	9141890	CTGAGTAAGTAATCCAGGCAAAGGGTTCGCT	0.37	0	2.1	1.25	0	0.67	intergenic_region	Ribosomal_RNA_methyltransferase-Gene_of_unknown_function	PGSC0003DMG400005231-PGSC0003DMG400005241
chr01-3592-9150015	9149999	ACACACCTTCAAACCTGGACGTTCTGAAACT	0	0	0	0.42	0	0	intergenic_region	Ribosomal_RNA_methyltransferase-Gene_of_unknown_function	PGSC0003DMG400005231-PGSC0003DMG400005241
chr01-3596-9158226	9158210	GCCCTATATGCAACCAGGGATTGTTGTACCC	8.94	5.27	3.78	5.42	0	0.67	5_prime_UTR	Gene_of_unknown_function	PGSC0003DMG400005241
chr01-3600-9158626	9158610	ACCCTATATGCAACCAGGGGTTATTGTACCC	1.12	1.22	0	0	2.83	0	exon	Gene_of_unknown_function	PGSC0003DMG400005241
chr01-3605-9162983	9162967	CATTAGGTGAGACCCTGGCCATTCGGCGACT	4.47	3.24	12.61	11.26	18.99	15.43	downstream|intergenic_region	Gene_of_unknown_function|Gene_of_unknown_function-Gene_of_unknown_function	PGSC0003DMG400005241|PGSC0003DMG400005241-PGSC0003DMG400045321
chr01-3608-9166132	9166116	AAGGGCCTTGGGGCCTGGTGAACTGCTCAAA	2.23	2.43	0.84	1.67	0.81	0.67	upstream|downstream|intergenic_region	Gene_of_unknown_function|Gene_of_unknown_function|Gene_of_unknown_function-Gene_of_unknown_function	PGSC0003DMG400005230|PGSC0003DMG400045321|PGSC0003DMG400005241-PGSC0003DMG400045321
chr01-3615-9173626	9173610	GCATAATTATCAACCAGGATGTGAATGTTGG	2.23	4.46	2.52	2.92	2.42	2.01	downstream|intergenic_region	Gene_of_unknown_function|Gene_of_unknown_function-Replication_factor_A_protein	PGSC0003DMG400005230|PGSC0003DMG400005230-PGSC0003DMG400033169
chr01-3616-9173747	9173731	CAATATTAGCCAACCAGGTAGTGTATTGGAT	0.37	0	0.42	0	0	0	downstream|intergenic_region	Gene_of_unknown_function|Gene_of_unknown_function-Replication_factor_A_protein	PGSC0003DMG400005230|PGSC0003DMG400005230-PGSC0003DMG400033169
chr01-3621-9231645	9231629	TTGTCGCTGCAGACCAGGTACAACTCCACAG	2.98	0.81	2.1	0.83	4.04	4.03	exon	Replication_factor_A_protein	PGSC0003DMG400033169
chr01-3622-9236827	9236811	CGGGGTTCGGATTCCTGGATTCAGATTTCGA	0	0	0	0	0	1.34	downstream|intergenic_region	Replication_factor_A_protein|Replication_factor_A_protein-Gene_of_unknown_function	PGSC0003DMG400033169|PGSC0003DMG400033169-PGSC0003DMG400033930
chr01-3623-9237832	9237816	ATTGCCTCAACTTCCAGGGCCATCACCACGG	4.1	2.43	6.31	5.01	6.06	4.7	downstream|intergenic_region	Replication_factor_A_protein|Replication_factor_A_protein-Gene_of_unknown_function	PGSC0003DMG400033169|PGSC0003DMG400033169-PGSC0003DMG400033930
chr01-3626-9248555	9248539	GTCTAAGGGGTACCCTGGGTCGTGACAAGCC	8.57	7.3	5.46	5.84	3.64	6.04	intergenic_region	Replication_factor_A_protein-Gene_of_unknown_function	PGSC0003DMG400033169-PGSC0003DMG400033930
chr01-3627-9253908	9253892	TCTATGTTATGACCCTGGTTGTTGCGTGTGC	0	0	0.42	0.42	0	0.67	intergenic_region	Replication_factor_A_protein-Gene_of_unknown_function	PGSC0003DMG400033169-PGSC0003DMG400033930
chr01-3630-9271902	9271886	NNATGTCATAGTACCAGGGTTTTCCATCCGG	0.74	2.43	0.84	0	0	0	intergenic_region	Replication_factor_A_protein-Gene_of_unknown_function	PGSC0003DMG400033169-PGSC0003DMG400033930
chr01-3634-9273230	9273214	TTTCGTAAGTCATCCAGGTGGTCTTCAGATT	0.37	0	0	0	0	0	intergenic_region	Replication_factor_A_protein-Gene_of_unknown_function	PGSC0003DMG400033169-PGSC0003DMG400033930
chr01-3639-9275830	9275814	ATGCCGAAGATGTCCTGGCATCCGCTTCATC	6.33	6.49	4.62	8.34	8.08	7.38	upstream|intergenic_region	Gene_of_unknown_function|Replication_factor_A_protein-Gene_of_unknown_function	PGSC0003DMG400033930|PGSC0003DMG400033169-PGSC0003DMG400033930
chr01-3640-9276293	9276277	AGGATTTTGGTATCCTGGTGCTCGGGGTGGA	16.02	19.87	15.55	10.01	11.31	16.77	upstream|intergenic_region	Gene_of_unknown_function|Replication_factor_A_protein-Gene_of_unknown_function	PGSC0003DMG400033930|PGSC0003DMG400033169-PGSC0003DMG400033930
chr01-3641-9276398	9276382	GTGAGATGGTCCTCCTGGTTGATAAGTGACA	10.8	15.41	5.04	5.42	9.29	13.42	upstream|intergenic_region	Gene_of_unknown_function|Replication_factor_A_protein-Gene_of_unknown_function	PGSC0003DMG400033930|PGSC0003DMG400033169-PGSC0003DMG400033930
chr01-3647-9303429	9303413	AATATATTGCGACCCTGGGGGTCTGCCGCAT	2.61	1.22	1.68	2.92	3.64	0.67	intergenic_region	Gene_of_unknown_function-DNA_binding_protein	PGSC0003DMG400033931-PGSC0003DMG400014085
chr01-3648-9305177	9305161	TTAGGGATCATTGCCAGGCCAATAGATGCAG	0.37	0	0	0	0	0.67	intergenic_region	Gene_of_unknown_function-DNA_binding_protein	PGSC0003DMG400033931-PGSC0003DMG400014085
chr01-3650-9309609	9309593	CTAACATTCTCCACCTGGATGGAGCTGTCGA	0	0	0.42	0	0	0	intergenic_region	Gene_of_unknown_function-DNA_binding_protein	PGSC0003DMG400033931-PGSC0003DMG400014085
chr01-3651-9310389	9310373	CTAAAATATTTGTCCTGGTATGGCGGATGAT	0	0.81	0	0.42	0.81	0.67	intergenic_region	Gene_of_unknown_function-DNA_binding_protein	PGSC0003DMG400033931-PGSC0003DMG400014085
chr01-3653-9320472	9320456	GTTTGATATGATTCCAGGTTGCATGTCTGTG	5.59	4.87	5.04	10.01	7.27	7.38	intergenic_region	Gene_of_unknown_function-DNA_binding_protein	PGSC0003DMG400033931-PGSC0003DMG400014085
chr01-3654-9320548	9320532	CGAGTATATCGATCCTGGCTTGTTTCTGTGG	14.9	12.98	21.02	20.02	10.1	14.09	intergenic_region	Gene_of_unknown_function-DNA_binding_protein	PGSC0003DMG400033931-PGSC0003DMG400014085
chr01-3657-9322982	9322966	TTGGTCCGTAGGTCCTGGCGTGGGTTGACCC	2.61	0.41	3.36	1.67	0	3.35	intergenic_region	Gene_of_unknown_function-DNA_binding_protein	PGSC0003DMG400033931-PGSC0003DMG400014085
chr01-3658-9324695	9324679	TTATTTTCACGACCCAGGGGTACCCCTTAGA	0	0	1.26	0	0	0	intergenic_region	Gene_of_unknown_function-DNA_binding_protein	PGSC0003DMG400033931-PGSC0003DMG400014085
chr01-3659-9326642	9326626	ACCCATGGCCCGTCCTGGTGGACCGTCGTTG	0.74	1.22	0.84	2.92	16.56	15.43	intergenic_region	Gene_of_unknown_function-DNA_binding_protein	PGSC0003DMG400033931-PGSC0003DMG400014085
chr01-3663-9347786	9347770	CTTCGTCAATACACCTGGAAGATATACCAGA	0.74	1.62	1.26	2.09	1.62	0.67	intergenic_region	Gene_of_unknown_function-DNA_binding_protein	PGSC0003DMG400033931-PGSC0003DMG400014085
chr01-3666-9360443	9360427	AGGTGGCCTCCATCCAGGATTCAGCTACAAG	0.37	0	0	0	0	0	intergenic_region	Gene_of_unknown_function-DNA_binding_protein	PGSC0003DMG400033931-PGSC0003DMG400014085
chr01-3673-9424338	9424322	CTAAAATATCTTACCTGGCATGTGTAATTCA	0.37	0	0.42	0.42	1.62	0	downstream|intergenic_region	DNA_binding_protein|DNA_binding_protein-Glycosyltransferase	PGSC0003DMG400014085|PGSC0003DMG400014085-PGSC0003DMG400040021
chr01-3674-9424953	9424937	CTTAGCTGTTTTTCCTGGGGCTTCTAGGAGG	5.21	1.22	1.26	2.09	6.06	1.34	downstream|intergenic_region	DNA_binding_protein|DNA_binding_protein-Glycosyltransferase	PGSC0003DMG400014085|PGSC0003DMG400014085-PGSC0003DMG400040021
chr01-3675-9426569	9426553	GATCTTAGTGGCGCCTGGATGAATAGAATAT	5.59	10.95	9.25	4.59	4.44	4.7	downstream|intergenic_region	DNA_binding_protein|DNA_binding_protein-Glycosyltransferase	PGSC0003DMG400014085|PGSC0003DMG400014085-PGSC0003DMG400040021
chr01-3676-9427921	9427905	ACAAGTCATCAATCCTGGGGATGGGTTACTT	0.74	0.41	2.1	0.42	0	0.67	intergenic_region	DNA_binding_protein-Glycosyltransferase	PGSC0003DMG400014085-PGSC0003DMG400040021
chr01-3677-9428973	9428957	TGCAAGGCAGTCTCCTGGATGGTACTTACCA	1.86	4.06	5.89	11.26	2.42	1.34	intergenic_region	DNA_binding_protein-Glycosyltransferase	PGSC0003DMG400014085-PGSC0003DMG400040021
chr01-3678-9429356	9429340	TATTCATTTGGGCCCTGGAATTAGCAACCAT	6.7	6.49	9.25	3.34	7.27	13.42	intergenic_region	DNA_binding_protein-Glycosyltransferase	PGSC0003DMG400014085-PGSC0003DMG400040021
chr01-3684-9436611	9436595	TTGTTCAGTGACTCCTGGCGTACTGTTAGGC	3.35	1.62	2.1	1.25	3.64	2.68	intergenic_region	DNA_binding_protein-Glycosyltransferase	PGSC0003DMG400014085-PGSC0003DMG400040021
chr01-3685-9436645	9436629	TCACCCCAGCACTCCTGGCACATTGGCGGAA	0.74	0	0	0.42	0	0	intergenic_region	DNA_binding_protein-Glycosyltransferase	PGSC0003DMG400014085-PGSC0003DMG400040021
chr01-3686-9437170	9437154	AAAACATTTAAGTCCAGGACTATAACTACTC	0.74	0	0.84	0.83	0	0.67	intergenic_region	DNA_binding_protein-Glycosyltransferase	PGSC0003DMG400014085-PGSC0003DMG400040021
chr01-3687-9437269	9437253	TCACATATTACTACCAGGAACCGACTAATTT	0.74	2.43	0.84	0.42	0	0	intergenic_region	DNA_binding_protein-Glycosyltransferase	PGSC0003DMG400014085-PGSC0003DMG400040021
chr01-3689-9443927	9443911	GGTCCTCTTTCGTCCTGGACTTATTTGGACA	27.94	23.12	7.57	15.43	17.77	14.09	intergenic_region	DNA_binding_protein-Glycosyltransferase	PGSC0003DMG400014085-PGSC0003DMG400040021
chr01-3690-9444114	9444098	ACATTCCATACTACCAGGAGGTTTTTTCTAC	4.47	2.43	2.52	0.42	8.89	0.67	intergenic_region	DNA_binding_protein-Glycosyltransferase	PGSC0003DMG400014085-PGSC0003DMG400040021
chr01-3697-9463709	9463693	CTAACATGCTCCACCTGGATGGAGCTGTCAG	0.37	0	0	0	0	0	intergenic_region	Glycosyltransferase-Gene_of_unknown_function	PGSC0003DMG400040021-PGSC0003DMG400014087
chr01-3698-9464497	9464481	CTAAAATGTCTATCCTGGTATGACGGATGAT	3.35	8.92	8.83	6.67	5.25	7.38	intergenic_region	Glycosyltransferase-Gene_of_unknown_function	PGSC0003DMG400040021-PGSC0003DMG400014087
chr01-3704-9478394	9478378	AGACGCCCCATTGCCTGGGGATGCTGCATTC	1.12	1.22	0.84	2.09	1.21	2.01	intergenic_region	Glycosyltransferase-Gene_of_unknown_function	PGSC0003DMG400040021-PGSC0003DMG400014087
chr01-3706-9478940	9478924	AGGTCGGCTCGGGCCTGGGCTTTGGCATTAG	5.59	3.65	15.55	21.27	17.77	16.1	intergenic_region	Glycosyltransferase-Gene_of_unknown_function	PGSC0003DMG400040021-PGSC0003DMG400014087
chr01-3707-9479749	9479733	ATTTTAGGAAAAACCAGGGATCCTAATAAGG	5.21	10.95	9.67	3.34	0.81	4.7	intergenic_region	Glycosyltransferase-Gene_of_unknown_function	PGSC0003DMG400040021-PGSC0003DMG400014087
chr01-3708-9480527	9480511	AGGCTCGTAGTTTCCTGGTAGTAATACTATC	40.97	52.73	29.01	27.95	44.44	38.91	intergenic_region	Glycosyltransferase-Gene_of_unknown_function	PGSC0003DMG400040021-PGSC0003DMG400014087
chr01-3709-9484310	9484294	CGAAAGCAATATTCCAGGGATCATTGGAATT	0.37	0	0.42	0.42	0	0	intergenic_region	Glycosyltransferase-Gene_of_unknown_function	PGSC0003DMG400040021-PGSC0003DMG400014087
chr01-3714-9493843	9493827	CATAATGACCATACCTGGTTCTGAAAGTTGT	14.53	6.89	28.16	24.61	13.73	4.03	intergenic_region	Glycosyltransferase-Gene_of_unknown_function	PGSC0003DMG400040021-PGSC0003DMG400014087
chr01-3715-9494723	9494707	AGATAAACTCGCTCCTGGATCAAGCAAAGCA	108.02	85.17	84.07	75.09	100.99	114.06	intergenic_region	Glycosyltransferase-Gene_of_unknown_function	PGSC0003DMG400040021-PGSC0003DMG400014087
chr01-3718-9518592	9518576	TTTGGCTTATTGACCAGGAGTGGACCCACCT	0.74	2.03	0	0	1.62	0	downstream|intergenic_region	Gene_of_unknown_function|Gene_of_unknown_function-Gene_of_unknown_function	PGSC0003DMG400014087|PGSC0003DMG400014087-PGSC0003DMG400014086
chr01-3721-9525891	9525875	TAAGAAACGAACCCCAGGAGACTCCTACTCA	5.21	2.84	13.45	8.34	8.48	6.71	downstream|intergenic_region	Gene_of_unknown_function|Gene_of_unknown_function-Gene_of_unknown_function	PGSC0003DMG400014086|PGSC0003DMG400014086-PGSC0003DMG400035718
chr01-3723-9527825	9527809	GTTACAAACCTTACCAGGAAAACCCAATTGG	0	0	0	0	0	0.67	downstream|intergenic_region	Gene_of_unknown_function|Gene_of_unknown_function-Gene_of_unknown_function	PGSC0003DMG400014086|PGSC0003DMG400014086-PGSC0003DMG400035718
chr01-3725-9582123	9582107	CAGCCATGACAAACCAGGTCATACGAGGACA	30.92	21.5	31.11	27.95	22.62	31.53	intergenic_region	Gene_of_unknown_function-Gene_of_unknown_function	PGSC0003DMG400014086-PGSC0003DMG400035718
chr01-3726-9582224	9582208	TCACCATCAAGTGCCAGGACAAAGTTATAAA	0.74	0	0	1.67	0.4	0	intergenic_region	Gene_of_unknown_function-Gene_of_unknown_function	PGSC0003DMG400014086-PGSC0003DMG400035718
chr01-3727-9582335	9582319	AGGTTTAACAAAACCAGGTCAATGTGAGAGC	89.39	125.73	75.67	95.94	72.71	67.09	intergenic_region	Gene_of_unknown_function-Gene_of_unknown_function	PGSC0003DMG400014086-PGSC0003DMG400035718
chr01-3728-9582411	9582395	TGTTCAGATGGGGCCTGGAGAATTCAATGTG	6.7	4.46	6.31	5.84	8.48	8.72	intergenic_region	Gene_of_unknown_function-Gene_of_unknown_function	PGSC0003DMG400014086-PGSC0003DMG400035718
chr01-3729-9582741	9582725	GAGTAGTTTCGAACCAGGTTTCAGAATGGGG	0	0.81	1.26	0.42	0.81	0	intergenic_region	Gene_of_unknown_function-Gene_of_unknown_function	PGSC0003DMG400014086-PGSC0003DMG400035718
chr01-3738-9589542	9589526	TTTCTTTAGGTTTCCTGGTTTCAGTTTCACA	0.37	0	0	0	0	0	splice_region&intron	Gene_of_unknown_function	PGSC0003DMG400035718
chr01-3739-9591950	9591934	CCCAAATTCTGGCCCAGGCGGACAGGAAAAC	4.1	2.84	3.36	2.09	0.81	0.67	intron	Gene_of_unknown_function	PGSC0003DMG400035718
chr01-3740-9608546	9608530	CCCATATACCTTGCCAGGGGTATAGAGGCAT	14.9	11.76	24.38	12.1	10.1	4.7	intergenic_region	Gene_of_unknown_function-Conserved_gene_of_unknown_function	PGSC0003DMG400035718-PGSC0003DMG400040689
chr01-3741-9609060	9609044	GGAATCCTACATACCTGGTGACGAAATCTAT	0	0	1.26	0.83	0.4	0.67	intergenic_region	Gene_of_unknown_function-Conserved_gene_of_unknown_function	PGSC0003DMG400035718-PGSC0003DMG400040689
chr01-3745-9615164	9615148	ACACATAAGAGACCCTGGTAACAAAGTACAC	23.09	22.31	26.48	25.86	29.08	23.48	upstream|intergenic_region	Conserved_gene_of_unknown_function|Gene_of_unknown_function-Conserved_gene_of_unknown_function	PGSC0003DMG400040689|PGSC0003DMG400035718-PGSC0003DMG400040689
chr01-3746-9616451	9616435	ACAAGTCATCAATCCTGGGATGAGATACTTA	1.12	3.24	3.36	6.26	3.23	0	upstream|intergenic_region	Conserved_gene_of_unknown_function|Gene_of_unknown_function-Conserved_gene_of_unknown_function	PGSC0003DMG400040689|PGSC0003DMG400035718-PGSC0003DMG400040689
chr01-3747-9617407	9617391	AAGTCCCAGTGTGCCAGGCCTGAAGGAAAGA	4.1	6.08	7.57	9.59	1.62	8.72	upstream|intergenic_region	Conserved_gene_of_unknown_function|Gene_of_unknown_function-Conserved_gene_of_unknown_function	PGSC0003DMG400040689|PGSC0003DMG400035718-PGSC0003DMG400040689
chr01-3749-9618683	9618667	AATGGCGCCGCTGCCAGGGAGTGGTTTTGTT	0.37	1.22	2.52	0.83	0	0.67	upstream|intergenic_region	Conserved_gene_of_unknown_function|Gene_of_unknown_function-Conserved_gene_of_unknown_function	PGSC0003DMG400040689|PGSC0003DMG400035718-PGSC0003DMG400040689
chr01-3752-9621884	9621868	TAGCCACTATAGACCAGGAGGGCTGAGATAT	2.98	9.33	7.15	7.93	2.02	4.03	upstream|upstream|downstream|intergenic_region	Conserved_gene_of_unknown_function|Gene_of_unknown_function|Conserved_gene_of_unknown_function|Conserved_gene_of_unknown_function-Conserved_gene_of_unknown_function	PGSC0003DMG400036540|PGSC0003DMG400045308|PGSC0003DMG400040689|PGSC0003DMG400040689-PGSC0003DMG400036540
chr01-3753-9622154	9622138	TTTGAGCAGTTCACCAGGCCCCGTGGCCCTT	0.37	0	0.84	1.25	0	0	exon|upstream|downstream	Conserved_gene_of_unknown_function|Gene_of_unknown_function|Conserved_gene_of_unknown_function	PGSC0003DMG400036540|PGSC0003DMG400045308|PGSC0003DMG400040689
chr01-3754-9622215	9622199	TGGCGTATGGTGACCTGGTACCTAAGGGCAA	7.08	6.49	9.67	8.34	4.04	5.37	exon|upstream|downstream	Conserved_gene_of_unknown_function|Gene_of_unknown_function|Conserved_gene_of_unknown_function	PGSC0003DMG400036540|PGSC0003DMG400045308|PGSC0003DMG400040689
chr01-3755-9622911	9622895	CTTCCACTTCTTCCCAGGTTCCTGGTTCTTC	0	0	2.1	0.42	2.42	2.01	exon|upstream|downstream	Conserved_gene_of_unknown_function|Gene_of_unknown_function|Conserved_gene_of_unknown_function	PGSC0003DMG400036540|PGSC0003DMG400045308|PGSC0003DMG400040689
chr01-3756-9622946	9622930	GTTTCCCAGCCCACCAGGATTACTCAGTCCA	1.12	1.62	0	0.83	0	0	exon|upstream|downstream	Conserved_gene_of_unknown_function|Gene_of_unknown_function|Conserved_gene_of_unknown_function	PGSC0003DMG400036540|PGSC0003DMG400045308|PGSC0003DMG400040689
chr01-3757-9626132	9626116	ACGCACAGAAAAACCAGGGGTTACCTAATCA	0	0	0	0.83	0	0	exon|downstream|downstream	Gene_of_unknown_function|Conserved_gene_of_unknown_function|Gag-pol_polyprotein	PGSC0003DMG400045308|PGSC0003DMG400040689|PGSC0003DMG400037511
chr01-3758-9627618	9627602	TAGTCAACTTAGGCCAGGGAGAGTGGTAAAA	0	0	0	2.09	0.4	0	downstream|downstream|downstream|intergenic_region	Conserved_gene_of_unknown_function|Gene_of_unknown_function|Gag-pol_polyprotein|Gene_of_unknown_function-Gag-pol_polyprotein	PGSC0003DMG400036540|PGSC0003DMG400045308|PGSC0003DMG400037511|PGSC0003DMG400045308-PGSC0003DMG400037511
chr01-3761-9633036	9633020	AATAAAGTGTTGCCCTGGATCTAATAACTCA	1.49	0.81	0	0	1.21	0	downstream|intron	Gene_of_unknown_function|Gag-pol_polyprotein	PGSC0003DMG400036079|PGSC0003DMG400037511
chr01-3763-9633722	9633706	ATCATGAGTGACCCCAGGCTAACCCTGAGTC	52.15	68.95	25.64	30.03	25.85	30.86	upstream|downstream|intergenic_region	Gag-pol_polyprotein|Gene_of_unknown_function|Gag-pol_polyprotein-Gene_of_unknown_function	PGSC0003DMG400037511|PGSC0003DMG400036079|PGSC0003DMG400037511-PGSC0003DMG400036079
chr01-3766-9636389	9636373	CCCCCTCAAGCTGCCTGGTATGATTACATTC	12.66	8.92	6.31	8.76	5.25	4.03	upstream|downstream|intergenic_region	Gag-pol_polyprotein|Gene_of_unknown_function|Gag-pol_polyprotein-Gene_of_unknown_function	PGSC0003DMG400037511|PGSC0003DMG400036079|PGSC0003DMG400037511-PGSC0003DMG400036079
chr01-3767-9637838	9637822	AATGGGAACTTTACCAGGGGGCAAAAGAACT	14.53	34.47	18.08	13.77	8.08	8.05	upstream|downstream|intergenic_region	Gag-pol_polyprotein|Gene_of_unknown_function|Gag-pol_polyprotein-Gene_of_unknown_function	PGSC0003DMG400037511|PGSC0003DMG400036079|PGSC0003DMG400037511-PGSC0003DMG400036079
chr01-3768-9638076	9638060	ACAAATCAGTCATCCAGGAGGGCTGCTTCCT	0	0	0	0.83	0	0.67	exon|upstream|upstream	Gene_of_unknown_function|Gag-pol_polyprotein|Gene_of_unknown_function	PGSC0003DMG400036079|PGSC0003DMG400037511|PGSC0003DMG400014953
chr01-3772-9645897	9645881	CTAAAATGTCTGTCCTGGTATGACGGATGAT	11.55	14.6	7.15	7.93	10.5	15.43	downstream|intergenic_region	Gene_of_unknown_function|Gene_of_unknown_function-Late_blight_resistance_protein	PGSC0003DMG400014953|PGSC0003DMG400014953-PGSC0003DMG400046318
chr01-3775-9656892	9656876	ATTAGTCGGACTCCCAGGCGTGTAAGTCTAT	1.86	0.81	1.26	1.67	2.42	3.35	downstream|downstream|intergenic_region	Late_blight_resistance_protein|Gag-pol_protein|Late_blight_resistance_protein-Gag-pol_protein	PGSC0003DMG400046318|PGSC0003DMG400044844|PGSC0003DMG400046318-PGSC0003DMG400044844
chr01-3778-9659862	9659846	CTTTGTTTCCCAACCTGGTTAGTCATATCTT	0	0	0.84	0	0.4	0	upstream|intergenic_region	Gag-pol_protein|Gag-pol_protein-Retrotransposon_gag_protein	PGSC0003DMG400044844|PGSC0003DMG400044844-PGSC0003DMG400014951
chr01-3779-9660301	9660285	GCCCAAGCGAACCCCTGGCCTAGCTTACTTA	37.25	17.85	54.65	58.4	39.59	29.52	upstream|intergenic_region	Gag-pol_protein|Gag-pol_protein-Retrotransposon_gag_protein	PGSC0003DMG400044844|PGSC0003DMG400044844-PGSC0003DMG400014951
chr01-3780-9660649	9660633	CCGATCCTAGTTACCTGGATCTGCATCATAA	0.37	0.81	0	0	0	0	upstream|intergenic_region	Gag-pol_protein|Gag-pol_protein-Retrotransposon_gag_protein	PGSC0003DMG400044844|PGSC0003DMG400044844-PGSC0003DMG400014951
chr01-3781-9660774	9660758	ACTGAAGAACTGACCTGGCTCAATTCAACCC	4.1	4.46	2.52	2.09	4.44	2.01	upstream|intergenic_region	Gag-pol_protein|Gag-pol_protein-Retrotransposon_gag_protein	PGSC0003DMG400044844|PGSC0003DMG400044844-PGSC0003DMG400014951
chr01-3782-9662743	9662727	TCGTAGAGTAGCACCAGGTAGAGTTCGTACT	0	0.41	3.36	3.75	0	0	upstream|intergenic_region	Gag-pol_protein|Gag-pol_protein-Retrotransposon_gag_protein	PGSC0003DMG400044844|PGSC0003DMG400044844-PGSC0003DMG400014951
chr01-3783-9662926	9662910	GGGGACGTATACCCCAGGTCAGTAACAGGCT	5.96	10.95	7.57	12.1	6.06	3.35	upstream|intergenic_region	Gag-pol_protein|Gag-pol_protein-Retrotransposon_gag_protein	PGSC0003DMG400044844|PGSC0003DMG400044844-PGSC0003DMG400014951
chr01-3784-9663304	9663288	AAATTCTTGATTTCCAGGTATTTGGGTTGAG	0.74	0	0.42	0.83	0	0	upstream|intergenic_region	Gag-pol_protein|Gag-pol_protein-Retrotransposon_gag_protein	PGSC0003DMG400044844|PGSC0003DMG400044844-PGSC0003DMG400014951
chr01-3785-9665746	9665730	GGAAAATCACCAACCAGGTTGGCGATCATGA	0	0	0.42	2.5	0.81	1.34	intergenic_region	Gag-pol_protein-Retrotransposon_gag_protein	PGSC0003DMG400044844-PGSC0003DMG400014951
chr01-3786-9666483	9666467	GTCTATGACAATTCCAGGGATGCAGCATGCA	9.68	7.3	5.46	5.42	6.06	6.71	intergenic_region	Gag-pol_protein-Retrotransposon_gag_protein	PGSC0003DMG400044844-PGSC0003DMG400014951
chr01-3787-9667229	9667213	TGCCCACATCGCGCCTGGCCTGGTGGGGCGC	1.12	0.81	0	0	0.4	2.01	intergenic_region	Gag-pol_protein-Retrotransposon_gag_protein	PGSC0003DMG400044844-PGSC0003DMG400014951
chr01-3788-9667349	9667333	GCTAACATTTGTTCCTGGCCTCGCTCATCGT	22.35	32.04	31.11	25.45	13.73	23.48	intergenic_region	Gag-pol_protein-Retrotransposon_gag_protein	PGSC0003DMG400044844-PGSC0003DMG400014951
chr01-3789-9668382	9668366	ATGTCCCAAGGGACCAGGGACAATCATAACC	4.1	2.84	6.31	2.5	2.02	3.35	intergenic_region	Gag-pol_protein-Retrotransposon_gag_protein	PGSC0003DMG400044844-PGSC0003DMG400014951
chr01-3790-9673364	9673348	CACCCACATCTCACCTGGCCTAGTGGCGCAC	8.94	8.52	7.99	12.93	10.1	12.75	intergenic_region	Gag-pol_protein-Retrotransposon_gag_protein	PGSC0003DMG400044844-PGSC0003DMG400014951
chr01-3791-9673438	9673422	CTAGCACGTCGCGCCTGGCCTGCGCCACGTG	4.1	2.03	3.78	3.75	4.04	2.68	intergenic_region	Gag-pol_protein-Retrotransposon_gag_protein	PGSC0003DMG400044844-PGSC0003DMG400014951
chr01-3793-9675447	9675431	TCGCCCGAGTACGCCAGGTGTGCTGCCAGAC	11.92	11.36	13.03	14.18	12.93	12.75	intergenic_region	Gag-pol_protein-Retrotransposon_gag_protein	PGSC0003DMG400044844-PGSC0003DMG400014951
chr01-3796-9681337	9681321	TGGCTCAACGACTCCTGGAGTATTGTTGGAA	6.7	4.46	7.99	3.34	5.66	0.67	intergenic_region	Gag-pol_protein-Retrotransposon_gag_protein	PGSC0003DMG400044844-PGSC0003DMG400014951
chr01-3797-9683909	9683893	GGTCCTCTTTCGTCCTGGACATACTTGGATA	19	25.96	23.12	16.69	14.14	10.06	intergenic_region	Gag-pol_protein-Retrotransposon_gag_protein	PGSC0003DMG400044844-PGSC0003DMG400014951
chr01-3798-9684073	9684057	GCATTTCATACTACCAGGAAGTTTTTTCTAC	1.86	2.03	0.42	0.83	1.62	0	intergenic_region	Gag-pol_protein-Retrotransposon_gag_protein	PGSC0003DMG400044844-PGSC0003DMG400014951
chr01-3799-9684938	9684922	GTCACCCGTCAGACCAGGACTGACACCTTAG	14.53	17.44	16.39	12.1	16.56	16.77	intergenic_region	Gag-pol_protein-Retrotransposon_gag_protein	PGSC0003DMG400044844-PGSC0003DMG400014951
chr01-3800-9685005	9684989	ATAATATCCGTACCCTGGCAAAGTGCAAAGC	1.12	0	0	0	0.4	0	intergenic_region	Gag-pol_protein-Retrotransposon_gag_protein	PGSC0003DMG400044844-PGSC0003DMG400014951
chr01-3804-9693324	9693308	AAAGAATCCTTGGCCTGGCTCAATTCTCAGC	1.49	1.62	2.52	4.17	0.81	7.38	intergenic_region	Gag-pol_protein-Retrotransposon_gag_protein	PGSC0003DMG400044844-PGSC0003DMG400014951
chr01-3807-9702921	9702905	TCTTCTTGCTTTGCCTGGTAGCTGATTGAAA	9.31	2.43	3.78	6.67	1.21	2.01	intergenic_region	Gag-pol_protein-Retrotransposon_gag_protein	PGSC0003DMG400044844-PGSC0003DMG400014951
chr01-3808-9703024	9703008	CTAAAAACATGATCCAGGTGAGTGTTAACCA	3.35	2.03	4.2	6.67	0.4	0	intergenic_region	Gag-pol_protein-Retrotransposon_gag_protein	PGSC0003DMG400044844-PGSC0003DMG400014951
chr01-3809-9703295	9703279	ATAGGAACTCTCACCTGGGTTGCCTTTGATG	7.45	5.27	10.09	11.26	4.44	3.35	intergenic_region	Gag-pol_protein-Retrotransposon_gag_protein	PGSC0003DMG400044844-PGSC0003DMG400014951
chr01-3811-9705013	9704997	GGCTATCTAATCCCCTGGCCAATACTTCGGC	14.53	9.33	9.25	7.09	6.06	0.67	intergenic_region	Gag-pol_protein-Retrotransposon_gag_protein	PGSC0003DMG400044844-PGSC0003DMG400014951
chr01-3813-9708067	9708051	TTGCACAGCTGGGCCTGGTTTGATTTTTTGT	0.37	0	0.42	0	0.4	1.34	intergenic_region	Gag-pol_protein-Retrotransposon_gag_protein	PGSC0003DMG400044844-PGSC0003DMG400014951
chr01-3814-9708938	9708922	CCCGAGCCTACACCCTGGGTGTGGCCGGCAG	5.21	2.43	5.04	6.67	3.64	1.34	intergenic_region	Gag-pol_protein-Retrotransposon_gag_protein	PGSC0003DMG400044844-PGSC0003DMG400014951
chr01-3815-9710275	9710259	AAATGGTAGGGGACCTGGCAAACCTTGGTGC	0	0.41	0	0.42	0.81	0	intergenic_region	Gag-pol_protein-Retrotransposon_gag_protein	PGSC0003DMG400044844-PGSC0003DMG400014951
chr01-3816-9710364	9710348	GTGGCATGGAGTCCCAGGGCCCTACCTACAT	13.04	9.73	15.97	7.93	10.5	14.76	intergenic_region	Gag-pol_protein-Retrotransposon_gag_protein	PGSC0003DMG400044844-PGSC0003DMG400014951
chr01-3817-9712830	9712814	CCCAAGGCTACTCCCTGGACGTAAACACGGG	6.7	2.84	1.68	2.5	2.83	0	intergenic_region	Gag-pol_protein-Retrotransposon_gag_protein	PGSC0003DMG400044844-PGSC0003DMG400014951
chr01-3818-9717093	9717077	GAAATCTCACATACCTGGAAAGAAGAGTACA	2.98	1.62	1.26	2.92	3.23	0	intergenic_region	Gag-pol_protein-Retrotransposon_gag_protein	PGSC0003DMG400044844-PGSC0003DMG400014951
chr01-3819-9718408	9718392	GCCTCTCAGAGCGCCAGGTTTTCCCATTCTT	0	0	0.84	0	0	1.34	intergenic_region	Gag-pol_protein-Retrotransposon_gag_protein	PGSC0003DMG400044844-PGSC0003DMG400014951
chr01-3822-9725023	9725007	TCGTAGAATAGCACCAGGTAGAGTTCGTGCC	32.41	25.96	28.59	24.19	19.79	22.81	intergenic_region	Gag-pol_protein-Retrotransposon_gag_protein	PGSC0003DMG400044844-PGSC0003DMG400014951
chr01-3823-9725112	9725096	AGGTTTCTGAGGACCAGGTTCTTCTTCAGTT	20.49	21.5	23.54	23.36	16.97	24.15	intergenic_region	Gag-pol_protein-Retrotransposon_gag_protein	PGSC0003DMG400044844-PGSC0003DMG400014951
chr01-3824-9726092	9726076	CACTTGTAGGGATCCAGGTCATATGATGCGA	32.41	13.38	31.53	27.95	30.7	34.22	intergenic_region	Gag-pol_protein-Retrotransposon_gag_protein	PGSC0003DMG400044844-PGSC0003DMG400014951
chr01-3825-9726458	9726442	GGTTTGTATGATGCCAGGTTGCATGCATGTG	33.15	40.56	38.25	33.37	27.47	28.85	intergenic_region	Gag-pol_protein-Retrotransposon_gag_protein	PGSC0003DMG400044844-PGSC0003DMG400014951
chr01-3826-9726534	9726518	CGAGTGTATCGACCCTGGCTTGTTCATGTGG	8.94	7.3	14.71	17.94	6.87	10.73	intergenic_region	Gag-pol_protein-Retrotransposon_gag_protein	PGSC0003DMG400044844-PGSC0003DMG400014951
chr01-3832-9734503	9734487	TGGACCGTAAGGTCCTGGCTGTTCATAAGCG	12.29	10.95	11.35	6.67	10.91	6.71	intergenic_region	Gag-pol_protein-Retrotransposon_gag_protein	PGSC0003DMG400044844-PGSC0003DMG400014951
chr01-3833-9738209	9738193	ACTGTCCGTAGGTCCTGGCGTGGGTCGACCC	7.82	5.27	7.15	12.1	13.73	9.39	intergenic_region	Gag-pol_protein-Retrotransposon_gag_protein	PGSC0003DMG400044844-PGSC0003DMG400014951
chr01-3834-9739721	9739705	TGAGCACTAGCGGCCTGGAGGTATATCTTAG	1.12	0.81	3.78	1.25	2.83	4.7	intergenic_region	Gag-pol_protein-Retrotransposon_gag_protein	PGSC0003DMG400044844-PGSC0003DMG400014951
chr01-3838-9754182	9754166	AATCATGGAAGGCCCAGGATGGTCGCTATAA	0.74	1.22	2.52	2.09	0.4	0	downstream|intergenic_region	Retrotransposon_gag_protein|Gag-pol_protein-Retrotransposon_gag_protein	PGSC0003DMG400014951|PGSC0003DMG400044844-PGSC0003DMG400014951
chr01-3839-9754943	9754927	TGATAGAATTCCTCCTGGAAGTGAAGGCATG	1.12	0	0.42	0.42	1.21	0.67	downstream|intergenic_region	Retrotransposon_gag_protein|Gag-pol_protein-Retrotransposon_gag_protein	PGSC0003DMG400014951|PGSC0003DMG400044844-PGSC0003DMG400014951
chr01-3844-9761601	9761585	AAAGAACCCTTGGCCTGGCTTTCTTACTCAG	0.37	0	5.46	3.34	2.02	1.34	intron	Retrotransposon_gag_protein	PGSC0003DMG400014951
chr01-3847-9763284	9763268	CCCGAAACGCGGACCTGGTACCTAGTTTCTG	4.1	1.62	9.25	6.67	4.85	2.68	downstream|intron	Gag-pol_protein|Retrotransposon_gag_protein	PGSC0003DMG400041149|PGSC0003DMG400014951
chr01-3849-9775513	9775497	GGAAGTCAGAGTCCCAGGGTATTTAGAAAGT	1.12	2.43	0.42	0.42	1.21	0	upstream|intergenic_region	NB-ARC_domain_containing_protein|NB-ARC_domain_containing_protein-Gene_of_unknown_function	PGSC0003DMG400043302|PGSC0003DMG400043302-PGSC0003DMG400014950
chr01-3851-9778617	9778601	CGCCACCAGTACGCCAGGAGTGCTGGTGAGA	0	0	0.84	1.25	0.4	0	upstream|intergenic_region	NB-ARC_domain_containing_protein|NB-ARC_domain_containing_protein-Gene_of_unknown_function	PGSC0003DMG400043302|PGSC0003DMG400043302-PGSC0003DMG400014950
chr01-3852-9778700	9778684	CACCACCAGTACGCCAGGAGTGCTGGGGCGA	1.49	0.41	0.42	0	0.4	0	upstream|intergenic_region	NB-ARC_domain_containing_protein|NB-ARC_domain_containing_protein-Gene_of_unknown_function	PGSC0003DMG400043302|PGSC0003DMG400043302-PGSC0003DMG400014950
chr01-3853-9778734	9778718	GCCTAGCAGTACGCCAGGAGTCACTGAGCAA	3.72	0	3.78	5.84	6.06	2.01	upstream|intergenic_region	NB-ARC_domain_containing_protein|NB-ARC_domain_containing_protein-Gene_of_unknown_function	PGSC0003DMG400043302|PGSC0003DMG400043302-PGSC0003DMG400014950
chr01-3856-9780506	9780490	TCTACACCTTCCGCCAGGTGCATTGGGTACT	0	0.41	0.42	0	0	0.67	intergenic_region	NB-ARC_domain_containing_protein-Gene_of_unknown_function	PGSC0003DMG400043302-PGSC0003DMG400014950
chr01-3857-9784468	9784452	TGTGTATTACCATCCTGGTAAGGCGAATGTG	24.21	16.22	16.81	12.51	10.5	12.75	downstream|intergenic_region	Gene_of_unknown_function|NB-ARC_domain_containing_protein-Gene_of_unknown_function	PGSC0003DMG400014950|PGSC0003DMG400043302-PGSC0003DMG400014950
chr01-3859-9784978	9784962	AGAACATCAAAAACCAGGAGGTATAACTCAA	0	0	0.42	1.25	0	0	downstream|intergenic_region	Gene_of_unknown_function|NB-ARC_domain_containing_protein-Gene_of_unknown_function	PGSC0003DMG400014950|PGSC0003DMG400043302-PGSC0003DMG400014950
chr01-3861-9787340	9787324	TCTACACTTGTGGCCAGGTGCATTGGGTCCT	2.98	0.81	5.04	5.42	2.02	1.34	downstream|intergenic_region	Gene_of_unknown_function|NB-ARC_domain_containing_protein-Gene_of_unknown_function	PGSC0003DMG400014950|PGSC0003DMG400043302-PGSC0003DMG400014950
chr01-3862-9788974	9788958	CACTTGTAGTAAGCCAGGATGAGGGTTCGCT	55.87	48.67	58.85	45.89	64.63	63.74	downstream|intergenic_region	Gene_of_unknown_function|NB-ARC_domain_containing_protein-Gene_of_unknown_function	PGSC0003DMG400014950|PGSC0003DMG400043302-PGSC0003DMG400014950
chr01-3863-9797175	9797159	TGGCTCAGCGACTCCTGGCGTACTATTGGTG	37.25	30.82	36.57	37.54	27.47	38.24	intergenic_region	Gene_of_unknown_function-Glycosyltransferase	PGSC0003DMG400014950-PGSC0003DMG400014952
chr01-3864-9800777	9800761	GTAACCCGTCAGACCAGGACAGACACCTTAG	0	0.41	0.42	0	0	0	upstream|intergenic_region	Glycosyltransferase|Gene_of_unknown_function-Glycosyltransferase	PGSC0003DMG400014952|PGSC0003DMG400014950-PGSC0003DMG400014952
chr01-3865-9800844	9800828	ATAATGTTTGTACCCTGGCAAAATGCAAAGC	2.23	2.43	0	0.42	0	0	upstream|intergenic_region	Glycosyltransferase|Gene_of_unknown_function-Glycosyltransferase	PGSC0003DMG400014952|PGSC0003DMG400014950-PGSC0003DMG400014952
chr01-3870-9807442	9807426	AGCGAACCCTTGCCCTGGCTCAATTCTCAGC	12.29	17.03	14.71	13.77	4.85	14.09	downstream|intergenic_region	Glycosyltransferase|Glycosyltransferase-Gene_of_unknown_function	PGSC0003DMG400014952|PGSC0003DMG400014952-PGSC0003DMG400014949
chr01-3877-9821979	9821963	AAGCAGGTTTGTTCCTGGGTATGGTGGTTGT	1.86	0.41	1.26	0	1.62	0.67	intergenic_region	Glycosyltransferase-Gene_of_unknown_function	PGSC0003DMG400014952-PGSC0003DMG400014949
chr01-3878-9825178	9825162	ACCCAAGCGAACCCCTGGCCTGGCTTACTTA	0.74	0.81	0.84	0.42	0	0	intergenic_region	Glycosyltransferase-Gene_of_unknown_function	PGSC0003DMG400014952-PGSC0003DMG400014949
chr01-3880-9827082	9827066	TGTAAGATGAATTCCTGGGCGAATCCACAAC	0.74	2.03	4.2	3.75	0.81	2.68	intergenic_region	Glycosyltransferase-Gene_of_unknown_function	PGSC0003DMG400014952-PGSC0003DMG400014949
chr01-3881-9827796	9827780	CCTCTTCAGCTTCCCAGGTAGCTTCCTCAAA	0	0.41	0	0	0	0	intergenic_region	Glycosyltransferase-Gene_of_unknown_function	PGSC0003DMG400014952-PGSC0003DMG400014949
chr01-3883-9831086	9831070	GGACAAACTAGCTCCTGGGTCTAGCAAAGCA	36.5	44.61	34.89	27.11	27.47	24.15	downstream|intergenic_region	Gene_of_unknown_function|Glycosyltransferase-Gene_of_unknown_function	PGSC0003DMG400014949|PGSC0003DMG400014952-PGSC0003DMG400014949
chr01-3884-9832205	9832189	CTTTGCTTCCCAACCTGGTTAGTCACAGCCT	10.06	6.08	8.83	7.51	6.46	12.75	downstream|intergenic_region	Gene_of_unknown_function|Glycosyltransferase-Gene_of_unknown_function	PGSC0003DMG400014949|PGSC0003DMG400014952-PGSC0003DMG400014949
chr01-3885-9832600	9832584	CTTGAGCCTACACCCTGGGTGAGACTGGCAC	5.59	6.89	8.41	5.42	2.42	4.7	downstream|intergenic_region	Gene_of_unknown_function|Glycosyltransferase-Gene_of_unknown_function	PGSC0003DMG400014949|PGSC0003DMG400014952-PGSC0003DMG400014949
chr01-3889-9839309	9839293	TACACTTGTAAGTCCTGGTTTTGCTCTTAGC	0.37	0	0	0	0.4	0.67	upstream|intergenic_region	Gene_of_unknown_function|Gene_of_unknown_function-Gene_of_unknown_function	PGSC0003DMG400014949|PGSC0003DMG400014949-PGSC0003DMG400043388
chr01-3892-9841585	9841569	AATCTTGCAGGGACCAGGTCCCTTTCAAACT	14.15	19.06	8.41	8.34	5.66	10.06	upstream|intergenic_region	Gene_of_unknown_function|Gene_of_unknown_function-Gene_of_unknown_function	PGSC0003DMG400014949|PGSC0003DMG400014949-PGSC0003DMG400043388
chr01-3900-9844972	9844956	TACATCTTCAAAGCCTGGGGGATGTTTGGCA	32.78	28.39	29.43	23.36	15.35	19.46	intergenic_region	Gene_of_unknown_function-Gene_of_unknown_function	PGSC0003DMG400014949-PGSC0003DMG400043388
chr01-3901-9845263	9845247	AGTGGTCTGGGGACCAGGTGCCACACTTTTC	0.74	0.41	0.42	1.25	0.81	0	intergenic_region	Gene_of_unknown_function-Gene_of_unknown_function	PGSC0003DMG400014949-PGSC0003DMG400043388
chr01-3902-9845405	9845389	CTAGATTTCTTGTCCTGGATCTAATTTGAAT	4.47	2.84	2.1	0.42	0.81	0.67	intergenic_region	Gene_of_unknown_function-Gene_of_unknown_function	PGSC0003DMG400014949-PGSC0003DMG400043388
chr01-3910-9847548	9847532	CTGCTGACACGGACCTGGTCCCCCTCTTGGT	35.39	20.28	34.05	40.05	18.99	32.2	intergenic_region	Gene_of_unknown_function-Gene_of_unknown_function	PGSC0003DMG400014949-PGSC0003DMG400043388
chr01-3912-9849771	9849755	ACTATGCAGAGGACCAGGTTCTTGCACTTGT	0.37	0	0.42	0	0.4	0	intergenic_region	Gene_of_unknown_function-Gene_of_unknown_function	PGSC0003DMG400014949-PGSC0003DMG400043388
chr01-3913-9850737	9850721	CTAACATGCTCCACCTGGATGGATTTGTCAG	0.37	1.22	0.42	0	0	0	intergenic_region	Gene_of_unknown_function-Gene_of_unknown_function	PGSC0003DMG400014949-PGSC0003DMG400043388
chr01-3916-9861600	9861584	ACTGCAGAAATTACCTGGCTCAACTCAACCC	19.37	23.52	17.66	12.1	13.33	10.06	intergenic_region	Gene_of_unknown_function-Gene_of_unknown_function	PGSC0003DMG400014949-PGSC0003DMG400043388
chr01-3922-9923788	9923772	ACCGGGTGCTGGCCCTGGGTACCTGTGCCTG	1.12	1.22	2.1	0.83	2.02	0	intergenic_region	Gene_of_unknown_function-Gene_of_unknown_function	PGSC0003DMG400014949-PGSC0003DMG400043388
chr01-3925-9931483	9931467	TGGCTCAGCAACTCCTGGCGTATTGTTGGCA	40.97	27.17	50.44	50.06	44.44	63.74	intergenic_region	Gene_of_unknown_function-Gene_of_unknown_function	PGSC0003DMG400014949-PGSC0003DMG400043388
chr01-3927-9934121	9934105	GGTCCTCTTTCGTCCTGGACATACTTGGACA	44.7	52.73	28.59	34.21	52.51	44.95	intergenic_region	Gene_of_unknown_function-Gene_of_unknown_function	PGSC0003DMG400014949-PGSC0003DMG400043388
chr01-3928-9934285	9934269	ACATTTCATACTACCAGGAAGTTTTTTCTAC	4.47	4.06	4.2	4.59	1.21	0.67	intergenic_region	Gene_of_unknown_function-Gene_of_unknown_function	PGSC0003DMG400014949-PGSC0003DMG400043388
chr01-3929-9935233	9935217	ATAATGTATGTACCCTGGCAAAGTGCAAAAC	0.37	0.81	0.42	0	0	1.34	intergenic_region	Gene_of_unknown_function-Gene_of_unknown_function	PGSC0003DMG400014949-PGSC0003DMG400043388
chr01-3933-9941885	9941869	CTAAAAATATGATCCAGGTGAGAGTTAACCA	0.37	0.41	2.94	1.67	0.4	0.67	downstream|intergenic_region	Gene_of_unknown_function|Gene_of_unknown_function-Gene_of_unknown_function	PGSC0003DMG400043388|PGSC0003DMG400014949-PGSC0003DMG400043388
chr01-3936-9945366	9945350	TTGCACAGTTGGTCCTGGTTTGATTTTTTGT	0.37	0	0	0	0	0	intron	Gene_of_unknown_function	PGSC0003DMG400043388
chr01-3938-9947652	9947636	GAAGGGTAGGAGACCTGGCAAACCTTGGCGC	16.76	13.38	37.83	32.54	16.56	10.06	upstream|intergenic_region	Gene_of_unknown_function|Gene_of_unknown_function-Gene_of_unknown_function	PGSC0003DMG400043388|PGSC0003DMG400043388-PGSC0003DMG400035446
chr01-3939-9947741	9947725	GTGGCGTGGAGTCCCAGGGCCCTACCTACAG	13.41	18.66	24.38	33.37	7.68	22.14	upstream|intergenic_region	Gene_of_unknown_function|Gene_of_unknown_function-Gene_of_unknown_function	PGSC0003DMG400043388|PGSC0003DMG400043388-PGSC0003DMG400035446
chr01-3944-9952747	9952731	CTGCTGCTGCTTCCCAGGTAGCTCTCTCTAC	2.98	2.43	1.26	2.92	4.44	2.68	intergenic_region	Gene_of_unknown_function-Gene_of_unknown_function	PGSC0003DMG400043388-PGSC0003DMG400035446
chr01-3948-9956004	9955988	TTGAGTCATACCTCCTGGCTTCTGATGTTCT	0.37	0	0	0	0	0	intergenic_region	Gene_of_unknown_function-Gene_of_unknown_function	PGSC0003DMG400043388-PGSC0003DMG400035446
chr01-3949-9956514	9956498	TACATTTTCCTTACCAGGGTGGTAATGCACA	29.05	48.67	21.86	15.02	11.31	9.39	intergenic_region	Gene_of_unknown_function-Gene_of_unknown_function	PGSC0003DMG400043388-PGSC0003DMG400035446
chr01-3954-9962083	9962067	GAACAAAACATGGCCAGGATCATGACACAAC	21.6	32.45	19.34	12.93	23.43	34.22	upstream|intergenic_region	Gene_of_unknown_function|Gene_of_unknown_function-Gene_of_unknown_function	PGSC0003DMG400035446|PGSC0003DMG400043388-PGSC0003DMG400035446
chr01-3955-9964410	9964394	GTGAGGGTGATCACCAGGATCCTCGGGTTAC	1.49	4.87	4.2	1.67	1.21	0	upstream|downstream|intergenic_region	Gene_of_unknown_function|Gene_of_unknown_function|Gene_of_unknown_function-Gene_of_unknown_function	PGSC0003DMG400044704|PGSC0003DMG400035446|PGSC0003DMG400035446-PGSC0003DMG400044704
chr01-3958-9966935	9966919	CCTAAGGCTACCCCCTGGACGCAAACACGGG	4.47	2.43	2.52	2.09	5.25	0.67	downstream|intergenic_region	Gene_of_unknown_function|Gene_of_unknown_function-Gene_of_unknown_function	PGSC0003DMG400035446|PGSC0003DMG400044704-PGSC0003DMG400039920
chr01-3961-9977460	9977444	CACTTGTAGGGATCCAGGTCATATGATGTGA	23.47	10.55	21.02	25.03	10.5	11.41	intergenic_region	Gene_of_unknown_function-Gene_of_unknown_function	PGSC0003DMG400044704-PGSC0003DMG400039920
chr01-3965-9980887	9980871	ACGATCCGTAGGTCCTGGCGTGGGTCAACCC	4.47	6.89	7.15	3.75	3.64	2.01	intergenic_region	Gene_of_unknown_function-Gene_of_unknown_function	PGSC0003DMG400044704-PGSC0003DMG400039920
chr01-3967-9984499	9984483	ACCCATGGCCCATCCTGGTGGACCGTCATTG	0.37	0.41	0	0.42	0.4	0	intergenic_region	Gene_of_unknown_function-Gene_of_unknown_function	PGSC0003DMG400044704-PGSC0003DMG400039920
chr01-3968-9994301	9994285	TTCAACTTGTGAACCAGGGAAATGATGCCAC	3.35	0.81	2.94	4.59	2.83	0.67	intergenic_region	Gene_of_unknown_function-Gene_of_unknown_function	PGSC0003DMG400044704-PGSC0003DMG400039920
chr01-3969-10001066	10001050	AGGTGGCGTCCATCCTGGCTTCAGCTACAAG	0	0	0	0	0	0.67	intergenic_region	Gene_of_unknown_function-Gene_of_unknown_function	PGSC0003DMG400044704-PGSC0003DMG400039920
chr01-3970-10004519	10004503	CCCAAGCCGACAACCTGGACGTGGCCGGCAC	1.86	2.84	0.84	1.25	4.04	0.67	intergenic_region	Gene_of_unknown_function-Gene_of_unknown_function	PGSC0003DMG400044704-PGSC0003DMG400039920
chr01-3971-10004830	10004814	GCTGGATGCTGATCCTGGTTACTTGCGTTTG	0.74	0.41	4.2	2.09	12.52	23.48	intergenic_region	Gene_of_unknown_function-Gene_of_unknown_function	PGSC0003DMG400044704-PGSC0003DMG400039920
chr01-3972-10006327	10006311	GTCTGCGACGTGGCCTGGGGCACCAGATTTG	0.37	0.81	2.52	2.09	2.42	3.35	intergenic_region	Gene_of_unknown_function-Gene_of_unknown_function	PGSC0003DMG400044704-PGSC0003DMG400039920
chr01-3973-10007378	10007362	TCCGAGACTACACCCTGGATGTGGCCGACAC	7.45	5.68	9.67	5.01	6.46	3.35	intergenic_region	Gene_of_unknown_function-Gene_of_unknown_function	PGSC0003DMG400044704-PGSC0003DMG400039920
chr01-3974-10007431	10007415	ATCAAACCCTTGGCCTGGCTTTCTTACTCAG	3.72	6.08	5.46	3.34	3.23	1.34	intergenic_region	Gene_of_unknown_function-Gene_of_unknown_function	PGSC0003DMG400044704-PGSC0003DMG400039920
chr01-3975-10007774	10007758	GCTAGATGCTGATCCTGGTTAACTATGTCTA	0.37	0	0	0	0	0	intergenic_region	Gene_of_unknown_function-Gene_of_unknown_function	PGSC0003DMG400044704-PGSC0003DMG400039920
chr01-3976-10007897	10007881	ACTAAACAACTTACCTGGCTCAAATCAACTT	9.68	8.52	20.18	11.68	3.23	4.03	intergenic_region	Gene_of_unknown_function-Gene_of_unknown_function	PGSC0003DMG400044704-PGSC0003DMG400039920
chr01-3977-10008182	10008166	TTGCCTCATGCTGCCAGGCCCGTCCTATACC	3.72	5.27	7.57	18.77	0.4	8.05	intergenic_region	Gene_of_unknown_function-Gene_of_unknown_function	PGSC0003DMG400044704-PGSC0003DMG400039920
chr01-3979-10011511	10011495	TTTTTTGAGTCAACCTGGTCAAAGGGAACAA	1.12	0.81	2.1	1.67	2.02	0.67	intergenic_region	Gene_of_unknown_function-Gene_of_unknown_function	PGSC0003DMG400044704-PGSC0003DMG400039920
chr01-3980-10013181	10013165	TACTCTTTTGCTGCCAGGATTCATTCCTTGA	0	0	0.42	0	0	2.01	intergenic_region	Gene_of_unknown_function-Gene_of_unknown_function	PGSC0003DMG400044704-PGSC0003DMG400039920
chr01-3982-10014209	10014193	ACTGAAGAAATTACCTGGCTCCACTGAACTC	3.72	4.46	0.84	0.83	2.42	1.34	intergenic_region	Gene_of_unknown_function-Gene_of_unknown_function	PGSC0003DMG400044704-PGSC0003DMG400039920
chr01-3985-10019715	10019699	ATCCGCGACGCGACCTGGGCACCAGATTTGC	1.12	3.24	4.2	2.09	1.21	0	intergenic_region	Gene_of_unknown_function-Gene_of_unknown_function	PGSC0003DMG400044704-PGSC0003DMG400039920
chr01-3986-10021937	10021921	TCCTCATACAACTCCTGGTGCATCTCTTTGA	1.86	3.24	2.52	2.09	2.02	2.01	intergenic_region	Gene_of_unknown_function-Gene_of_unknown_function	PGSC0003DMG400044704-PGSC0003DMG400039920
chr01-3987-10025190	10025174	CTAAAAACTGAAGCCTGGACCCAGAGGTCAT	8.19	8.92	7.99	2.5	3.64	1.34	intergenic_region	Gene_of_unknown_function-Gene_of_unknown_function	PGSC0003DMG400044704-PGSC0003DMG400039920
chr01-3992-10026989	10026973	ACCCGGATTCTGCCCTGGCAGTACGTAGTAA	0	0	0	0.42	1.62	2.01	intergenic_region	Gene_of_unknown_function-Gene_of_unknown_function	PGSC0003DMG400044704-PGSC0003DMG400039920
chr01-3993-10028880	10028864	TTGGGTTAGGCCTCCAGGCCTCTGATGCTCT	12.66	3.24	13.87	6.26	15.75	6.71	intergenic_region	Gene_of_unknown_function-Gene_of_unknown_function	PGSC0003DMG400044704-PGSC0003DMG400039920
chr01-3994-10029005	10028989	CCTCTTCGTCGCTCCAGGGTGAGATGCATAT	0	2.03	1.68	0.83	0.81	0	intergenic_region	Gene_of_unknown_function-Gene_of_unknown_function	PGSC0003DMG400044704-PGSC0003DMG400039920
chr01-3995-10029090	10029074	ACACATAAGCAACCCTGGTATCGAAGGACTC	32.41	28.39	31.11	37.96	22.22	19.46	intergenic_region	Gene_of_unknown_function-Gene_of_unknown_function	PGSC0003DMG400044704-PGSC0003DMG400039920
chr01-3996-10030996	10030980	AGTAGACTGTGGTCCTGGTTGTGGGGCACGG	1.12	0	0.84	0.83	1.62	1.34	intergenic_region	Gene_of_unknown_function-Gene_of_unknown_function	PGSC0003DMG400044704-PGSC0003DMG400039920
chr01-3998-10032180	10032164	GCTTCAATAGGTACCAGGGAGGCTGGTACTA	0	0.41	0	0.42	0	0	intergenic_region	Gene_of_unknown_function-Gene_of_unknown_function	PGSC0003DMG400044704-PGSC0003DMG400039920
chr01-4000-10039773	10039757	GTATCACAAAAATCCAGGCTTGTAACGTACA	2.98	2.84	8.83	7.51	1.21	2.01	upstream|intergenic_region	Gene_of_unknown_function|Gene_of_unknown_function-Gene_of_unknown_function	PGSC0003DMG400039920|PGSC0003DMG400044704-PGSC0003DMG400039920
chr01-4001-10042961	10042945	ATCTTACTGAATTCCAGGGACCTAATGGGTG	13.04	12.57	5.89	7.51	7.68	10.73	downstream|intergenic_region	Gene_of_unknown_function|Gene_of_unknown_function-Glycosyltransferase	PGSC0003DMG400039920|PGSC0003DMG400039920-PGSC0003DMG400012027
chr01-4003-10043364	10043348	CTGGAGCTGGGTTCCTGGGGGCCTGATCCAC	1.12	0.41	5.46	2.5	0.4	2.01	downstream|intergenic_region	Gene_of_unknown_function|Gene_of_unknown_function-Glycosyltransferase	PGSC0003DMG400039920|PGSC0003DMG400039920-PGSC0003DMG400012027
chr01-4005-10045551	10045535	CATATTGGCCTTACCAGGATGGTAATGCACG	3.35	0	0.42	0	8.48	0.67	downstream|intergenic_region	Gene_of_unknown_function|Gene_of_unknown_function-Glycosyltransferase	PGSC0003DMG400039920|PGSC0003DMG400039920-PGSC0003DMG400012027
chr01-4006-10046528	10046512	ACAAGTAATCAATCCTGGCGATGGGATACTT	0	0.81	1.26	1.25	0	1.34	downstream|intergenic_region	Gene_of_unknown_function|Gene_of_unknown_function-Glycosyltransferase	PGSC0003DMG400039920|PGSC0003DMG400039920-PGSC0003DMG400012027
chr01-4007-10047358	10047342	TCTGGAGAGTCTTCCTGGTCCTAGCGAGTTT	8.19	6.89	13.03	12.51	4.44	3.35	downstream|intergenic_region	Gene_of_unknown_function|Gene_of_unknown_function-Glycosyltransferase	PGSC0003DMG400039920|PGSC0003DMG400039920-PGSC0003DMG400012027
chr01-4008-10047971	10047955	TATTCATGTGAGACCTGGAATCAACAACCAT	1.86	4.87	2.94	6.26	0.4	0.67	intergenic_region	Gene_of_unknown_function-Glycosyltransferase	PGSC0003DMG400039920-PGSC0003DMG400012027
chr01-4010-10050375	10050359	CTGGAGCTGGGTTCCTGGGGGCTGATCGACA	0.74	2.43	3.36	0	1.21	3.35	intergenic_region	Gene_of_unknown_function-Glycosyltransferase	PGSC0003DMG400039920-PGSC0003DMG400012027
chr01-4012-10050465	10050449	CTTAGCCATTTTTCCTGGGGCTTCTGGGAAG	0.37	0	1.26	0	0.4	0.67	intergenic_region	Gene_of_unknown_function-Glycosyltransferase	PGSC0003DMG400039920-PGSC0003DMG400012027
chr01-4013-10051252	10051236	TTGCTCAGTGAACCCTGGCATAATGCTGGGC	4.84	10.14	10.51	14.6	8.89	8.05	intergenic_region	Gene_of_unknown_function-Glycosyltransferase	PGSC0003DMG400039920-PGSC0003DMG400012027
chr01-4014-10052615	10052599	TGTTTTCTTGTCACCAGGCCTCGTTGGCTGC	14.53	10.95	11.77	12.93	12.93	6.71	intergenic_region	Gene_of_unknown_function-Glycosyltransferase	PGSC0003DMG400039920-PGSC0003DMG400012027
chr01-4015-10053011	10052995	TCACACATAACTACCAGGAACCGACTAATTT	0.37	0.81	0	0.42	0	0	intergenic_region	Gene_of_unknown_function-Glycosyltransferase	PGSC0003DMG400039920-PGSC0003DMG400012027
chr01-4017-10054763	10054747	TACTCTAACTCATCCTGGCCTATAACTATTC	5.21	3.24	7.15	10.43	2.02	1.34	intergenic_region	Gene_of_unknown_function-Glycosyltransferase	PGSC0003DMG400039920-PGSC0003DMG400012027
chr01-4018-10057125	10057109	TGGCTCAGAAACTCCTGGTGTACTGCTGGCG	20.11	2.43	18.92	21.69	10.1	18.79	intergenic_region	Gene_of_unknown_function-Glycosyltransferase	PGSC0003DMG400039920-PGSC0003DMG400012027
chr01-4019-10057308	10057292	TTTGTTTCTCAATCCTGGCACAATTACAAGT	0	0	0.42	0.42	0	0	intergenic_region	Gene_of_unknown_function-Glycosyltransferase	PGSC0003DMG400039920-PGSC0003DMG400012027
chr01-4020-10059644	10059628	AGTCCTCTTTCGTCCTGGACATACTTGGACA	20.11	18.66	12.19	13.77	11.31	14.09	intergenic_region	Gene_of_unknown_function-Glycosyltransferase	PGSC0003DMG400039920-PGSC0003DMG400012027
chr01-4021-10060774	10060758	ATAATGTTCGTACCCTGGCAAAATGCAAAGC	5.59	8.52	1.26	2.92	1.62	1.34	upstream|intergenic_region	Glycosyltransferase|Gene_of_unknown_function-Glycosyltransferase	PGSC0003DMG400012027|PGSC0003DMG400039920-PGSC0003DMG400012027
chr01-4022-10062338	10062322	CCTATATATTAAGCCAGGTTTTAATAAATTA	0.37	0	0	1.25	0	0	upstream|intergenic_region	Glycosyltransferase|Gene_of_unknown_function-Glycosyltransferase	PGSC0003DMG400012027|PGSC0003DMG400039920-PGSC0003DMG400012027
chr01-4030-10068262	10068246	TGTCCTATACCTTCCTGGAGTATAAGACATC	15.27	19.47	13.45	17.1	10.5	6.71	downstream|intergenic_region	Glycosyltransferase|Glycosyltransferase-TNP2-like_transposon_protein	PGSC0003DMG400012027|PGSC0003DMG400012027-PGSC0003DMG400035226
chr01-4031-10129592	10129576	GAGACGAGTTTGACCTGGTCATAATAGATCA	15.27	17.85	13.03	20.86	10.91	4.7	downstream|intergenic_region	TNP2-like_transposon_protein|Glycosyltransferase-TNP2-like_transposon_protein	PGSC0003DMG400035226|PGSC0003DMG400012027-PGSC0003DMG400035226
chr01-4032-10129626	10129610	GAGACGAGTTTGACCTGGTCCTAAAATAGTG	34.64	48.67	27.74	14.6	8.89	12.08	downstream|intergenic_region	TNP2-like_transposon_protein|Glycosyltransferase-TNP2-like_transposon_protein	PGSC0003DMG400035226|PGSC0003DMG400012027-PGSC0003DMG400035226
chr01-4033-10129730	10129714	AGACGAACAACAACCTGGTCCTAATATAGCT	32.78	34.07	28.16	29.62	25.05	24.82	downstream|intergenic_region	TNP2-like_transposon_protein|Glycosyltransferase-TNP2-like_transposon_protein	PGSC0003DMG400035226|PGSC0003DMG400012027-PGSC0003DMG400035226
chr01-4034-10132440	10132424	CAGAATCATAGTACCTGGTGAGGGCCTAGAA	0	0	0.84	0.42	0.4	0	downstream|intergenic_region	TNP2-like_transposon_protein|Glycosyltransferase-TNP2-like_transposon_protein	PGSC0003DMG400035226|PGSC0003DMG400012027-PGSC0003DMG400035226
chr01-4035-10133219	10133203	GCATACAAGTTATCCAGGTATTTCATCCACC	7.45	6.49	8.83	15.02	6.87	2.68	downstream|intergenic_region	TNP2-like_transposon_protein|Glycosyltransferase-TNP2-like_transposon_protein	PGSC0003DMG400035226|PGSC0003DMG400012027-PGSC0003DMG400035226
chr01-4043-10151310	10151294	TATTTATTTTCCACCTGGATGCACCACAAAC	14.9	13.38	12.19	15.02	2.42	0.67	upstream|intergenic_region	Gene_of_unknown_function|Gene_of_unknown_function-Gene_of_unknown_function	PGSC0003DMG400042221|PGSC0003DMG400042221-PGSC0003DMG400020008
chr01-4044-10159408	10159392	AAGCAGGTTTGTGCCTGGGTATGGTGGTTGC	2.61	3.65	11.77	20.02	8.48	7.38	intergenic_region	Gene_of_unknown_function-Gene_of_unknown_function	PGSC0003DMG400042221-PGSC0003DMG400020008
chr01-4045-10160407	10160391	AATAAATCGCGATCCAGGTTCAGTCGGACTA	0.74	0	0.42	0.83	0.4	0	intergenic_region	Gene_of_unknown_function-Gene_of_unknown_function	PGSC0003DMG400042221-PGSC0003DMG400020008
chr01-4046-10165234	10165218	TCTTATGCCTAATCCAGGGATCATCAGTCAT	1.86	2.84	2.94	0.42	0	0	intergenic_region	Gene_of_unknown_function-Gene_of_unknown_function	PGSC0003DMG400042221-PGSC0003DMG400020008
chr01-4049-10177402	10177386	AGCTGTGGCAGAGCCAGGAATTTCACGAAGT	23.84	30.42	24.8	20.02	19.39	18.79	intergenic_region	Gene_of_unknown_function-Gene_of_unknown_function	PGSC0003DMG400042221-PGSC0003DMG400020008
chr01-4051-10178824	10178808	GATTACTATCAAACCTGGTCACTGTTATCTC	1.12	0.81	3.36	5.42	2.02	2.01	intergenic_region	Gene_of_unknown_function-Gene_of_unknown_function	PGSC0003DMG400042221-PGSC0003DMG400020008
chr01-4059-10202177	10202161	ACCTTCTAAATACCCTGGGACTCTCACTTCC	2.61	4.87	1.68	0	0	0.67	intergenic_region	Gene_of_unknown_function-Glycosyltransferase	PGSC0003DMG400020008-PGSC0003DMG400044788
chr01-4062-10204687	10204671	TGGCTCAGCGACTCCTGGCATATTGTTGGCG	40.97	27.98	96.69	120.97	27.87	38.24	intergenic_region	Gene_of_unknown_function-Glycosyltransferase	PGSC0003DMG400020008-PGSC0003DMG400044788
chr01-4063-10207437	10207421	ACATTCCATACTACCAGGAGGTTTTTTCAAC	0	1.22	0.84	2.5	0.4	0	intergenic_region	Gene_of_unknown_function-Glycosyltransferase	PGSC0003DMG400020008-PGSC0003DMG400044788
chr01-4064-10208354	10208338	ATAATGTTCGTACCCTGGCAAAGTGCAAAGC	6.7	12.57	7.57	6.67	5.66	5.37	intergenic_region	Gene_of_unknown_function-Glycosyltransferase	PGSC0003DMG400020008-PGSC0003DMG400044788
chr01-4066-10210560	10210544	GTTGGATGCTGATCCAGGTTACCTTGTCTGG	0	0	0.42	0.42	0	0	intergenic_region	Gene_of_unknown_function-Glycosyltransferase	PGSC0003DMG400020008-PGSC0003DMG400044788
chr01-4067-10211661	10211645	TTGGGGAGCTCTGCCTGGCGCGGCTCCCTAG	0.37	0	0	0	0	0	intergenic_region	Gene_of_unknown_function-Glycosyltransferase	PGSC0003DMG400020008-PGSC0003DMG400044788
chr01-4068-10215299	10215283	CTAAGGAACAAACCCAGGCGACTCCTAACAG	1.12	0.81	0	2.92	0.4	1.34	intergenic_region	Gene_of_unknown_function-Glycosyltransferase	PGSC0003DMG400020008-PGSC0003DMG400044788
chr01-4069-10215561	10215545	GATTATTTGTAGACCAGGAACAAGCGGAACG	36.13	32.04	16.39	17.1	8.89	4.7	intergenic_region	Gene_of_unknown_function-Glycosyltransferase	PGSC0003DMG400020008-PGSC0003DMG400044788
chr01-4070-10217102	10217086	GGGGTTGGTTGGTCCTGGAATGCTTCATTCG	10.8	7.71	16.39	17.52	8.48	11.41	intergenic_region	Gene_of_unknown_function-Glycosyltransferase	PGSC0003DMG400020008-PGSC0003DMG400044788
chr01-4081-10235276	10235260	ACCCACGGCCCATCCTGGTGGTCCGTTGTTG	4.1	2.43	8.83	5.42	2.42	8.72	intergenic_region	Glycosyltransferase-Glycosyltransferase	PGSC0003DMG400044788-PGSC0003DMG400038004
chr01-4082-10236566	10236550	TCCCCTCCTTCGACCTGGAGTCATTTTTGAT	13.41	12.57	10.93	12.51	6.46	6.71	intergenic_region	Glycosyltransferase-Glycosyltransferase	PGSC0003DMG400044788-PGSC0003DMG400038004
chr01-4084-10238963	10238947	GTGCTGGCCACTTCCAGGGTGTAGACTCGGG	17.13	21.09	17.24	20.86	19.39	16.1	intergenic_region	Glycosyltransferase-Glycosyltransferase	PGSC0003DMG400044788-PGSC0003DMG400038004
chr01-4085-10242818	10242802	GAGTCTTTTTCTTCCAGGTTATTTGCCTGAT	4.1	4.06	5.46	5.42	1.21	1.34	intergenic_region	Glycosyltransferase-Glycosyltransferase	PGSC0003DMG400044788-PGSC0003DMG400038004
chr01-4086-10243887	10243871	TCCTCATACAACTCCTGGTGCATCTTTTTGA	3.35	2.03	3.36	4.17	1.21	3.35	intergenic_region	Glycosyltransferase-Glycosyltransferase	PGSC0003DMG400044788-PGSC0003DMG400038004
chr01-4087-10247589	10247573	AAACCATCACCTACCTGGAATCCAAGCTTGA	0.74	1.22	0.84	0	0	0	intergenic_region	Glycosyltransferase-Glycosyltransferase	PGSC0003DMG400044788-PGSC0003DMG400038004
chr01-4089-10248044	10248028	ACAGCGGCCCCGCCCTGGTGATAGAAACCAC	0.37	1.22	1.68	2.5	0	0	intergenic_region	Glycosyltransferase-Glycosyltransferase	PGSC0003DMG400044788-PGSC0003DMG400038004
chr01-4090-10249566	10249550	CGTACGACTCACCCCAGGTGTAAGTCCTTTC	4.84	11.76	1.26	0	0	0.67	intergenic_region	Glycosyltransferase-Glycosyltransferase	PGSC0003DMG400044788-PGSC0003DMG400038004
chr01-4091-10250995	10250979	TATTACAACTAAGCCTGGTATAATAGGGGGA	2.61	0	5.46	3.75	0.81	0	intergenic_region	Glycosyltransferase-Glycosyltransferase	PGSC0003DMG400044788-PGSC0003DMG400038004
chr01-4092-10251369	10251353	GGAAACCTCCTCGCCTGGCTGTACTACTTCT	0.37	0.41	1.68	0.42	0	0.67	intergenic_region	Glycosyltransferase-Glycosyltransferase	PGSC0003DMG400044788-PGSC0003DMG400038004
chr01-4094-10258029	10258013	ATGTAGATCCGCCCCTGGTTGTAACCAAGCT	8.57	5.27	12.61	15.02	4.85	12.08	upstream|intergenic_region	Glycosyltransferase|Glycosyltransferase-Glycosyltransferase	PGSC0003DMG400038004|PGSC0003DMG400044788-PGSC0003DMG400038004
chr01-4096-10258295	10258279	GTAAATGTAACATCCTGGTTCCGTCATTATA	0	0.41	0	0	0	0	upstream|intergenic_region	Glycosyltransferase|Glycosyltransferase-Glycosyltransferase	PGSC0003DMG400038004|PGSC0003DMG400044788-PGSC0003DMG400038004
chr01-4097-10258665	10258649	GGGATTTCTACCACCAGGGCAGGGCAGACGA	1.12	0.41	0.42	0	0.81	0	upstream|intergenic_region	Glycosyltransferase|Glycosyltransferase-Glycosyltransferase	PGSC0003DMG400038004|PGSC0003DMG400044788-PGSC0003DMG400038004
chr01-4098-10258815	10258799	AAGATTTTAACTCCCTGGGTCCGTTTTTCGA	0.37	0	0.84	0	0.4	0	upstream|intergenic_region	Glycosyltransferase|Glycosyltransferase-Glycosyltransferase	PGSC0003DMG400038004|PGSC0003DMG400044788-PGSC0003DMG400038004
chr01-4101-10262038	10262022	CCCGATTCTATACCCTGGACGTGGCCAGCAC	10.8	11.76	4.2	4.59	6.06	2.68	downstream|intergenic_region	Glycosyltransferase|Glycosyltransferase-Gag-pol_protein	PGSC0003DMG400038004|PGSC0003DMG400038004-PGSC0003DMG400046629
chr01-4102-10263428	10263412	CGGGGAAGGTGACCCTGGCGCACTGCTGGCA	0.37	1.62	1.26	2.92	2.42	0.67	downstream|intergenic_region	Glycosyltransferase|Glycosyltransferase-Gag-pol_protein	PGSC0003DMG400038004|PGSC0003DMG400038004-PGSC0003DMG400046629
chr01-4104-10266648	10266632	TAAGTTAAGAAAGCCAGGGCAAGAGTTTGCT	16.39	8.92	20.18	18.77	11.31	6.04	downstream|intergenic_region	Gag-pol_protein|Glycosyltransferase-Gag-pol_protein	PGSC0003DMG400046629|PGSC0003DMG400038004-PGSC0003DMG400046629
chr01-4105-10269585	10269569	AAGGTAAATTTCTCCTGGGTCTAGCAAAGCA	0	0.41	0	0	0	0	downstream|intergenic_region	Gag-pol_protein|Glycosyltransferase-Gag-pol_protein	PGSC0003DMG400046629|PGSC0003DMG400038004-PGSC0003DMG400046629
chr01-4106-10271109	10271093	CTCGAATCTACACCCTGGGGGACCGGCACTC	0	0	0.84	0.42	0.81	0	intron	Gag-pol_protein	PGSC0003DMG400046629
chr01-4107-10271160	10271144	AGCGAACCCTTGGCCTGGCTTTCTTAACGTA	30.54	38.94	23.96	28.37	20.2	19.46	intron	Gag-pol_protein	PGSC0003DMG400046629
chr01-4108-10271495	10271479	GCTAGATGCTGATCCAGGGTACCTCCATCTG	13.41	12.98	15.97	24.19	7.27	6.71	exon	Gag-pol_protein	PGSC0003DMG400046629
chr01-4109-10272611	10272595	GAAGACTGGCGCCCCTGGCGCTCTGAGAGGC	11.55	23.93	15.97	14.18	11.31	8.72	exon	Gag-pol_protein	PGSC0003DMG400046629
chr01-4110-10272818	10272802	AACTTCAAAGGTTCCAGGCCCAAACACTTAG	1.49	3.24	0.84	0.42	0	0	upstream|intergenic_region	Gag-pol_protein|Gag-pol_protein-Gene_of_unknown_function	PGSC0003DMG400046629|PGSC0003DMG400046629-PGSC0003DMG400029064
chr01-4111-10280499	10280483	TGCGCATGTAAGTCCTGGTTTTGCTCTTGGT	2.61	0.41	0	0	10.91	6.71	3_prime_UTR	Gene_of_unknown_function	PGSC0003DMG400029064
chr01-4112-10282269	10282253	ACAATGGCGAGGCCCTGGAGGTTGTGGAAGA	2.23	1.22	3.36	0.42	0.81	3.35	downstream|intergenic_region	Gene_of_unknown_function|Gene_of_unknown_function-Gene_of_unknown_function	PGSC0003DMG400029064|PGSC0003DMG400029064-PGSC0003DMG400029065
chr01-4113-10286871	10286855	GTTTGGACATTATCCTGGATGTGATTATCAT	20.86	19.06	10.93	10.01	14.14	16.1	intergenic_region	Gene_of_unknown_function-Gene_of_unknown_function	PGSC0003DMG400029064-PGSC0003DMG400029065
chr01-4115-10288042	10288026	CTAACATGCTCCACCTGGATGGAGTTGTCGG	0	0	0.42	0.83	0	0	intergenic_region	Gene_of_unknown_function-Gene_of_unknown_function	PGSC0003DMG400029064-PGSC0003DMG400029065
chr01-4123-10295925	10295909	ATGAAACTGATAACCTGGTATAGGCATTCTG	0	0	0.84	0	0	0	intergenic_region	Gene_of_unknown_function-Gene_of_unknown_function	PGSC0003DMG400029064-PGSC0003DMG400029065
chr01-4125-10297061	10297045	TCTCATATGTATGCCAGGTCGTATACTACAA	2.23	1.22	2.94	1.67	0.81	0	intergenic_region	Gene_of_unknown_function-Gene_of_unknown_function	PGSC0003DMG400029064-PGSC0003DMG400029065
chr01-4126-10299720	10299704	AGGTTTTTGCGGACCAGGCTCTTCTTTTGTT	0.37	0.41	4.2	2.09	0	0	intergenic_region	Gene_of_unknown_function-Gene_of_unknown_function	PGSC0003DMG400029064-PGSC0003DMG400029065
chr01-4127-10300500	10300484	TTCTGGTCAATTTCCTGGTGCCTCATATGGA	1.49	0	1.68	2.92	1.62	0.67	intergenic_region	Gene_of_unknown_function-Gene_of_unknown_function	PGSC0003DMG400029064-PGSC0003DMG400029065
chr01-4128-10300798	10300782	TCAATGCCTCCGGCCAGGAGCCGAGGTAGAG	0	1.22	1.26	0	0.4	8.05	intergenic_region	Gene_of_unknown_function-Gene_of_unknown_function	PGSC0003DMG400029064-PGSC0003DMG400029065
chr01-4133-10312280	10312264	CTACGCATGTAGTCCTGGTTATGCTTTTCGA	0	0	0	0	0.4	0	3_prime_UTR	Gene_of_unknown_function	PGSC0003DMG400029065
chr01-4135-10321215	10321199	TTGCAGAGTAGCACCAGGTAAAGTTCATGCC	8.19	6.49	7.15	5.42	10.1	2.68	downstream|intron	Gene_of_unknown_function|Gene_of_unknown_function	PGSC0003DMG400029066|PGSC0003DMG400029066
chr01-4136-10321398	10321382	GGGGACATAGATTCCAGGTCAGTACCAGTGT	7.82	6.08	14.29	21.69	14.95	9.39	exon|downstream	Gene_of_unknown_function|Gene_of_unknown_function	PGSC0003DMG400029066|PGSC0003DMG400029066
chr01-4138-10321751	10321735	AAAGCAACAACATCCTGGTTACCTTTGCCTG	18.25	17.44	27.74	27.53	13.33	18.79	downstream|intergenic_region	Gene_of_unknown_function|Gene_of_unknown_function-DNA_binding_protein	PGSC0003DMG400029066|PGSC0003DMG400029066-PGSC0003DMG400029067
chr01-4140-10327204	10327188	AGATAAACTTCCTCCTGGGTCTAGCAAAGCA	48.42	34.88	29.43	25.45	21.41	27.51	intergenic_region	Gene_of_unknown_function-DNA_binding_protein	PGSC0003DMG400029066-PGSC0003DMG400029067
chr01-4142-10332003	10331987	TCAATGCCTCCAGCCAGGAGCTGAGGTAGAT	0	0.81	1.26	0	0	0	intergenic_region	Gene_of_unknown_function-DNA_binding_protein	PGSC0003DMG400029066-PGSC0003DMG400029067
chr01-4143-10332300	10332284	CGAGTGTGTCGATCCTGGCTTCTTTCTGTGG	17.51	12.17	21.44	31.7	15.75	18.79	intergenic_region	Gene_of_unknown_function-DNA_binding_protein	PGSC0003DMG400029066-PGSC0003DMG400029067
chr01-4145-10335172	10335156	TATCTTGAATCATCCAGGGAAGGACAACGTG	5.59	4.06	4.2	5.01	5.25	3.35	intergenic_region	Gene_of_unknown_function-DNA_binding_protein	PGSC0003DMG400029066-PGSC0003DMG400029067
chr01-4146-10335565	10335549	ATATTCCATATATCCAGGTGCAGTGAAGATG	2.98	4.87	4.2	7.51	0.4	1.34	intergenic_region	Gene_of_unknown_function-DNA_binding_protein	PGSC0003DMG400029066-PGSC0003DMG400029067
chr01-4147-10335846	10335830	TTTTCATCCCAATCCAGGTACAGTATACGGT	3.35	0.81	1.68	1.25	3.23	2.68	intergenic_region	Gene_of_unknown_function-DNA_binding_protein	PGSC0003DMG400029066-PGSC0003DMG400029067
chr01-4149-10351547	10351531	AAATTGGGATGGGCCTGGCTTTGATACCATG	2.61	0.41	0.84	0.42	0	0	upstream|intergenic_region	DNA_binding_protein|Gene_of_unknown_function-DNA_binding_protein	PGSC0003DMG400029067|PGSC0003DMG400029066-PGSC0003DMG400029067
chr01-4151-10352629	10352613	TTTGAGCCTACACCCTGGACGTGGCTGGCAC	0.37	0	0	0.42	1.21	0.67	upstream|intergenic_region	DNA_binding_protein|Gene_of_unknown_function-DNA_binding_protein	PGSC0003DMG400029067|PGSC0003DMG400029066-PGSC0003DMG400029067
chr01-4155-10363931	10363915	TGGCTCAGCGACTCCTGGCGTACTGCTAGCG	23.84	19.06	50.44	45.89	56.55	73.8	downstream|intergenic_region	Gene_of_unknown_function|DNA_binding_protein-Gene_of_unknown_function	PGSC0003DMG400046085|PGSC0003DMG400029067-PGSC0003DMG400046085
chr01-4156-10363989	10363973	GTGGCACACCGCGCCAGGCCCCAAAGTACTA	2.23	0	5.04	0.42	0.4	0	downstream|intergenic_region	Gene_of_unknown_function|DNA_binding_protein-Gene_of_unknown_function	PGSC0003DMG400046085|PGSC0003DMG400029067-PGSC0003DMG400046085
chr01-4157-10366963	10366947	GATGGGAGACCTCCCTGGGTATAACTTCATG	0	0.41	2.94	3.34	0.4	2.01	downstream|intergenic_region	Gene_of_unknown_function|DNA_binding_protein-Gene_of_unknown_function	PGSC0003DMG400046085|PGSC0003DMG400029067-PGSC0003DMG400046085
chr01-4159-10371377	10371361	TATGTCCTCAATACCAGGGGTGTGCATTCGG	24.96	20.68	29.01	19.61	15.35	14.09	upstream|intergenic_region	Gene_of_unknown_function|Gene_of_unknown_function-Gene_of_unknown_function	PGSC0003DMG400046085|PGSC0003DMG400046085-PGSC0003DMG400041635
chr01-4164-10383295	10383279	CACTTGTGGGGATCCAGGTCATATGATATGA	14.15	4.87	8.83	11.68	11.71	6.04	downstream|intergenic_region	Gene_of_unknown_function|Gene_of_unknown_function-Gene_of_unknown_function	PGSC0003DMG400041635|PGSC0003DMG400041635-PGSC0003DMG400029069
chr01-4165-10383389	10383373	TCAATTCCTCTGGCCAGGAGCCGAGGTAGAT	1.86	4.46	5.04	7.93	2.83	8.72	downstream|intergenic_region	Gene_of_unknown_function|Gene_of_unknown_function-Gene_of_unknown_function	PGSC0003DMG400041635|PGSC0003DMG400041635-PGSC0003DMG400029069
chr01-4166-10383737	10383721	CGAGTGTATCAATCCTGGCTTGTTTCTGTGG	0.37	2.43	7.57	5.01	0	0	downstream|intergenic_region	Gene_of_unknown_function|Gene_of_unknown_function-Gene_of_unknown_function	PGSC0003DMG400041635|PGSC0003DMG400041635-PGSC0003DMG400029069
chr01-4167-10384147	10384131	CTCGAGCCTACACCCTGGGTAGGACTGGCAC	9.31	10.14	10.09	9.59	11.31	16.1	downstream|intergenic_region	Gene_of_unknown_function|Gene_of_unknown_function-Gene_of_unknown_function	PGSC0003DMG400041635|PGSC0003DMG400041635-PGSC0003DMG400029069
chr01-4172-10395814	10395798	TCCTCATACTACTCCTGGTGCATCTTTTAAA	2.23	0.81	0.42	0	0	0	intergenic_region	Gene_of_unknown_function-Gene_of_unknown_function	PGSC0003DMG400041635-PGSC0003DMG400029069
chr01-4173-10402382	10402366	TATGGCTAGGACTCCAGGTGGTTTTGTCCTT	4.84	1.22	5.46	6.67	2.83	2.01	downstream|intergenic_region	Gene_of_unknown_function|Gene_of_unknown_function-Gene_of_unknown_function	PGSC0003DMG400029069|PGSC0003DMG400041635-PGSC0003DMG400029069
chr01-4174-10403024	10403008	AAGCATGCCTTAGCCAGGGTTGTTCTCCCTA	0.37	0	0.84	0.42	1.21	0.67	downstream|intergenic_region	Gene_of_unknown_function|Gene_of_unknown_function-Gene_of_unknown_function	PGSC0003DMG400029069|PGSC0003DMG400041635-PGSC0003DMG400029069
chr01-4175-10403216	10403200	TCTTTAAAGCTTTCCAGGCAGTTTCTCGACA	0.37	0.41	0	0	0.4	1.34	downstream|intergenic_region	Gene_of_unknown_function|Gene_of_unknown_function-Gene_of_unknown_function	PGSC0003DMG400029069|PGSC0003DMG400041635-PGSC0003DMG400029069
chr01-4176-10403600	10403584	ATTAGTTAGTTTCCCAGGAAAGTTAAAGTAG	0.74	0	0	0	0	0	downstream|intergenic_region	Gene_of_unknown_function|Gene_of_unknown_function-Gene_of_unknown_function	PGSC0003DMG400029069|PGSC0003DMG400041635-PGSC0003DMG400029069
chr01-4177-10404048	10404032	GAGTCCATTAGGTCCAGGTGCCTTGAGGGGC	4.84	8.11	9.25	10.01	7.68	6.04	downstream|intergenic_region	Gene_of_unknown_function|Gene_of_unknown_function-Gene_of_unknown_function	PGSC0003DMG400029069|PGSC0003DMG400041635-PGSC0003DMG400029069
chr01-4178-10405792	10405776	GTAGTTCCCTGTCCCTGGAATGTAAGGAATA	0.37	1.62	2.1	2.09	0.4	0	downstream|intergenic_region	Gene_of_unknown_function|Gene_of_unknown_function-Gene_of_unknown_function	PGSC0003DMG400029069|PGSC0003DMG400041635-PGSC0003DMG400029069
chr01-4179-10407899	10407883	AACCATTAATGAACCAGGGTCCCTTTTGTAG	0.37	0	0	0	4.44	4.03	upstream|downstream|intergenic_region	Gene_of_unknown_function|Gene_of_unknown_function|Gene_of_unknown_function-Gene_of_unknown_function	PGSC0003DMG400029069|PGSC0003DMG400038455|PGSC0003DMG400029069-PGSC0003DMG400038455
chr01-4180-10408083	10408067	TGACAGAATAAGTCCAGGCCTTATAGATCCT	2.61	2.43	0	0.42	0	0	upstream|downstream|intergenic_region	Gene_of_unknown_function|Gene_of_unknown_function|Gene_of_unknown_function-Gene_of_unknown_function	PGSC0003DMG400029069|PGSC0003DMG400038455|PGSC0003DMG400029069-PGSC0003DMG400038455
chr01-4182-10412847	10412831	GTTGGAGCTCCCTCCTGGCGCCAGCGACACT	0.74	0.81	0.84	0.83	0.81	0.67	exon	Gene_of_unknown_function	PGSC0003DMG400038455
chr01-4183-10415125	10415109	GCGATCCTAGGAACCAGGTCCCTTTGTGAAG	0.37	0	0	0	0	0	upstream|intergenic_region	Gene_of_unknown_function|Gene_of_unknown_function-Glycosyltransferase	PGSC0003DMG400038455|PGSC0003DMG400038455-PGSC0003DMG400029068
chr01-4184-10416847	10416831	TCCGAGCCTACACCCTGGACGTGGTCGGCAT	13.04	7.71	17.66	17.94	14.95	15.43	upstream|intergenic_region	Gene_of_unknown_function|Gene_of_unknown_function-Glycosyltransferase	PGSC0003DMG400038455|PGSC0003DMG400038455-PGSC0003DMG400029068
chr01-4185-10419824	10419808	GTAATCTATATGCCCTGGCAACTAAAAAACC	1.49	2.84	3.36	1.67	5.66	1.34	upstream|intergenic_region	Glycosyltransferase|Gene_of_unknown_function-Glycosyltransferase	PGSC0003DMG400029068|PGSC0003DMG400038455-PGSC0003DMG400029068
chr01-4186-10419936	10419920	TGATGGTAAAGGTCCAGGACATAAACTTAAG	0	0	0	0.42	0.4	0.67	upstream|intergenic_region	Glycosyltransferase|Gene_of_unknown_function-Glycosyltransferase	PGSC0003DMG400029068|PGSC0003DMG400038455-PGSC0003DMG400029068
chr01-4188-10425517	10425501	AAAAAAATTAGTTCCAGGGATAATAGGACCC	0.37	0.41	0.84	0	0	0	downstream|intergenic_region	Glycosyltransferase|Glycosyltransferase-Gene_of_unknown_function	PGSC0003DMG400029068|PGSC0003DMG400029068-PGSC0003DMG400045695
chr01-4191-10428059	10428043	ATCTGCTTGTTTTCCAGGAAAACATCTTCCA	2.61	3.24	3.36	2.5	0.81	1.34	downstream|intergenic_region	Glycosyltransferase|Glycosyltransferase-Gene_of_unknown_function	PGSC0003DMG400029068|PGSC0003DMG400029068-PGSC0003DMG400045695
chr01-4192-10428327	10428311	AGCGAACCCTTGACCTGGCTCAATTCTCAGC	14.53	14.6	18.92	17.52	4.44	8.05	downstream|intergenic_region	Glycosyltransferase|Glycosyltransferase-Gene_of_unknown_function	PGSC0003DMG400029068|PGSC0003DMG400029068-PGSC0003DMG400045695
chr01-4193-10431134	10431118	AGTCATGTGAGGTCCAGGGAAATACGTAATG	17.13	21.09	13.87	16.27	8.48	6.04	intergenic_region	Glycosyltransferase-Gene_of_unknown_function	PGSC0003DMG400029068-PGSC0003DMG400045695
chr01-4194-10431363	10431347	TCCACGCAAGCCACCAGGGAGGGGCCGCTGT	4.84	1.22	14.71	12.51	7.27	8.72	intergenic_region	Glycosyltransferase-Gene_of_unknown_function	PGSC0003DMG400029068-PGSC0003DMG400045695
chr01-4195-10431487	10431471	GCTAAGAAATGATCCAGGGAAAGTTCTTGAT	3.72	2.84	1.26	2.09	9.69	7.38	intergenic_region	Glycosyltransferase-Gene_of_unknown_function	PGSC0003DMG400029068-PGSC0003DMG400045695
chr01-4196-10433220	10433204	AGGGTAGCACCTACCAGGAGTGGAACCCCAG	3.35	4.06	13.03	7.93	11.71	8.05	intergenic_region	Glycosyltransferase-Gene_of_unknown_function	PGSC0003DMG400029068-PGSC0003DMG400045695
chr01-4197-10486911	10486895	TAGGCTTAAAGGCCCAGGGAGTTTTTCTAAC	17.13	36.91	8.83	11.26	5.66	8.05	intergenic_region	Glycosyltransferase-Gene_of_unknown_function	PGSC0003DMG400029068-PGSC0003DMG400045695
chr01-4198-10487117	10487101	TCCGCGTCGCAGACCTGGTACAAAAAAAAAG	7.08	7.71	6.73	5.84	4.04	3.35	intergenic_region	Glycosyltransferase-Gene_of_unknown_function	PGSC0003DMG400029068-PGSC0003DMG400045695
chr01-4201-10502526	10502510	GTGTCAACCACGTCCAGGGTGTAGGCTCAGG	0	0	10.51	12.1	0.81	0	intergenic_region	Glycosyltransferase-Gene_of_unknown_function	PGSC0003DMG400029068-PGSC0003DMG400045695
chr01-4203-10503915	10503899	CCAATATACCTTGCCAGGGTATAAATGCATG	7.08	1.62	2.94	0.83	4.44	5.37	intergenic_region	Glycosyltransferase-Gene_of_unknown_function	PGSC0003DMG400029068-PGSC0003DMG400045695
chr01-4204-10504436	10504420	GGAATCCCACATACCTGGTGACGAAATCTAC	0	0	0.42	1.67	0	0.67	intergenic_region	Glycosyltransferase-Gene_of_unknown_function	PGSC0003DMG400029068-PGSC0003DMG400045695
chr01-4205-10504795	10504779	TGGTTTATTGGTTCCTGGTAACCCCCTCTCA	2.98	1.22	3.78	1.67	6.06	1.34	intergenic_region	Glycosyltransferase-Gene_of_unknown_function	PGSC0003DMG400029068-PGSC0003DMG400045695
chr01-4207-10506625	10506609	CATCTTAATGGCACCTGGGTGAATGGAATAC	6.33	5.27	5.46	6.26	5.25	6.71	intergenic_region	Glycosyltransferase-Gene_of_unknown_function	PGSC0003DMG400029068-PGSC0003DMG400045695
chr01-4208-10506710	10506694	ACACATCCACGACCCTGGTAACGAAGCACAC	11.17	15.41	0	0	0	0	intergenic_region	Glycosyltransferase-Gene_of_unknown_function	PGSC0003DMG400029068-PGSC0003DMG400045695
chr01-4209-10507008	10506992	TACATTGGTCTTACCAGGATTGTAAAGCACA	8.19	7.3	7.57	7.09	2.42	7.38	intergenic_region	Glycosyltransferase-Gene_of_unknown_function	PGSC0003DMG400029068-PGSC0003DMG400045695
chr01-4210-10507985	10507969	ACAAGACATTAATCCTGGGGACAAGATACTT	2.61	4.06	7.99	7.09	1.21	0.67	upstream|intergenic_region	Gene_of_unknown_function|Glycosyltransferase-Gene_of_unknown_function	PGSC0003DMG400045695|PGSC0003DMG400029068-PGSC0003DMG400045695
chr01-4211-10508809	10508793	GAATCTTTATGGTCCTGGCGAGCCTGGAGAG	0.74	0.41	1.68	0	0.81	0	upstream|intergenic_region	Gene_of_unknown_function|Glycosyltransferase-Gene_of_unknown_function	PGSC0003DMG400045695|PGSC0003DMG400029068-PGSC0003DMG400045695
chr01-4212-10508951	10508935	CTTCTTGCCCCTGCCTGGCAGAAGGGCAATC	1.49	0.41	0.84	2.09	2.83	2.01	upstream|intergenic_region	Gene_of_unknown_function|Glycosyltransferase-Gene_of_unknown_function	PGSC0003DMG400045695|PGSC0003DMG400029068-PGSC0003DMG400045695
chr01-4214-10509443	10509427	TGTGTAGAGCATACCTGGAGAGCTCGGTGAA	0.74	0.81	0	0	0	0	upstream|intergenic_region	Gene_of_unknown_function|Glycosyltransferase-Gene_of_unknown_function	PGSC0003DMG400045695|PGSC0003DMG400029068-PGSC0003DMG400045695
chr01-4217-10512014	10511998	TTGGTCGGTTCTGCCTGGCCTCCACGAGCCT	14.9	15.01	15.13	23.78	7.27	10.06	upstream|upstream|intergenic_region	Gene_of_unknown_function|Exopolygalacturonase_clone_GBGE184|Glycosyltransferase-Gene_of_unknown_function	PGSC0003DMG400045695|PGSC0003DMG400016816|PGSC0003DMG400029068-PGSC0003DMG400045695
chr01-4218-10513351	10513335	CCCTAGGAATCTTCCTGGGGTGGTGGAGGGT	5.21	4.06	6.73	4.59	0	0	upstream|downstream|intergenic_region	Exopolygalacturonase_clone_GBGE184|Gene_of_unknown_function|Gene_of_unknown_function-Exopolygalacturonase_clone_GBGE184	PGSC0003DMG400016816|PGSC0003DMG400045695|PGSC0003DMG400045695-PGSC0003DMG400016816
chr01-4219-10513681	10513665	AGTTATTCAGGTCCCAGGAAGGATATGGAGC	0	0.41	0	0	0	0	upstream|downstream|intergenic_region	Exopolygalacturonase_clone_GBGE184|Gene_of_unknown_function|Gene_of_unknown_function-Exopolygalacturonase_clone_GBGE184	PGSC0003DMG400016816|PGSC0003DMG400045695|PGSC0003DMG400045695-PGSC0003DMG400016816
chr01-4224-10530851	10530835	AGTAGCCATCATCCCAGGCTTCAAGCAACCT	0	0	1.26	2.09	0	0	intergenic_region	Exopolygalacturonase_clone_GBGE184-DAG_protein__chloroplast	PGSC0003DMG400016816-PGSC0003DMG400016815
chr01-4226-10542222	10542206	GAGGCGATTTGAACCAGGTTTTCGAGTAAAA	0.37	0	0.84	0.83	0	0.67	intergenic_region	Exopolygalacturonase_clone_GBGE184-DAG_protein__chloroplast	PGSC0003DMG400016816-PGSC0003DMG400016815
chr01-4227-10545695	10545679	TTTGATGGGACGTCCTGGTGAATCATTGAAA	0	0	2.1	0	1.21	0.67	intergenic_region	Exopolygalacturonase_clone_GBGE184-DAG_protein__chloroplast	PGSC0003DMG400016816-PGSC0003DMG400016815
chr01-4229-10549764	10549748	AGTTCGCTTAGGGCCAGGAATGATCTCCGAG	7.08	10.14	12.61	10.01	6.06	7.38	upstream|intergenic_region	DAG_protein__chloroplast|Exopolygalacturonase_clone_GBGE184-DAG_protein__chloroplast	PGSC0003DMG400016815|PGSC0003DMG400016816-PGSC0003DMG400016815
chr01-4230-10551430	10551414	CGATTAAATTTAACCTGGTCCCACTAAAAAA	0	0	1.68	0	0	0	upstream|intergenic_region	DAG_protein__chloroplast|Exopolygalacturonase_clone_GBGE184-DAG_protein__chloroplast	PGSC0003DMG400016815|PGSC0003DMG400016816-PGSC0003DMG400016815
chr01-4231-10552464	10552448	GCGCTGTTCGCCACCAGGCGCACTTTAGCTT	1.12	2.43	1.68	0.42	0.4	1.34	exon	DAG_protein__chloroplast	PGSC0003DMG400016815
chr01-4232-10552991	10552975	GAGACATACTATACCTGGGTCACCTATAAGC	0	0	0	0	0	0.67	intron	DAG_protein__chloroplast	PGSC0003DMG400016815
chr01-4237-10573392	10573376	TATGAAAATTGATCCTGGTAATAGGGTGGCG	0	0	0	0	0	0.67	exon	Chaperone_binding_protein	PGSC0003DMG400016813
chr01-4240-10580038	10580022	ACTTTAAAAATTTCCAGGCATACTCCATACC	0	0	0	0.42	0	0	upstream|downstream|intergenic_region	Gene_of_unknown_function|N_protein|Gene_of_unknown_function-N_protein	PGSC0003DMG400016809|PGSC0003DMG400016808|PGSC0003DMG400016809-PGSC0003DMG400016808
chr01-4241-10581173	10581157	GATTAGGCAAGTTCCTGGGTCATCCCAAGAA	0	0	0	0	0	2.68	5_prime_UTR|3_prime_UTR|upstream|downstream	N_protein|N_protein|Gene_of_unknown_function|N_protein	PGSC0003DMG400016808|PGSC0003DMG400016808|PGSC0003DMG400016809|PGSC0003DMG400016808
chr01-4247-10585508	10585492	TGCAACAAACTATCCTGGAGTTGAAGATGAA	0	0	1.26	0	0	0	exon|upstream	N_protein|N_protein	PGSC0003DMG400016808|PGSC0003DMG400016808
chr01-4249-10586401	10586385	TCTGCTACGTTCACCTGGATCCTTTTGCATA	7.82	7.3	2.52	1.67	14.95	16.1	exon|upstream	N_protein|N_protein	PGSC0003DMG400016808|PGSC0003DMG400016808
chr01-4251-10593300	10593284	TTCGTCAGAATTGCCTGGGGAGGGGTTGGGT	7.82	2.84	10.09	7.09	0	0	intergenic_region	N_protein-AP2/ERF-domain_protein	PGSC0003DMG400016808-PGSC0003DMG400016812
chr01-4252-10594848	10594832	ATGTCTGCCATGTCCAGGATGTAGGCTCGGG	0.37	0.41	3.36	6.67	1.62	0	intergenic_region	N_protein-AP2/ERF-domain_protein	PGSC0003DMG400016808-PGSC0003DMG400016812
chr01-4254-10605307	10605291	CCTCTGCATACGGCCAGGGAACTCCCTCTTT	0.74	0	5.46	5.42	0.4	1.34	intergenic_region	N_protein-AP2/ERF-domain_protein	PGSC0003DMG400016808-PGSC0003DMG400016812
chr01-4256-10608402	10608386	ATGTACCTCCGGACCTGGTGGAACTTTCATA	7.82	2.84	15.13	7.51	5.66	2.68	intergenic_region	N_protein-AP2/ERF-domain_protein	PGSC0003DMG400016808-PGSC0003DMG400016812
chr01-4257-10609877	10609861	CTATAATCATCTACCAGGGTAAGAAAGTATT	0.74	0.41	2.52	1.25	0	0	intergenic_region	N_protein-AP2/ERF-domain_protein	PGSC0003DMG400016808-PGSC0003DMG400016812
chr01-4260-10616090	10616074	GTTGGTGTTATATCCAGGTTTAGGCAACAGC	0	0	0.42	0.83	0	0	intergenic_region	N_protein-AP2/ERF-domain_protein	PGSC0003DMG400016808-PGSC0003DMG400016812
chr01-4261-10616710	10616694	ATTCAACGTATGACCTGGTCAATTAAGTTTG	0	0	5.46	10.01	0.4	0.67	intergenic_region	N_protein-AP2/ERF-domain_protein	PGSC0003DMG400016808-PGSC0003DMG400016812
chr01-4262-10622069	10622053	AAGCAACCCCAAACCAGGAGCTATTTTAATG	8.19	4.87	11.35	5.84	5.25	2.01	intergenic_region	N_protein-AP2/ERF-domain_protein	PGSC0003DMG400016808-PGSC0003DMG400016812
chr01-4263-10622737	10622721	CTGCCTACAAAAACCAGGTGGTATGACCATA	5.96	3.24	4.2	1.25	0.81	1.34	intergenic_region	N_protein-AP2/ERF-domain_protein	PGSC0003DMG400016808-PGSC0003DMG400016812
chr01-4264-10623013	10622997	AATAGGCTTCTTACCAGGTGGAAGATCAGTA	0.37	0.81	0	0	0.81	0	intergenic_region	N_protein-AP2/ERF-domain_protein	PGSC0003DMG400016808-PGSC0003DMG400016812
chr01-4266-10625272	10625256	TGGAGGATTAAATCCAGGAGAATTAGATTCA	4.1	1.22	1.26	0.42	0	0	intergenic_region	N_protein-AP2/ERF-domain_protein	PGSC0003DMG400016808-PGSC0003DMG400016812
chr01-4268-10625587	10625571	TTCACAAACACAGCCAGGACAAGGCATAAGA	0	0	2.52	0.42	0	0	intergenic_region	N_protein-AP2/ERF-domain_protein	PGSC0003DMG400016808-PGSC0003DMG400016812
chr01-4270-10636942	10636926	CGCGAGGCTTAGGCCTGGTGGGGCTGGACCG	0	0.81	0.84	1.25	0	0	downstream|intergenic_region	AP2/ERF-domain_protein|AP2/ERF-domain_protein-Gene_of_unknown_function	PGSC0003DMG400016812|PGSC0003DMG400016812-PGSC0003DMG400016811
chr01-4273-10642930	10642914	ACACGTTAGACAACCTGGTTCACTTAGGAGA	5.21	2.43	20.18	18.77	7.27	7.38	upstream|intergenic_region	Gene_of_unknown_function|AP2/ERF-domain_protein-Gene_of_unknown_function	PGSC0003DMG400016811|PGSC0003DMG400016812-PGSC0003DMG400016811
chr01-4275-10645370	10645354	CATCATGGGAATGCCTGGCACAAATTTGAAG	22.35	21.09	30.27	32.54	20.2	20.8	upstream|intergenic_region	Gene_of_unknown_function|AP2/ERF-domain_protein-Gene_of_unknown_function	PGSC0003DMG400016811|PGSC0003DMG400016812-PGSC0003DMG400016811
chr01-4277-10647268	10647252	ACATGCTTGATTTCCTGGTCCACCAAGAAAC	2.23	0.41	5.89	8.76	1.62	2.01	upstream|intergenic_region	Gene_of_unknown_function|AP2/ERF-domain_protein-Gene_of_unknown_function	PGSC0003DMG400016811|PGSC0003DMG400016812-PGSC0003DMG400016811
chr01-4281-10654346	10654330	AAATGGTAGAGAACCTGGCGTCTCTGGCGCT	0	0.41	0	0.42	0	0	downstream|intergenic_region	Gene_of_unknown_function|Gene_of_unknown_function-Gag-pol_polyprotein	PGSC0003DMG400016811|PGSC0003DMG400016811-PGSC0003DMG400037762
chr01-4284-10661047	10661031	CTGAAAAAACATACCTGGGCTCAACTCAACT	3.35	6.49	17.66	12.1	6.46	5.37	upstream|intergenic_region	Gag-pol_polyprotein|Gene_of_unknown_function-Gag-pol_polyprotein	PGSC0003DMG400037762|PGSC0003DMG400016811-PGSC0003DMG400037762
chr01-4286-10665855	10665839	AGGAATATGAATGCCAGGAATGCAAACGCAG	9.68	11.76	12.61	17.1	9.29	10.73	intron	Gag-pol_polyprotein	PGSC0003DMG400037762
chr01-4289-10667083	10667067	TGCTTTGATAGATCCAGGGGCTACTATTTCC	4.84	5.27	6.31	7.51	9.29	8.05	exon	Gag-pol_polyprotein	PGSC0003DMG400037762
chr01-4290-10667566	10667550	TCCAAAAGATCTTCCTGGAGTTCCTCCTGAA	0	0	1.26	2.5	2.02	2.68	intron	Gag-pol_polyprotein	PGSC0003DMG400037762
chr01-4291-10667840	10667824	AAGTATCACATCCCCAGGATTGATGACTTTT	0	0.81	0	0	0	0	intron	Gag-pol_polyprotein	PGSC0003DMG400037762
chr01-4295-10674363	10674347	ACCAGCATTAATACCTGGAAATTCAGAGGAT	5.96	7.71	9.25	7.09	12.12	10.06	downstream|intergenic_region	Gag-pol_polyprotein|Gag-pol_polyprotein-Gene_of_unknown_function	PGSC0003DMG400037762|PGSC0003DMG400037762-PGSC0003DMG400043956
chr01-4298-10682925	10682909	TGCAGAGGCGTATCCAGGAGGGGGTCACCGG	21.98	16.63	31.95	26.7	60.59	42.94	intergenic_region	Gag-pol_polyprotein-Gene_of_unknown_function	PGSC0003DMG400037762-PGSC0003DMG400043956
chr01-4301-10692295	10692279	ATCCACTAATGTACCTGGGGAATCAATATAA	0.37	0	0.42	0	0.4	0	intergenic_region	Gag-pol_polyprotein-Gene_of_unknown_function	PGSC0003DMG400037762-PGSC0003DMG400043956
chr01-4302-10694833	10694817	TAATATACTCAGACCAGGGGTATCTGATCAT	1.12	2.43	0.42	0.83	0	2.01	intergenic_region	Gag-pol_polyprotein-Gene_of_unknown_function	PGSC0003DMG400037762-PGSC0003DMG400043956
chr01-4305-10695548	10695532	TGATCAAAAAGCTCCAGGGAAGGATGGACTC	1.12	0.81	0	0	0	0	intergenic_region	Gag-pol_polyprotein-Gene_of_unknown_function	PGSC0003DMG400037762-PGSC0003DMG400043956
chr01-4307-10695875	10695859	AGGCAAAGAATTTCCAGGAGATGCATGGTGA	0.74	0.41	0	0	0	0	intergenic_region	Gag-pol_polyprotein-Gene_of_unknown_function	PGSC0003DMG400037762-PGSC0003DMG400043956
chr01-4308-10699570	10699554	ACAACGACCCCGCCCTGGCAGCTTCAAGGAA	0	0	0.42	1.67	0	0	intergenic_region	Gag-pol_polyprotein-Gene_of_unknown_function	PGSC0003DMG400037762-PGSC0003DMG400043956
chr01-4309-10706767	10706751	ATAATCCTAAATACCTGGATCCGCATCATGA	0	0	0	0.42	0	0	intergenic_region	Gag-pol_polyprotein-Gene_of_unknown_function	PGSC0003DMG400037762-PGSC0003DMG400043956
chr01-4310-10709710	10709694	GAATAATTTTTCACCAGGCAATGAGGTCGGT	3.35	1.62	4.2	6.26	3.23	1.34	intergenic_region	Gag-pol_polyprotein-Gene_of_unknown_function	PGSC0003DMG400037762-PGSC0003DMG400043956
chr01-4311-10709765	10709749	CGCGGAGCTGTTGCCAGGTTTGAGCGTCGTT	0	0.41	0.84	2.09	0.4	0.67	intergenic_region	Gag-pol_polyprotein-Gene_of_unknown_function	PGSC0003DMG400037762-PGSC0003DMG400043956
chr01-4312-10717338	10717322	CACTATTGCCTATCCTGGTAAGAAATTAAAT	1.12	2.43	0.84	0	1.21	0	intergenic_region	Gag-pol_polyprotein-Gene_of_unknown_function	PGSC0003DMG400037762-PGSC0003DMG400043956
chr01-4317-10723848	10723832	GTGTTTATGATGCCCAGGTCTTTACCGGTGA	2.98	2.03	3.36	0.83	7.27	1.34	intergenic_region	Gag-pol_polyprotein-Gene_of_unknown_function	PGSC0003DMG400037762-PGSC0003DMG400043956
chr01-4318-10724811	10724795	ATAGTATCAGAGCCCAGGTTCATAGTTCTCA	5.59	4.87	7.15	2.92	6.87	7.38	intergenic_region	Gag-pol_polyprotein-Gene_of_unknown_function	PGSC0003DMG400037762-PGSC0003DMG400043956
chr01-4320-10726261	10726245	AGAGAACCCTTGGCCTGGTTAAACATATAGT	11.92	9.73	5.46	1.67	4.85	6.71	intergenic_region	Gag-pol_polyprotein-Gene_of_unknown_function	PGSC0003DMG400037762-PGSC0003DMG400043956
chr01-4323-10728810	10728794	CTCAACTTATGAACCTGGTGATCTAGAATCT	0.37	0.81	0.42	1.67	1.62	1.34	intergenic_region	Gag-pol_polyprotein-Gene_of_unknown_function	PGSC0003DMG400037762-PGSC0003DMG400043956
chr01-4324-10732274	10732258	ATCACAACACTTACCTGGGTGTTTCCTACCA	2.23	2.43	0.84	1.25	0.81	0.67	intergenic_region	Gag-pol_polyprotein-Gene_of_unknown_function	PGSC0003DMG400037762-PGSC0003DMG400043956
chr01-4325-10733506	10733490	CTCGAGCCTACACCCTGGGCGGAACTAACAC	1.49	2.84	1.26	2.09	2.42	0	downstream|intergenic_region	Gene_of_unknown_function|Gag-pol_polyprotein-Gene_of_unknown_function	PGSC0003DMG400043956|PGSC0003DMG400037762-PGSC0003DMG400043956
chr01-4326-10734862	10734846	AAAGGGTGGAAAACCTGGCATCCCTGGCGCT	0	0	0	0.83	0.4	0	downstream|intergenic_region	Gene_of_unknown_function|Gag-pol_polyprotein-Gene_of_unknown_function	PGSC0003DMG400043956|PGSC0003DMG400037762-PGSC0003DMG400043956
chr01-4330-10739978	10739962	ACCATTGCTGGCCCCAGGCAAACCCTTGGCT	4.84	8.52	4.2	5.01	2.02	3.35	upstream|intergenic_region	Gene_of_unknown_function|Gene_of_unknown_function-Gene_of_unknown_function	PGSC0003DMG400043956|PGSC0003DMG400043956-PGSC0003DMG400038365
chr01-4332-10744464	10744448	TAAGTCATGACTCCCAGGCGTGCCAGTCTGT	2.98	2.84	8.41	9.18	3.23	6.71	intergenic_region	Gene_of_unknown_function-Gene_of_unknown_function	PGSC0003DMG400043956-PGSC0003DMG400038365
chr01-4339-10752090	10752074	TGTGCGTGGGCGTCCAGGCAATCTGTGCGGC	7.82	2.03	15.13	13.35	28.28	30.19	intergenic_region	Gene_of_unknown_function-Gene_of_unknown_function	PGSC0003DMG400043956-PGSC0003DMG400038365
chr01-4343-10758262	10758246	TGCGCGTGAGCATCCAGGCAGTCTAGGAGGC	40.97	29.61	41.2	50.06	24.64	30.19	downstream|intergenic_region	Gene_of_unknown_function|Gene_of_unknown_function-Gene_of_unknown_function	PGSC0003DMG400038365|PGSC0003DMG400043956-PGSC0003DMG400038365
chr01-4344-10763798	10763782	CTCATAAAAAATCCCTGGATTAAGACGGCGG	0	1.22	2.52	0	0.4	0.67	upstream|intergenic_region	Gene_of_unknown_function|Gene_of_unknown_function-Gene_of_unknown_function	PGSC0003DMG400038365|PGSC0003DMG400038365-PGSC0003DMG400016810
chr01-4347-10771664	10771648	TATGGTCGGTATTCCAGGGTAGTGGCGGATC	11.17	9.73	7.15	7.09	10.5	2.68	downstream|intergenic_region	Gene_of_unknown_function|Gene_of_unknown_function-Gene_of_unknown_function	PGSC0003DMG400016810|PGSC0003DMG400016810-PGSC0003DMG400044906
chr01-4348-10772867	10772851	GTCCGCCCTTGTCCCAGGGCTCGTAGAAAGG	0.37	2.43	1.26	1.67	0.81	0	downstream|intergenic_region	Gene_of_unknown_function|Gene_of_unknown_function-Gene_of_unknown_function	PGSC0003DMG400016810|PGSC0003DMG400016810-PGSC0003DMG400044906
chr01-4349-10772966	10772950	ATGGGTCATAGACCCTGGCTCGTGGAATTTG	2.98	1.22	4.2	6.67	1.62	4.03	downstream|intergenic_region	Gene_of_unknown_function|Gene_of_unknown_function-Gene_of_unknown_function	PGSC0003DMG400016810|PGSC0003DMG400016810-PGSC0003DMG400044906
chr01-4350-10773808	10773792	AAATGATCCCTAGCCAGGAAGATGCGAAACT	0.37	0	0.42	0.83	0.4	0.67	downstream|intergenic_region	Gene_of_unknown_function|Gene_of_unknown_function-Gene_of_unknown_function	PGSC0003DMG400016810|PGSC0003DMG400016810-PGSC0003DMG400044906
chr01-4351-10775504	10775488	GTACCAGCCACATCCTGGGTATAGACTAAGG	4.1	2.43	5.04	6.26	4.04	4.7	downstream|intergenic_region	Gene_of_unknown_function|Gene_of_unknown_function-Gene_of_unknown_function	PGSC0003DMG400016810|PGSC0003DMG400016810-PGSC0003DMG400044906
chr01-4353-10779527	10779511	CATAAGTCATTTACCAGGGTATTTAAAGGAC	0.37	1.62	2.1	3.34	0	2.01	downstream|intergenic_region	Gene_of_unknown_function|Gene_of_unknown_function-Gene_of_unknown_function	PGSC0003DMG400044906|PGSC0003DMG400016810-PGSC0003DMG400044906
chr01-4355-10785173	10785157	CTTTGAAATTATTCCAGGGCATTCAGATGAT	0	0	2.52	2.92	0.4	0	upstream|intergenic_region	Gene_of_unknown_function|Gene_of_unknown_function-Integrase_core_domain_containing_protein	PGSC0003DMG400044906|PGSC0003DMG400044906-PGSC0003DMG400040243
chr01-4356-10790496	10790480	GCAAATCTGGGTACCAGGTCCGCGACGCAGA	6.33	3.65	9.67	12.93	9.29	6.71	intergenic_region	Gene_of_unknown_function-Integrase_core_domain_containing_protein	PGSC0003DMG400044906-PGSC0003DMG400040243
chr01-4358-10792034	10792018	TCAGGATCAACATCCAGGGCCCCGTTGATCC	3.72	4.06	5.46	2.92	8.08	6.71	intergenic_region	Gene_of_unknown_function-Integrase_core_domain_containing_protein	PGSC0003DMG400044906-PGSC0003DMG400040243
chr01-4359-10792934	10792918	TTTGACTAAATGCCCTGGCAGCATGTATGAA	1.86	4.06	5.04	2.92	2.83	0	intergenic_region	Gene_of_unknown_function-Integrase_core_domain_containing_protein	PGSC0003DMG400044906-PGSC0003DMG400040243
chr01-4360-10794381	10794365	GGCCACCACAGATCCTGGTGTCACTCATGGT	0	0	0.42	1.25	0	0	intergenic_region	Gene_of_unknown_function-Integrase_core_domain_containing_protein	PGSC0003DMG400044906-PGSC0003DMG400040243
chr01-4361-10794412	10794396	GGCCACCACAGATCCTGGTGCCACTCGTGGT	10.06	10.95	7.99	13.77	9.29	12.08	intergenic_region	Gene_of_unknown_function-Integrase_core_domain_containing_protein	PGSC0003DMG400044906-PGSC0003DMG400040243
chr01-4362-10794964	10794948	TATGTCATTTTTCCCAGGCTTACGACCCCTA	2.23	0.41	5.89	4.17	1.62	0.67	intergenic_region	Gene_of_unknown_function-Integrase_core_domain_containing_protein	PGSC0003DMG400044906-PGSC0003DMG400040243
chr01-4363-10796105	10796089	ATATAGTGTAGGACCTGGAGGTGAATACCTA	1.49	1.62	1.68	0.83	2.42	1.34	intergenic_region	Gene_of_unknown_function-Integrase_core_domain_containing_protein	PGSC0003DMG400044906-PGSC0003DMG400040243
chr01-4364-10797193	10797177	TCTAAGGTGTACCCCTGGGTCGTGACAGTAC	0	0	0	0.83	0	0	downstream|intergenic_region	Integrase_core_domain_containing_protein|Gene_of_unknown_function-Integrase_core_domain_containing_protein	PGSC0003DMG400040243|PGSC0003DMG400044906-PGSC0003DMG400040243
chr01-4365-10797356	10797340	GTCATTAACACTTCCAGGACTTAGAGCAAGG	10.06	8.11	7.99	12.1	14.54	6.71	downstream|intergenic_region	Integrase_core_domain_containing_protein|Gene_of_unknown_function-Integrase_core_domain_containing_protein	PGSC0003DMG400040243|PGSC0003DMG400044906-PGSC0003DMG400040243
chr01-4366-10797954	10797938	AAATGATCCCTAGCCAGGGAGATGCGAAACA	0.74	0.81	1.26	0.42	0.81	0.67	downstream|intergenic_region	Integrase_core_domain_containing_protein|Gene_of_unknown_function-Integrase_core_domain_containing_protein	PGSC0003DMG400040243|PGSC0003DMG400044906-PGSC0003DMG400040243
chr01-4367-10802776	10802760	AACTCGAATGCATCCAGGCGCTTATGAACGG	6.33	7.3	22.28	24.19	23.43	32.2	exon	Integrase_core_domain_containing_protein	PGSC0003DMG400040243
chr01-4368-10803450	10803434	TTGATGTTTAAACCCAGGGTGGTGACCTACT	1.12	0	1.68	2.92	0.4	0.67	upstream|intergenic_region	Integrase_core_domain_containing_protein|Integrase_core_domain_containing_protein-Gene_of_unknown_function	PGSC0003DMG400040243|PGSC0003DMG400040243-PGSC0003DMG400043760
chr01-4369-10803693	10803677	GCCGTGAGTGGGGCCTGGGCTCTGGGCTTGG	0	0	0.84	1.67	0	0	upstream|intergenic_region	Integrase_core_domain_containing_protein|Integrase_core_domain_containing_protein-Gene_of_unknown_function	PGSC0003DMG400040243|PGSC0003DMG400040243-PGSC0003DMG400043760
chr01-4370-10804777	10804761	GTTAGAGATCTTACCTGGGGTCTACGGATAC	1.86	7.3	7.15	5.42	1.21	3.35	upstream|intergenic_region	Integrase_core_domain_containing_protein|Integrase_core_domain_containing_protein-Gene_of_unknown_function	PGSC0003DMG400040243|PGSC0003DMG400040243-PGSC0003DMG400043760
chr01-4375-10822546	10822530	GGATCAAAGTCTACCTGGGAAATGCGGAATG	3.72	5.68	7.99	14.18	2.02	4.03	intergenic_region	Gene_of_unknown_function-Gene_of_unknown_function	PGSC0003DMG400043760-PGSC0003DMG400044236
chr01-4376-10822963	10822947	GTATTCGTAGACCCCAGGTAAGATCTCTAAT	0	0	0.42	0.83	0	0	intergenic_region	Gene_of_unknown_function-Gene_of_unknown_function	PGSC0003DMG400043760-PGSC0003DMG400044236
chr01-4377-10823666	10823650	GGCATACCGACTACCTGGCACAGACTTGGTC	27.19	32.04	23.54	29.62	16.16	27.51	intergenic_region	Gene_of_unknown_function-Gene_of_unknown_function	PGSC0003DMG400043760-PGSC0003DMG400044236
chr01-4378-10824523	10824507	ATCTACAGGGATGCCAGGATGTTAAATGAAA	1.12	0.81	10.09	6.67	6.87	2.68	intergenic_region	Gene_of_unknown_function-Gene_of_unknown_function	PGSC0003DMG400043760-PGSC0003DMG400044236
chr01-4379-10824660	10824644	GCTGGCTCGGTGCCCTGGGACTTATAGCGAG	0	0	12.19	4.59	0	0	intergenic_region	Gene_of_unknown_function-Gene_of_unknown_function	PGSC0003DMG400043760-PGSC0003DMG400044236
chr01-4380-10824755	10824739	CCAAGCCCAGAGCCCAGGCACCACTCACAGC	0.37	0	0.84	0	0	0.67	intergenic_region	Gene_of_unknown_function-Gene_of_unknown_function	PGSC0003DMG400043760-PGSC0003DMG400044236
chr01-4381-10824978	10824962	AGTGGGTCACCACCCTGGGTTTAAGCATCAA	12.29	4.87	5.04	7.93	11.31	6.04	intergenic_region	Gene_of_unknown_function-Gene_of_unknown_function	PGSC0003DMG400043760-PGSC0003DMG400044236
chr01-4383-10826976	10826960	CCTTGATCTTGGCCCTGGTCCGACATAGGAC	0	0	4.2	2.5	2.42	4.7	intergenic_region	Gene_of_unknown_function-Gene_of_unknown_function	PGSC0003DMG400043760-PGSC0003DMG400044236
chr01-4385-10830446	10830430	GTTATTGTTGCTTCCTGGAGGAGCTCGTGGG	5.59	8.11	7.15	6.26	4.44	6.04	intergenic_region	Gene_of_unknown_function-Gene_of_unknown_function	PGSC0003DMG400043760-PGSC0003DMG400044236
chr01-4386-10832575	10832559	ACCTACATACTGTCCTGGTCGACCGTCGATG	9.68	5.27	14.71	15.85	11.31	11.41	intergenic_region	Gene_of_unknown_function-Gene_of_unknown_function	PGSC0003DMG400043760-PGSC0003DMG400044236
chr01-4389-10838040	10838024	TCCTTGAGAAAGACCTGGAGCCCAACAATAT	6.33	6.49	10.51	15.02	4.85	8.05	intergenic_region	Gene_of_unknown_function-Gene_of_unknown_function	PGSC0003DMG400043760-PGSC0003DMG400044236
chr01-4390-10839530	10839514	ACTAGGGTGAGCTCCTGGCATTTGGAGTTAC	0.37	0.81	10.09	3.34	3.64	1.34	upstream|intergenic_region	Gene_of_unknown_function|Gene_of_unknown_function-Gene_of_unknown_function	PGSC0003DMG400044236|PGSC0003DMG400043760-PGSC0003DMG400044236
chr01-4391-10839771	10839755	TTCCACGTGATAGCCAGGTGGGGTATAGTAG	0	0	4.2	9.59	0.4	2.68	upstream|intergenic_region	Gene_of_unknown_function|Gene_of_unknown_function-Gene_of_unknown_function	PGSC0003DMG400044236|PGSC0003DMG400043760-PGSC0003DMG400044236
chr01-4392-10840433	10840417	ATCAATATTTGAGCCAGGAGTTCGTTCGTGA	10.43	15.01	17.66	17.52	6.06	10.06	upstream|intergenic_region	Gene_of_unknown_function|Gene_of_unknown_function-Gene_of_unknown_function	PGSC0003DMG400044236|PGSC0003DMG400043760-PGSC0003DMG400044236
chr01-4393-10841629	10841613	CAGTTTCATCAACCCTGGAATATGGAAATTG	2.23	2.84	0.84	0.42	3.23	2.01	upstream|intergenic_region	Gene_of_unknown_function|Gene_of_unknown_function-Gene_of_unknown_function	PGSC0003DMG400044236|PGSC0003DMG400043760-PGSC0003DMG400044236
chr01-4394-10842016	10842000	GTTCTGACCAAATCCTGGAGGTCCGTTCAGA	2.98	0	1.68	1.25	0.81	1.34	upstream|intergenic_region	Gene_of_unknown_function|Gene_of_unknown_function-Gene_of_unknown_function	PGSC0003DMG400044236|PGSC0003DMG400043760-PGSC0003DMG400044236
chr01-4395-10842315	10842299	TGATTTTGTGATACCTGGGAGGGTTTATGTC	11.17	15.01	13.03	13.77	9.69	9.39	upstream|intergenic_region	Gene_of_unknown_function|Gene_of_unknown_function-Gene_of_unknown_function	PGSC0003DMG400044236|PGSC0003DMG400043760-PGSC0003DMG400044236
chr01-4396-10843887	10843871	ATCCTATGGTTGACCAGGACGGTCCGTAGGA	0.37	0	0.42	0	0	0	exon	Gene_of_unknown_function	PGSC0003DMG400044236
chr01-4398-10847853	10847837	GAATTTTGTGACGCCAGGGCGAGGCCGCTAT	0	0	1.26	6.26	2.02	0	downstream|intergenic_region	Gene_of_unknown_function|Gene_of_unknown_function-Gene_of_unknown_function	PGSC0003DMG400044236|PGSC0003DMG400044236-PGSC0003DMG400036705
chr01-4399-10850076	10850060	TTGGTTCATGAGACCAGGTGGGATGTCCGAG	2.98	1.22	7.15	1.67	1.21	2.01	downstream|intergenic_region	Gene_of_unknown_function|Gene_of_unknown_function-Gene_of_unknown_function	PGSC0003DMG400044236|PGSC0003DMG400044236-PGSC0003DMG400036705
chr01-4404-10856538	10856522	TTATCATGTAATGCCAGGAACTCCTGTGTCA	0.37	0.81	0	0	0.81	0	downstream|intergenic_region	Gene_of_unknown_function|Gene_of_unknown_function-Gene_of_unknown_function	PGSC0003DMG400036705|PGSC0003DMG400044236-PGSC0003DMG400036705
chr01-4406-10857619	10857603	CCAACAGATGTGTCCAGGTTGCCCTACTGTG	0	0	2.1	0.83	0	0	downstream|intergenic_region	Gene_of_unknown_function|Gene_of_unknown_function-Gene_of_unknown_function	PGSC0003DMG400036705|PGSC0003DMG400044236-PGSC0003DMG400036705
chr01-4409-10863867	10863851	GGCACACAATTTGCCAGGGTTGAATTTATGC	0.37	0.41	0	0	0.4	0.67	exon|upstream	Conserved_gene_of_unknown_function|Gene_of_unknown_function	PGSC0003DMG400039452|PGSC0003DMG400036705
chr01-4410-10865279	10865263	GAAAAACGCCAACCCTGGAAACATAAACCTA	0	0.81	0	0	0.81	0	upstream|intergenic_region	Conserved_gene_of_unknown_function|Conserved_gene_of_unknown_function-Periaxin	PGSC0003DMG400039452|PGSC0003DMG400039452-PGSC0003DMG400006233
chr01-4412-10874945	10874929	ACGTGGGTCCACCCCTGGCTGGGACATGACC	1.49	0.41	2.52	2.09	0.4	0	intergenic_region	Conserved_gene_of_unknown_function-Periaxin	PGSC0003DMG400039452-PGSC0003DMG400006233
chr01-4418-10881726	10881710	TTACCAACCCTTTCCAGGATTCTGTAAGATC	1.12	0.41	1.26	3.34	2.02	0.67	intergenic_region	Conserved_gene_of_unknown_function-Periaxin	PGSC0003DMG400039452-PGSC0003DMG400006233
chr01-4419-10882630	10882614	CATCTTAGTGGGACCTGGATGAATGGGATAC	5.59	4.46	10.09	10.01	7.27	6.04	intergenic_region	Conserved_gene_of_unknown_function-Periaxin	PGSC0003DMG400039452-PGSC0003DMG400006233
chr01-4420-10882716	10882700	ACACATAAGTGACCCTGGTAACGAGACACAC	0	0	13.45	10.43	0	0	intergenic_region	Conserved_gene_of_unknown_function-Periaxin	PGSC0003DMG400039452-PGSC0003DMG400006233
chr01-4422-10885453	10885437	AGCGATTTTATGACCTGGCTTCAAAGTGTTT	9.68	10.95	11.77	16.69	12.52	10.06	intergenic_region	Conserved_gene_of_unknown_function-Periaxin	PGSC0003DMG400039452-PGSC0003DMG400006233
chr01-4424-10886632	10886616	AACTTAGGCCAACCCTGGATACATCACAATA	0	0.81	2.52	0.42	0	0	intergenic_region	Conserved_gene_of_unknown_function-Periaxin	PGSC0003DMG400039452-PGSC0003DMG400006233
chr01-4428-10900173	10900157	AAGTGCTGATCTCCCTGGGCAAAATTTTAAG	0	0	2.52	2.5	0	4.7	intergenic_region	Conserved_gene_of_unknown_function-Periaxin	PGSC0003DMG400039452-PGSC0003DMG400006233
chr01-4429-10901176	10901160	TGATGAGTAGGGTCCAGGAGGATTAGTAGTT	1.86	0.81	4.2	5.84	2.02	1.34	intergenic_region	Conserved_gene_of_unknown_function-Periaxin	PGSC0003DMG400039452-PGSC0003DMG400006233
chr01-4430-10902177	10902161	AGTCAAGAACGTACCTGGATCACAAGCCAAC	3.72	7.71	10.93	10.43	3.23	4.7	intergenic_region	Conserved_gene_of_unknown_function-Periaxin	PGSC0003DMG400039452-PGSC0003DMG400006233
chr01-4431-10902719	10902703	ATCCGGACGTAACCCTGGCATCACATACAAC	5.96	2.03	3.36	3.34	5.66	0.67	intergenic_region	Conserved_gene_of_unknown_function-Periaxin	PGSC0003DMG400039452-PGSC0003DMG400006233
chr01-4432-10904869	10904853	CTAGAAAGAATGACCAGGGGCTTAAGTAAAA	0	0.81	0	0.42	2.42	2.68	intergenic_region	Conserved_gene_of_unknown_function-Periaxin	PGSC0003DMG400039452-PGSC0003DMG400006233
chr01-4433-10906012	10905996	TGTGGGACCTGCACCAGGAATCCAAAATTGA	1.12	0.41	1.26	1.67	4.85	4.03	intergenic_region	Conserved_gene_of_unknown_function-Periaxin	PGSC0003DMG400039452-PGSC0003DMG400006233
chr01-4434-10908100	10908084	GATTAGCCAAGATCCAGGCACCGTTGTTGAT	9.68	7.71	30.27	31.7	4.44	7.38	intergenic_region	Conserved_gene_of_unknown_function-Periaxin	PGSC0003DMG400039452-PGSC0003DMG400006233
chr01-4436-10912592	10912576	CGTAGCAGGTATTCCTGGAATAGATATGCTA	0	0	2.52	5.01	0	0	upstream|downstream|intergenic_region	Periaxin|Quinone_reductase_family_protein|Conserved_gene_of_unknown_function-Periaxin	PGSC0003DMG400006233|PGSC0003DMG400006244|PGSC0003DMG400039452-PGSC0003DMG400006233
chr01-4439-10918805	10918789	GTATATTGTGAATCCAGGACTTCTCTCTTCT	0	0.41	0	0	0.4	0	upstream|downstream|intergenic_region	Quinone_reductase_family_protein|Periaxin|Quinone_reductase_family_protein-Periaxin	PGSC0003DMG400006244|PGSC0003DMG400006233|PGSC0003DMG400006244-PGSC0003DMG400036990
chr01-4440-10919163	10919147	ATTTGCCTAAGGACCTGGTATATTGTATCTG	1.12	3.65	1.26	0.83	0	2.01	upstream|downstream|intergenic_region	Quinone_reductase_family_protein|Periaxin|Quinone_reductase_family_protein-Periaxin	PGSC0003DMG400006244|PGSC0003DMG400006233|PGSC0003DMG400006244-PGSC0003DMG400036990
chr01-4441-10919453	10919437	CAACTCTATAATCCCAGGAACTAACTCTAAT	0.37	0	0	0	0	0	upstream|downstream|intergenic_region	Quinone_reductase_family_protein|Periaxin|Quinone_reductase_family_protein-Periaxin	PGSC0003DMG400006244|PGSC0003DMG400006233|PGSC0003DMG400006244-PGSC0003DMG400036990
chr01-4442-10923742	10923726	CCCAAGTGAAGCCCCAGGGGCTAACCTAAAA	1.86	0.41	3.78	3.34	3.64	1.34	intergenic_region	Quinone_reductase_family_protein-Periaxin	PGSC0003DMG400006244-PGSC0003DMG400036990
chr01-4443-10924969	10924953	CTTAATATATGTACCTGGTGAGGTACCCAAG	0	0	2.94	2.09	0	0	upstream|intergenic_region	Periaxin|Quinone_reductase_family_protein-Periaxin	PGSC0003DMG400036990|PGSC0003DMG400006244-PGSC0003DMG400036990
chr01-4446-10932591	10932575	ATGTAGTAACCCTCCAGGTTATTTTATCTTT	0	0	1.26	0	0	0	downstream|intergenic_region	Periaxin|Periaxin-DnaJ_protein	PGSC0003DMG400036990|PGSC0003DMG400036990-PGSC0003DMG400035531
chr01-4447-10932656	10932640	GACAGTTTGGTCACCTGGTTGTTCGTTTGGT	19.37	27.17	46.24	36.71	23.83	22.81	downstream|intergenic_region	Periaxin|Periaxin-DnaJ_protein	PGSC0003DMG400036990|PGSC0003DMG400036990-PGSC0003DMG400035531
chr01-4449-10937622	10937606	CGTGGACTTGCTTCCAGGCAGTGATTTCTTG	0	0.41	0	0	0.4	0.67	intergenic_region	Periaxin-DnaJ_protein	PGSC0003DMG400036990-PGSC0003DMG400035531
chr01-4450-10938338	10938322	GGTAAAGGACGGCCCTGGCAGTGTGAGGCAA	4.47	6.89	3.78	3.34	0.81	2.01	intergenic_region	Periaxin-DnaJ_protein	PGSC0003DMG400036990-PGSC0003DMG400035531
chr01-4452-10939311	10939295	ACAATATACTATGCCAGGAACAACTCAACAA	2.61	1.62	6.73	5.01	0.81	1.34	intergenic_region	Periaxin-DnaJ_protein	PGSC0003DMG400036990-PGSC0003DMG400035531
chr01-4454-10943416	10943400	AAACTAGGCCGACCCTGGATGCATCACAATG	2.23	0.41	9.25	11.26	0.81	0	upstream|intergenic_region	DnaJ_protein|Periaxin-DnaJ_protein	PGSC0003DMG400035531|PGSC0003DMG400036990-PGSC0003DMG400035531
chr01-4455-10947737	10947721	AACTACTAATCCTCCTGGATCCTACTCATTA	0	0	0	0.42	0	0	upstream|intergenic_region	DnaJ_protein|Periaxin-DnaJ_protein	PGSC0003DMG400035531|PGSC0003DMG400036990-PGSC0003DMG400035531
chr01-4456-10948166	10948150	AAGTGCTGATCTGCCTGGGTAGAATTTCCAG	3.35	1.22	4.62	4.17	1.21	3.35	intron	DnaJ_protein	PGSC0003DMG400035531
chr01-4457-10948534	10948518	ATGTCAGGGTATGCCAGGACAAGATTCCTGA	3.72	0	8.83	8.76	1.21	1.34	exon	DnaJ_protein	PGSC0003DMG400035531
chr01-4458-10948579	10948563	CTGGGCATGGTACCCAGGGTATCATAGACAA	0.74	1.22	2.52	2.5	3.23	2.68	exon	DnaJ_protein	PGSC0003DMG400035531
chr01-4461-10953837	10953821	AGGTGAAGCTTGCCCAGGCAAGTTCTGGGAA	18.25	12.17	31.11	31.7	25.05	23.48	intergenic_region	DnaJ_protein-Conserved_gene_of_unknown_function	PGSC0003DMG400035531-PGSC0003DMG400037473
chr01-4462-10954035	10954019	GAGACAAATCAATCCAGGCCACCCAGCCAGT	7.82	16.22	8.41	11.68	14.54	17.44	intergenic_region	DnaJ_protein-Conserved_gene_of_unknown_function	PGSC0003DMG400035531-PGSC0003DMG400037473
chr01-4463-10955986	10955970	CAGAACTTAAAATCCTGGAGCTAACCTCGCT	0	0	4.62	1.67	3.64	2.68	intergenic_region	DnaJ_protein-Conserved_gene_of_unknown_function	PGSC0003DMG400035531-PGSC0003DMG400037473
chr01-4464-10957505	10957489	TTAGTTAGGTGTACCAGGCACGATGAGCCTG	0	0	1.26	2.09	0	0	intergenic_region	DnaJ_protein-Conserved_gene_of_unknown_function	PGSC0003DMG400035531-PGSC0003DMG400037473
chr01-4465-10957811	10957795	ATCAACAGAACCTCCAGGTTTATGTTTAACT	0	0	0	0.42	0	0	intergenic_region	DnaJ_protein-Conserved_gene_of_unknown_function	PGSC0003DMG400035531-PGSC0003DMG400037473
chr01-4470-10960290	10960274	AATCTTGTTGAAACCAGGAAACATAGGCAGG	2.98	1.62	3.78	4.59	1.21	2.01	intergenic_region	DnaJ_protein-Conserved_gene_of_unknown_function	PGSC0003DMG400035531-PGSC0003DMG400037473
chr01-4471-10965606	10965590	AAATCATCCTGAGCCAGGAGTTATGGTCATC	0	0	0.84	0	0	0	intergenic_region	DnaJ_protein-Conserved_gene_of_unknown_function	PGSC0003DMG400035531-PGSC0003DMG400037473
chr01-4474-10979085	10979069	GATTCATAGACTCCCTGGGACTCTTGAACTC	14.15	15.41	34.47	45.89	14.54	12.75	intergenic_region	DnaJ_protein-Conserved_gene_of_unknown_function	PGSC0003DMG400035531-PGSC0003DMG400037473
chr01-4475-10979544	10979528	GATGTATGTTGATCCTGGTCACCTGTGTCTG	0.37	0	7.15	4.17	1.21	4.7	intergenic_region	DnaJ_protein-Conserved_gene_of_unknown_function	PGSC0003DMG400035531-PGSC0003DMG400037473
chr01-4477-10995325	10995309	CCCAAGTGAAGCCCCAGGGGCTTAGCTAAAA	0	0	1.68	0.42	3.23	0	downstream|intergenic_region	Conserved_gene_of_unknown_function|DnaJ_protein-Conserved_gene_of_unknown_function	PGSC0003DMG400037473|PGSC0003DMG400035531-PGSC0003DMG400037473
chr01-4479-10995589	10995573	CTTCTGTCTTACCCCAGGTGCTTTCACGAAA	1.86	0.81	1.26	0.83	0	0	downstream|intergenic_region	Conserved_gene_of_unknown_function|DnaJ_protein-Conserved_gene_of_unknown_function	PGSC0003DMG400037473|PGSC0003DMG400035531-PGSC0003DMG400037473
chr01-4480-10996583	10996567	ATATACATAAGAGCCTGGCTGACTAGAAATT	0	0	0	0.42	0.4	0	downstream|intergenic_region	Conserved_gene_of_unknown_function|DnaJ_protein-Conserved_gene_of_unknown_function	PGSC0003DMG400037473|PGSC0003DMG400035531-PGSC0003DMG400037473
chr01-4482-10999281	10999265	ACTAGGCGTGGTACCTGGATCAACTTAATAT	0	0	0	0	0	0.67	upstream|upstream|intergenic_region	Conserved_gene_of_unknown_function|Mucin_5__partial|Conserved_gene_of_unknown_function-Mucin_5__partial	PGSC0003DMG400037473|PGSC0003DMG400040616|PGSC0003DMG400037473-PGSC0003DMG400040616
chr01-4483-10999728	10999712	TTTCTCACCCAATCCAGGGCTTTTCCACCAT	0	0	0.42	0	0	0	upstream|upstream|intergenic_region	Conserved_gene_of_unknown_function|Mucin_5__partial|Conserved_gene_of_unknown_function-Mucin_5__partial	PGSC0003DMG400037473|PGSC0003DMG400040616|PGSC0003DMG400037473-PGSC0003DMG400040616
chr01-4484-11002630	11002614	AAATCCCGAGACCCCAGGTTCCCCTAAGTCT	0	0	0.42	0.42	0	0	exon	Mucin_5__partial	PGSC0003DMG400040616
chr01-4485-11003909	11003893	ATGTAGTAAACCTCCAGGTTATTTTCTCTTT	1.86	4.46	6.31	10.01	4.04	2.68	downstream|intergenic_region	Mucin_5__partial|Mucin_5__partial-Gag-pol_protein	PGSC0003DMG400040616|PGSC0003DMG400040616-PGSC0003DMG400039967
chr01-4495-11018730	11018714	CACGGAATTTCTTCCAGGCAGTGATTTCTTG	0	0	0	0.83	0	0	intergenic_region	Mucin_5__partial-Gag-pol_protein	PGSC0003DMG400040616-PGSC0003DMG400039967
chr01-4496-11019467	11019451	GGTATAGGACGACCCTGGCAATGTGAGGCAA	14.15	29.2	5.89	10.01	0	3.35	intergenic_region	Mucin_5__partial-Gag-pol_protein	PGSC0003DMG400040616-PGSC0003DMG400039967
chr01-4498-11021687	11021671	ATATCAAAGTAATCCTGGAATTGATCATTGA	0.37	0	0.84	0.42	0	0	intergenic_region	Mucin_5__partial-Gag-pol_protein	PGSC0003DMG400040616-PGSC0003DMG400039967
chr01-4502-11034690	11034674	CGGGATGTTGCCGCCAGGGCGGCAGTGCTCC	0	0	0	0.42	0.81	0.67	intergenic_region	Mucin_5__partial-Gag-pol_protein	PGSC0003DMG400040616-PGSC0003DMG400039967
chr01-4503-11036007	11035991	TATTGTAAGGCATCCAGGGTCAACCGACCCT	1.86	1.22	2.1	5.01	0.4	0	intergenic_region	Mucin_5__partial-Gag-pol_protein	PGSC0003DMG400040616-PGSC0003DMG400039967
[truncated: 177,528 more rows]
